# Supplementary material for: Syntheses and structures of bis(2-amino­py­rimi­dine-κN1)di­chlorido­zinc(II) (ortho­rhom­bic polymorph) and bis(2-am­ino­py­rimi­dine-κN1)di­iodido­zinc(II)
Source: Acta Crystallogr E Crystallogr Commun. 2026 Feb 24;82(Pt 3):300–4. doi: 10.1107/S2056989026001878 (PMC12961650; doi:10.1107/S2056989026001878)
Supplement: Supplementary file 1 [file e-82-00300-sup1.cif]

##############################################################################
#                                                                            #
# This CIF contains the data in a paper accepted for publication in          #
# Acta Crystallographica Section E. It conforms to the requirements of       #
# Notes for Authors for Acta Crystallographica Section E, and has been       #
# peer reviewed under the auspices of the IUCr Commission on Journals.       #
#                                                                            #
# Full details of the Crystallographic Information File format               #
# are given in the paper "The Crystallographic Information File (CIF):       #
# a New Standard Archive File for Crystallography" by S. R. Hall, F. H.      #
# Allen and I. D. Brown [Acta Cryst. (1991), A47, 655-685].                  #
#                                                                            #
# The current version of the core CIF dictionary is obtainable from          #
# ftp://ftp.iucr.org/pub/cif_core.dic.                                       #
#                                                                            #
# Software is freely available for graphical display of the structure(s)     #
# in this CIF. For information consult the CIF software page                 #
# http://www.iucr.org/resources/cif/software.                                #
#                                                                            #
# This file may be used for bona fide research purposes within the           #
# scientific community so long as proper attribution is given to the journal # 
# article from which it was obtained.                                        #
#                                                                            #
##############################################################################
data_1
_audit_creation_method     'SHELXL-2016/6'
_journal_date_recd_electronic     2026-02-05
_journal_date_accepted     2026-02-19
_journal_name_full     'Acta Crystallographica, Section E'
_journal_year     2026
_journal_volume     82
_journal_issue      1
_journal_page_first     0
_journal_page_last     0
_journal_paper_category     GM
_journal_paper_doi     10.1107/S2056989026001878
_journal_coeditor_code     HB8195
_publ_contact_author_name     'Christian N\"ather'
_publ_contact_author_address
;
Institut f\"ur Anorganische Chemie
Universit\"at Kiel
Max-Eyth.-Str. 2
24118 Kiel
Germany
;
_publ_contact_author_email     'cnaether@ac.uni-kiel.de'
_publ_contact_author_fax     ?
_publ_contact_author_phone     ?
_publ_section_title
;
Syntheses and structures of
bis(2-aminopyrimidine-\k<i>N</i>^1^)dichloridozinc(II) (orthorhombic polymorph)
and bis(2-aminopyrimidine-\k<i>N</i>^1^)diiodidozinc(II)
;
_publ_section_title_footnote     .
loop_
    _publ_author_name
    _publ_author_footnote
    _publ_author_address
    'N\"ather, Christian' .
;
Institut f\"ur Anorganische Chemie
Universit\"at Kiel
Max-Eyth.-Str. 2
24118 Kiel
Germany
;
    'Bhosekar, Gaurav' .
;
Suman Ramesh Tulsiani Technical Campus - Faculty of Engineering. Kamshet, Pune,
India.
;
_publ_section_synopsis
;
The crystal structures of ZnCl~2~(C~4~H~5~N~3~)~2~ (second polymorph) and
ZnI~2~(C~4~H~5~N~3~)~2~ were determined. Both are built up from discrete
tetrahedral complexes that are connected <i>via</i> intermolecular hydrogen
bonds.
;
_chemical_name_systematic
;
Bis(2-aminopyrimidine-\k<i>N</i>^1^)dichloridozinc(II)
;
_chemical_name_common     ?
_chemical_formula_moiety     'C8 H10 Cl2 N6 Zn'
_chemical_formula_sum     'C8 H10 Cl2 N6 Zn'
_chemical_formula_iupac     '[Zn Cl2 (C4 H5 N3 )2]'
_chemical_formula_weight     326.49
_chemical_melting_point     ?
_chemical_absolute_configuration     ?
_space_group_crystal_system     orthorhombic
_space_group_name_H-M_alt     'P b a 2'
_space_group_name_Hall     'P 2 -2ab'
loop_
    _space_group_symop_operation_xyz
    'x, y, z'
    '-x, -y, z'
    'x+1/2, -y+1/2, z'
    '-x+1/2, y+1/2, z'
_cell_length_a     7.6628(7)
_cell_length_b     12.0590(8)
_cell_length_c     6.8735(4)
_cell_angle_alpha     90
_cell_angle_beta     90
_cell_angle_gamma     90
_cell_volume     635.15(8)
_cell_formula_units_Z     2
_cell_measurement_reflns_used     6615
_cell_measurement_theta_min     3.0
_cell_measurement_theta_max     28.0
_cell_measurement_temperature     220(2)
_exptl_crystal_description     block
_exptl_crystal_colour     colorless
_exptl_crystal_size_max     0.18
_exptl_crystal_size_mid     0.16
_exptl_crystal_size_min     0.14
_exptl_crystal_density_diffrn     1.707
_exptl_crystal_density_meas     ?
_exptl_crystal_density_method     ?
_exptl_crystal_F_000     328
_exptl_absorpt_coefficient_mu     2.340
_exptl_absorpt_correction_type     numerical
_exptl_absorpt_process_details
;
(X-Red and X-Shape; Stoe, 2008)
;
_exptl_absorpt_correction_T_min     0.6357
_exptl_absorpt_correction_T_max     0.8418
_diffrn_ambient_temperature     220(2)
_diffrn_source     ?
_diffrn_radiation_type     MoK\a
_diffrn_radiation_wavelength     0.71073
_diffrn_measurement_device_type     'Stoe IPDS-1'
_diffrn_measurement_method     'Phi scans'
_diffrn_detector_area_resol_mean     ?
_diffrn_reflns_number     5690
_diffrn_reflns_av_R_equivalents     0.0445
_diffrn_reflns_av_unetI/netI     0.0314
_diffrn_reflns_theta_min     3.150
_diffrn_reflns_theta_max     27.970
_diffrn_reflns_theta_full     25.242
_diffrn_measured_fraction_theta_max     0.990
_diffrn_measured_fraction_theta_full     0.992
_diffrn_reflns_limit_h_min     -10
_diffrn_reflns_limit_h_max     10
_diffrn_reflns_limit_k_min     -15
_diffrn_reflns_limit_k_max     15
_diffrn_reflns_limit_l_min     -8
_diffrn_reflns_limit_l_max     9
_refine_special_details     ?
_reflns_number_total     1490
_reflns_number_gt     1251
_reflns_threshold_expression     'I > 2\s(I)'
_refine_ls_structure_factor_coef     Fsqd
_refine_ls_matrix_type     full
_refine_ls_R_factor_all     0.0400
_refine_ls_R_factor_gt     0.0318
_refine_ls_wR_factor_gt     0.0759
_refine_ls_wR_factor_ref     0.0795
_refine_ls_goodness_of_fit_ref     1.004
_refine_ls_restrained_S_all     1.003
_refine_ls_number_reflns     1490
_refine_ls_number_parameters     87
_refine_ls_number_restraints     3
_refine_ls_hydrogen_treatment     mixed
_refine_ls_weighting_scheme     calc
_refine_ls_weighting_details
                      'w=1/[\s^2^(Fo^2^)+(0.0537P)^2^] where P=(Fo^2^+2Fc^2^)/3'
_atom_sites_solution_hydrogens     mixed
_atom_sites_solution_primary     dual
_atom_sites_solution_secondary     ?
_refine_ls_shift/su_max     0.000
_refine_ls_shift/su_mean     0.000
_refine_diff_density_max     0.492
_refine_diff_density_min     -0.431
_refine_ls_extinction_method
;
SHELXL-2016/6 (Sheldrick 2015b)
;
_refine_ls_extinction_coef     0.038(7)
_refine_ls_extinction_expression
                                  'Fc^*^=kFc[1+0.001xFc^2^\l^3^/sin(2\q)]^-1/4^'
_refine_ls_abs_structure_details
;
Flack <i>x</i> determined using 505 quotients
[(<i>I</i>^+^)-(<i>I</i>^-^)]/[(<i>I</i>^+^)+(<i>I</i>^-^)]
(Parsons <i>et al.</i>,  2013)
;
_refine_ls_abs_structure_Flack     0.007(13)
loop_
    _atom_type_symbol
    _atom_type_description
    _atom_type_scat_dispersion_real
    _atom_type_scat_dispersion_imag
    _atom_type_scat_source
    'C' 'C' 0.0033 0.0016
                         'International Tables Vol C Tables 4.2.6.8 and 6.1.1.4'
    'H' 'H' 0.0000 0.0000
                         'International Tables Vol C Tables 4.2.6.8 and 6.1.1.4'
    'N' 'N' 0.0061 0.0033
                         'International Tables Vol C Tables 4.2.6.8 and 6.1.1.4'
    'Cl' 'Cl' 0.1484 0.1585
                         'International Tables Vol C Tables 4.2.6.8 and 6.1.1.4'
    'Zn' 'Zn' 0.2839 1.4301
                         'International Tables Vol C Tables 4.2.6.8 and 6.1.1.4'
_computing_data_collection
;
X-AREA (Stoe, 2008)
;
_computing_cell_refinement
;
X-AREA (Stoe, 2008)
;
_computing_data_reduction
;
X-AREA (Stoe, 2008)
;
_computing_structure_solution
;
<i>SHELXT</i> (Sheldrick, 2015a)
;
_computing_structure_refinement
;
SHELXL (Sheldrick, 2015b)
;
_computing_molecular_graphics
;
DIAMOND (Brandenburg, 1999) and XP in SHELXTL-PC (Sheldrick,
2008)
;
_computing_publication_material
;
Publcif (Westrip, 2010)
;
loop_
    _atom_site_type_symbol
    _atom_site_label
    _atom_site_fract_x
    _atom_site_fract_y
    _atom_site_fract_z
    _atom_site_U_iso_or_equiv
    _atom_site_adp_type
    _atom_site_calc_flag
    _atom_site_occupancy
    _atom_site_disorder_assembly
    _atom_site_disorder_group
    Zn Zn1 0.500000 0.500000 0.88265(9) 0.0219(2) Uani d 1 . .
    Cl Cl1 0.74418(15) 0.50555(6) 1.06713(13) 0.0302(3) Uani d 1 . .
    N N1 0.4752(4) 0.6381(3) 0.7166(5) 0.0222(7) Uani d 1 . .
    N N2 0.4748(6) 0.8362(4) 0.6738(8) 0.0446(12) Uani d 1 . .
    N N3 0.5753(6) 0.7516(3) 0.9660(7) 0.0349(9) Uani d 1 . .
    H H3A 0.623(6) 0.819(3) 0.998(8) 0.035(12) Uiso d 1 . .
    H H3B 0.634(5) 0.692(3) 1.018(7) 0.029(12) Uiso d 1 . .
    C C1 0.5104(5) 0.7413(4) 0.7842(6) 0.0232(8) Uani d 1 . .
    C C2 0.4046(7) 0.8250(4) 0.4924(8) 0.0388(11) Uani d 1 . .
    H H2 0.378192 0.888020 0.417373 0.047 Uiso calc 1 . .
    C C3 0.3723(6) 0.7190(4) 0.4194(6) 0.0372(11) Uani d 1 . .
    H H3 0.328392 0.709206 0.292874 0.045 Uiso calc 1 . .
    C C4 0.4057(6) 0.6306(3) 0.5345(7) 0.0304(9) Uani d 1 . .
    H H4 0.379338 0.559649 0.486091 0.036 Uiso calc 1 . .
loop_
    _atom_site_aniso_label
    _atom_site_aniso_U_11
    _atom_site_aniso_U_22
    _atom_site_aniso_U_33
    _atom_site_aniso_U_12
    _atom_site_aniso_U_13
    _atom_site_aniso_U_23
    Zn1 0.0307(3) 0.0128(3) 0.0223(3) -0.0020(2) 0.000 0.000
    Cl1 0.0370(6) 0.0213(5) 0.0322(6) 0.0024(4) -0.0098(4) -0.0014(5)
    N1 0.0293(18) 0.0158(14) 0.0215(17) -0.0022(11) -0.0010(13) 0.0017(13)
    N2 0.058(3) 0.029(2) 0.047(3) 0.0026(17) 0.004(2) 0.008(2)
    N3 0.058(2) 0.0152(14) 0.032(2) -0.0020(19) -0.011(2) -0.0034(14)
    C1 0.0279(19) 0.0170(18) 0.025(2) -0.0020(15) 0.0059(17) 0.0000(16)
    C2 0.055(3) 0.030(2) 0.031(2) 0.008(2) -0.002(2) 0.0150(19)
    C3 0.046(2) 0.042(2) 0.024(3) 0.005(2) -0.0037(18) 0.0048(18)
    C4 0.035(2) 0.030(2) 0.026(2) -0.0036(16) -0.0062(18) -0.0002(16)
_geom_special_details
;
 All esds (except the esd in the dihedral angle between two l.s. planes)
 are estimated using the full covariance matrix.  The cell esds are taken
 into account individually in the estimation of esds in distances, angles
 and torsion angles; correlations between esds in cell parameters are only
 used when they are defined by crystal symmetry.  An approximate (isotropic)
 treatment of cell esds is used for estimating esds involving l.s. planes.
;
loop_
    _geom_bond_atom_site_label_1
    _geom_bond_atom_site_label_2
    _geom_bond_site_symmetry_2
    _geom_bond_distance
    _geom_bond_publ_flag
    Zn1 N1 2_665 2.028(3) n
    Zn1 N1 . 2.028(3) y
    Zn1 Cl1 2_665 2.2612(10) n
    Zn1 Cl1 . 2.2613(10) y
    N1 C1 . 1.355(6) ?
    N1 C4 . 1.363(6) ?
    N2 C2 . 1.365(7) ?
    N2 C1 . 1.401(6) ?
    N3 C1 . 1.351(6) ?
    N3 H3A . 0.91(2) ?
    N3 H3B . 0.92(2) ?
    C2 C3 . 1.396(7) ?
    C2 H2 . 0.9400 ?
    C3 C4 . 1.352(6) ?
    C3 H3 . 0.9400 ?
    C4 H4 . 0.9400 ?
loop_
    _geom_angle_atom_site_label_1
    _geom_angle_atom_site_label_2
    _geom_angle_atom_site_label_3
    _geom_angle_site_symmetry_1
    _geom_angle_site_symmetry_3
    _geom_angle
    _geom_angle_publ_flag
    N1 Zn1 N1 2_665 . 111.5(2) y
    N1 Zn1 Cl1 2_665 2_665 111.64(9) n
    N1 Zn1 Cl1 . 2_665 105.22(9) y
    N1 Zn1 Cl1 2_665 . 105.22(9) n
    N1 Zn1 Cl1 . . 111.64(9) y
    Cl1 Zn1 Cl1 2_665 . 111.79(6) y
    C1 N1 C4 . . 117.0(3) ?
    C1 N1 Zn1 . . 122.8(3) ?
    C4 N1 Zn1 . . 119.9(3) ?
    C2 N2 C1 . . 119.4(4) ?
    C1 N3 H3A . . 117(3) ?
    C1 N3 H3B . . 118(3) ?
    H3A N3 H3B . . 114(4) ?
    N3 C1 N1 . . 118.4(4) ?
    N3 C1 N2 . . 119.8(4) ?
    N1 C1 N2 . . 121.7(4) ?
    N2 C2 C3 . . 119.3(4) ?
    N2 C2 H2 . . 120.4 ?
    C3 C2 H2 . . 120.4 ?
    C4 C3 C2 . . 118.6(4) ?
    C4 C3 H3 . . 120.7 ?
    C2 C3 H3 . . 120.7 ?
    C3 C4 N1 . . 124.0(4) ?
    C3 C4 H4 . . 118.0 ?
    N1 C4 H4 . . 118.0 ?
loop_
    _geom_hbond_atom_site_label_D
    _geom_hbond_atom_site_label_H
    _geom_hbond_atom_site_label_A
    _geom_hbond_site_symmetry_A
    _geom_hbond_distance_DH
    _geom_hbond_distance_HA
    _geom_hbond_distance_DA
    _geom_hbond_angle_DHA
    N3 H3A Cl1 4_655 0.91(2) 2.52(3) 3.431(4) 177(5)
    N3 H3B Cl1 . 0.92(2) 2.43(3) 3.311(4) 162(4)
    C2 H2 Cl1 3_464 0.94 2.92 3.772(5) 152
_shelx_space_group_comment
;
The symmetry employed for this shelxl refinement is uniquely defined
by the following loop, which should always be used as a source of
symmetry information in preference to the above space-group names.
They are only intended as comments.
;
_shelx_estimated_absorpt_T_min     ?
_shelx_estimated_absorpt_T_max     ?
_shelx_hkl_file
;
   3  -7   6   42.65    1.22
  -1 -15   0   76.32    2.05
  -1  -9   2   79.99    1.35
   0 -13   3   -0.59    1.39
   0  -5   3    0.13    0.94
   0  -1  -5    0.05    0.96
   1 -14   4    2.84    2.07
   1  -4   4    2.02    0.96
   1   2  -4   -0.60    0.97
   2   2  -6   42.61    1.38
   2   3  -5   14.43    1.03
   2   4  -3  638.54    3.05
   2   4  -1  210.08    2.21
   3  -6   6    3.42    1.38
   3   2  -7    2.69    1.37
   4   6  -3    0.42    1.20
   4   6  -1  238.90    2.16
   5   6  -5    0.38    1.38
   6   7  -4   -0.11    1.40
   6   7   0    3.38    1.15
   8   8  -2    6.09    1.76
  -1 -10   2    3.79    0.82
   2   4  -2  848.97    3.59
   5   4  -7    0.72    1.25
   4  -3   6    0.23    1.43
   4   0   5  195.69    2.61
   8   7   1    3.27    2.00
  -1 -14   1    4.07    1.40
  -1 -11   2   85.31    1.51
  -1  -8   2    9.98    0.95
  -1  -7   2   84.94    1.38
  -1  -3   0  267.71    3.19
   0 -14   3    1.10    1.73
   1   0  -6    0.74    1.16
   1   1  -5   82.18    1.45
   1   2   0    2.42    1.08
   2  -4   5   10.87    1.10
   2  -1   4    1.16    0.96
   3   0  -8    0.10    1.70
   3   3  -6   38.36    1.36
   3   4  -5    9.10    1.23
   3   5  -3  202.92    1.83
   3   5  -1  193.77    2.05
   4   3  -7    1.25    1.44
   4   5  -5    2.98    1.18
   4   6  -2   33.11    1.17
   5  -6   7    0.09    2.02
   5   5  -6   16.30    1.50
   6   7  -3    0.08    1.39
   7   7  -4   13.56    1.82
   3   5  -2  163.14    1.62
   4   4  -6   70.27    1.35
  -2  -9  -2    6.47    1.20
   1  -5  -8   17.00    2.26
  -2 -10  -2  185.23    2.26
  -2 -10  -1   27.29    1.32
  -2  -9  -1    5.43    0.99
  -1 -15   1   32.01    1.84
  -1 -12   2    8.32    1.15
  -1  -4   1   13.57    0.96
   0 -15   3   -0.90    2.04
   0  -4   3   14.06    1.04
   0  -2   2   76.93    1.57
   1 -10   5    1.18    1.40
   1  -9   5   67.09    1.51
   1  -2  -7    2.72    1.16
   1  -1   3  149.53    2.07
   2  -2  -8   74.68    2.06
   2   0  -7   61.92    1.58
   3  -5   6   28.70    1.30
   4   1  -8    0.81    1.70
   5  -5   7    9.61    1.76
   5   6  -4    0.32    1.14
   6   6  -5    5.55    1.45
   6   7  -2   -0.02    1.13
   6   7  -1    1.76    1.14
   0 -10   4  132.27    1.38
   0  -9   4    0.25    0.78
   1 -11   5   23.34    1.12
   1  -8   5    4.71    0.82
  -1  -5  -5   43.10    2.35
  -2 -11  -2    5.51    1.41
  -2  -8  -2  330.95    3.12
   0  -6  -7   35.01    1.99
   0  -3  -6    0.79    1.40
   4   5   1   19.24    1.36
   5  -1   6   32.06    1.80
   7   6   2    8.64    1.66
   7   7   0   10.91    1.72
  -2 -11  -1    1.54    1.14
  -2  -8  -1  239.40    2.31
  -1 -13   2   57.61    1.64
  -1  -6   2   25.61    1.10
   0 -12   4   30.88    1.49
   0 -11   4    0.03    1.34
   0  -8   4   67.50    1.41
   1 -12   5    4.05    1.74
   1  -7   5  105.34    1.59
   1  -3   4  193.71    1.93
   1   2  -3    2.68    1.02
   2 -10   6   10.32    1.75
   2  -9   6    8.87    1.44
   2  -3   5   12.52    1.01
   2   3  -4   13.18    1.04
   4  -7   7   -0.51    1.75
   6   5  -6    2.44    1.72
   7   6  -5    1.97    1.77
   7   7  -3   27.03    1.58
   2 -11   6    0.69    1.42
   4   5  -4   15.54    0.91
   4   2   4  109.01    3.05
  -2 -12  -2  141.26    2.38
  -2 -10  -3  222.35    2.87
   1  -6  -8    1.63    2.13
   3  -4   6    2.63    1.35
   3  -1   5   63.08    1.60
   3   4   1    0.77    1.18
   5   5   2   67.60    1.77
   6  -3   7    0.61    2.42
   6   0   6    2.85    1.66
  -2 -12  -1   82.49    1.67
  -2 -11   0    2.87    1.15
  -2 -10   0   17.59    1.24
  -2  -9   0    0.94    0.91
  -1 -14   2    9.38    1.72
   0 -13   4   -2.52    1.70
   0  -7   4    1.16    0.92
   0   0  -3  100.76    1.75
   1 -13   5   12.23    2.10
   1  -6   5    5.21    1.17
   2  -8   6    5.60    1.41
   2  -7   6    7.00    1.38
   2   1  -6    6.41    1.18
   2   2  -5   23.67    1.11
   3  -1  -8   24.01    1.83
   3   1  -7   56.62    1.64
   3   4  -4    3.16    0.95
   4  -2   6  129.80    1.90
   4   2  -7   18.34    1.53
   5  -4   7    0.08    1.68
   5   3  -7    4.11    1.76
   5   4  -6    1.28    1.41
   5   5  -5   55.01    1.60
   5   6  -3   11.18    1.22
   5   6   0   18.86    1.09
   6   6  -4   90.68    1.81
   7   7  -2   34.55    1.58
   7   7  -1   34.90    1.60
   8   6   2   17.39    1.73
   8   7  -3   -0.09    1.75
   8   7   0    2.53    1.65
   9   7   0   17.24    2.14
  -2  -9  -3    1.31    1.61
   2   1   3   64.68    2.19
   7   5   3   38.51    2.22
  -2 -11  -3    0.29    1.38
  -2  -7  -2    5.82    1.20
  -2  -7  -1    4.75    1.16
   2  -3  -8    1.39    2.13
   3   1   4   71.32    1.97
   4  -6   7   17.05    2.16
   6   6   1   48.97    1.73
   9   6   2    0.79    2.47
  -2 -13  -2    1.34    1.38
  -2 -13  -1   -0.15    1.41
  -2 -12   0   23.14    1.26
  -2  -8   0   60.53    1.42
  -1 -15   2   11.21    1.80
  -1 -12   3    7.18    1.38
  -1 -11   3   85.92    1.49
  -1 -10   3    7.55    1.14
  -1  -9   3   68.05    1.43
  -1  -5   2  318.99    2.34
   0 -14   4   38.24    2.23
   0  -6   4  151.32    1.62
   1  -3  -7   24.92    1.52
   1  -1  -6  105.65    1.74
   1   2  -2    0.67    0.85
   3   2  -6   10.62    1.18
   3   3  -5   62.31    1.47
   4   0  -8    3.06    1.70
   4   3  -6    0.47    1.27
   4   4  -5  116.61    1.65
   5   6  -2    1.90    1.17
   5   6  -1    0.07    0.92
   8   7  -2    1.84    1.72
   8   7  -1    2.31    1.72
  -1  -8   3    8.74    0.72
   6   2   5   16.05    2.61
   0  -7  -7   -0.57    1.99
  -2 -12  -3  101.83    2.37
   0  -2  -5  417.27    3.17
   1  -7  -8   15.42    2.58
  -2 -14  -1   37.33    1.87
  -2 -13   0    4.45    1.39
  -2 -10   1   18.42    1.24
  -2  -7   0   17.34    1.09
  -1 -13   3   27.45    1.50
   0  -3   3    0.20    0.95
   1  -5   5   44.95    1.36
   1   1  -4  100.83    1.57
   1   2  -1    9.21    1.12
   2  -6   6   48.72    1.37
   2  -1  -7    1.41    1.25
   2   3  -3   24.52    1.12
   4  -5   7    3.37    1.70
   4   5  -3    2.18    0.94
   6   3  -7    1.15    2.06
   6   5  -5   -1.61    1.41
   6   6  -3  113.70    1.73
   7   6  -4    3.20    1.72
  -1  -7   3  111.70    1.30
   3  -8   7    1.08    1.25
   6   4  -6    7.08    1.25
   8   6  -4   18.31    1.51
  -2  -8  -3  198.14    3.15
  -2 -14  -2   70.44    2.46
   0  -4  -6   83.89    2.00
   0  -1  -4    0.08    1.15
   1   0  -5   -1.13    1.17
   3  -3   6   39.57    1.59
   8   5   3    5.62    2.07
  -2 -14   0   -1.19    1.55
  -2 -12   1   72.31    1.50
  -2 -11   1    1.36    1.13
  -2  -9   1    5.95    0.97
  -1 -14   3    3.87    1.72
   0  -5   4   -0.33    0.93
   1  -2   4   -0.40    0.93
   2  -5   6    4.12    1.13
   2  -4  -8   61.31    2.11
   3  -7   7   42.52    1.88
   3  -2  -8   -0.95    1.75
   3   0  -7    0.29    1.37
   3   4  -3    1.75    0.94
   4   5  -2    2.79    0.94
   4   5   0   80.93    1.57
   5  -3   7    2.89    1.69
   5   2  -7    1.12    1.71
   5   5  -4   38.56    1.35
   6   6   0    0.35    1.11
   7   5  -5    9.14    1.74
   7   6   1    2.75    1.30
   5   4   3    0.16    1.65
   8   4   4   21.19    2.91
  -2 -13  -3    0.72    2.08
  -2  -6  -1  254.17    2.76
   0  -8  -7    5.25    2.15
   2  -2   5   32.89    1.35
   6  -2   7   25.74    2.58
  -2 -15  -1    1.74    1.73
  -2 -13   1    0.96    1.35
  -2  -8   1  210.45    1.96
  -1  -6   3   -0.63    0.92
  -1  -4   2    0.73    0.96
  -1  -3   1  218.59    2.43
   0 -12   5   70.33    2.03
   0 -11   5   -0.02    1.40
   0 -10   5  148.14    1.91
   0  -9   5   -0.11    1.12
   0   0  -2  304.17    3.38
   1 -11   6   13.85    1.82
   1 -10   6    2.95    1.72
   1  -9   6   27.55    1.51
   1  -4  -7    0.82    1.36
   1  -4   5    1.34    0.92
   2   0  -6   38.20    1.33
   4  -4   7   50.24    1.89
   4  -1  -8    0.21    1.73
   4   1  -7   -0.39    1.38
   4   5  -1   18.21    1.10
   5   3  -6   33.69    1.57
   5   4  -5    0.06    1.12
   6   6  -2  117.68    1.76
   6   6  -1   53.85    1.48
   7   4  -6   -0.59    2.06
   7   6  -3    2.36    1.40
   8   6  -3    0.03    1.73
   9   6   1    1.78    1.87
   2   3  -2   15.00    0.85
   4   4  -4  194.10    1.69
  -1  -4  -4    2.14    1.36
  -2 -15  -2    0.13    2.48
  -2 -15   0    3.75    2.10
  -2 -14  -3   52.45    2.48
   2   3   0   36.17    1.47
   8   6   1   55.47    2.06
  -2 -14   1   27.63    1.83
  -2 -11   2    4.84    1.14
  -2 -10   2  201.09    1.96
  -2  -7   1    4.45    0.95
  -2  -6   0    6.58    0.99
  -1 -11   4   84.03    1.68
  -1 -10   4    7.74    1.15
   0 -13   5   -2.37    2.06
   0  -8   5   87.93    1.47
   1  -8   6    3.00    1.38
   1  -2  -6    1.29    1.16
   2  -2  -7  107.68    1.89
   2   0   4  264.04    2.73
   2   1  -5   12.55    1.02
   2   2  -4  278.65    2.14
   3  -6   7   -0.78    1.71
   3   1  -6   53.92    1.45
   3   3  -4  147.63    1.64
   3   4  -2   12.55    1.04
   3   4   0   16.28    1.14
   4  -1   6    7.25    1.13
   4   2  -6  126.27    1.71
   5   5  -3  101.19    1.63
   6   2  -7   30.07    2.20
   6   5  -4    1.43    1.41
   7   6  -2    6.37    1.44
  -1 -12   4    2.40    1.00
   4   3  -5    3.05    0.83
   0  -9  -7    0.81    2.45
   4   4   2  102.08    2.39
   5   0   6   -0.38    1.57
   6   5   2    4.99    1.36
   7   6   0    0.02    1.37
  -2 -15   1    0.97    1.75
  -2 -13   2    4.27    1.36
  -2 -12   2  133.58    1.87
  -2  -9   2    7.38    1.07
  -1 -13   4   24.96    1.80
  -1  -9   4   57.67    1.38
   0  -7   5   -2.12    1.14
   0  -4   4  205.86    1.90
   1  -7   6   80.27    1.69
   2  -9   7    0.39    1.90
   2  -5  -8   -2.00    1.79
   2  -4   6    4.11    1.13
   2   3  -1   54.32    1.34
   3  -5   7   34.35    1.57
   3  -3  -8   22.23    1.86
   3   2  -5    4.72    1.09
   3   4  -1    0.48    0.98
   5   5   1   80.87    1.64
   6   3  -6   -0.26    1.71
   6   4  -5    6.68    1.37
   7   5  -4   11.36    1.49
   7   6  -1    2.22    1.38
   8   6  -2   14.53    1.78
   8   6  -1   46.74    1.70
   8   6   0   62.37    1.82
   9   6  -2    1.53    2.07
   9   6  -1    0.85    1.95
   9   6   0   -2.42    1.76
  -1  -8   4    1.37    0.79
  -1  -5   3   93.71    1.26
   5   1  -7   18.15    1.30
   8   5  -4    0.85    1.25
  -1  -6  -5    3.68    1.88
  -2  -6  -2  266.27    3.45
  -1  -3  -3  184.80    3.79
   0  -5  -6    0.19    1.40
   3  -2   6    9.98    1.41
   3   0   5   -0.35    1.06
  -2 -14   2   65.26    1.96
  -2  -8   2  330.25    2.25
  -1 -14   4    6.24    2.05
   0  -6   5  498.84    2.62
   0  -2   3   60.10    1.42
   0  -1   2    0.21    0.89
   1  -6   6    1.75    1.15
   1   1  -3  193.56    2.06
   2  -8   7   42.99    1.89
   3  -1  -7   49.72    1.65
   4  -2  -8   -0.88    1.74
   4   0  -7   41.09    1.57
   5   5  -2   60.37    1.29
   6   5  -3   14.09    1.18
   7   3  -6   14.74    2.02
   7   4  -5    0.06    1.74
  -2  -6   1  211.07    1.88
   4   4  -3   80.26    1.18
   5   4  -4    3.32    0.84
   8   4  -5   31.60    1.62
   7   1   6   12.41    3.04
   0 -10  -7   30.75    3.16
   4   1   5   13.88    1.68
   0  -3  -5   -0.38    1.17
   1  -5  -7   37.67    1.91
   4  -3   7    2.40    1.67
   5  -2   7    2.12    2.00
  -2 -15   2    1.14    2.06
  -2  -7   2    6.01    0.97
  -1  -7   4   50.69    1.19
   1  -3   5  162.65    1.78
   1  -1  -5   93.95    1.54
   2  -7   7    0.46    1.70
   2  -6  -8   40.54    2.17
   2  -1  -6    4.81    1.17
   5   2  -6    0.08    1.37
   5   3  -5   48.31    1.38
   5   5  -1   75.05    1.43
   5   5   0  141.44    1.87
   6   1  -7    2.36    1.88
  -2 -12   3  112.34    1.48
  -2 -11   3    0.84    0.80
  -2  -7  -3    1.87    1.50
  -2 -12  -4   42.04    2.43
  -2 -11  -4    0.82    1.91
   1   0   3   -0.09    1.18
   2  -3  -7    3.53    1.71
   3  -4  -8    1.26    2.12
   7   5   2   62.45    1.95
   9   5   2    8.49    2.13
  -2 -13   3    2.08    1.67
  -2 -10   3  248.92    2.02
  -2  -9   3    1.42    1.13
  -2  -5   0   85.63    1.74
  -1  -3   2  203.42    2.08
   0 -11   6   -2.76    1.76
   0 -10   6  104.16    2.06
   0  -3   4    0.02    0.92
   1  -5   6   57.00    1.41
   1   0  -4   -0.69    0.96
   2  -6   7   64.88    1.70
   2  -3   6    2.84    1.13
   2  -1   5   12.50    1.04
   2   2  -3  740.75    3.40
   3  -4   7    3.52    1.41
   3   0  -6    0.25    1.12
   3   3  -3  175.36    1.76
   4   1  -6    7.77    1.18
   6   5  -2    3.47    1.21
   7   5  -3   37.51    1.61
   8   5  -3    7.13    1.77
  -2 -14   3   61.65    1.51
  -1 -12   5    3.17    1.25
  -1 -11   5   24.82    1.12
  -1  -6   4   13.08    0.78
   0  -5   5    0.25    0.64
   4   3  -4    4.97    0.71
   6   4  -4   25.75    0.99
  -2 -13  -4   -0.65    2.46
  -2  -5  -1   25.96    1.47
   1  -3  -6   27.55    1.58
   1  -1   4  108.27    1.83
   6  -1   7    0.44    2.32
   8   5   2    8.68    1.72
  -2  -8   3  231.76    1.87
  -1 -13   5   16.18    2.07
  -1 -10   5    1.55    1.39
  -1  -9   5   65.92    1.53
  -1  -4   3   10.01    1.00
  -1  -2   0    2.38    1.02
   0  -9   6   -3.18    1.40
   0  -8   6  135.75    1.87
   0  -1  -3   -0.08    0.79
   1  -9   7    6.30    1.78
   2   0  -5   42.99    1.23
   3  -2  -7    2.38    1.39
   4  -3  -8    1.26    2.02
   4  -1  -7    0.81    1.38
   4   2  -5  215.62    1.99
   4   4  -2   79.87    1.41
   5   0  -7   -1.28    1.73
   6   2  -6   10.14    1.50
   6   3  -5    1.40    1.36
   6   5   1    5.87    1.18
   9   5  -2    7.02    1.98
  -2  -6   2  231.06    1.84
   7   2  -6   -0.15    1.25
   7   4  -4    1.95    0.98
  -2 -10  -4   81.47    2.89
   0  -2  -4  492.80    3.60
  -3 -12   0    1.43    1.34
  -2  -5   1   25.23    1.16
  -1  -8   5    5.06    1.14
   1  -8   7    1.26    1.72
   1  -6  -7    0.94    1.45
   2  -5   7    5.15    1.41
   2   1  -4    0.47    0.96
   3  -5  -8   19.49    2.18
   3   1  -5   56.47    1.25
   3   2  -4    2.03    0.99
   5   4  -3    0.17    1.16
   6   0  -7   32.82    2.13
   6   5  -1    7.33    1.17
   6   5   0   14.40    1.21
   7   3  -5    8.29    1.76
   7   5  -2   57.72    1.51
   8   3  -5    2.59    2.07
   8   4  -4   29.19    1.90
   8   5  -2    9.94    1.48
   9   5   1   16.80    1.85
   3   3   2  210.78    3.98
   0  -6  -6  185.58    2.69
   4  -2   7   25.25    1.82
   4   4   1  346.07    3.28
  -3 -14   0    1.24    1.69
  -3 -13  -1   44.33    1.69
  -3 -13   0   31.90    1.58
  -3 -13   1   44.40    1.62
  -3 -12  -1   13.67    1.47
  -3 -12   1   14.25    1.46
  -3 -11  -1   20.86    1.30
  -3 -11   0   23.58    1.29
  -3 -11   1   24.41    1.27
  -3 -10   0   50.84    1.49
  -2 -13   4    2.69    1.73
  -2 -12   4   61.34    1.79
  -2 -11   4    1.29    1.37
  -2 -10   4   97.86    1.57
  -2  -7   3    2.96    0.93
  -1  -5   4  163.07    1.68
   0  -7   6    0.24    1.24
   0  -4   5  134.73    1.60
   1  -7   7   33.19    1.56
   1  -4   6    6.97    1.13
   1  -2   5    5.02    0.96
   1   1  -2  218.65    2.38
   2  -4  -7   44.69    1.63
   3  -3   7   24.23    1.44
   3  -1   6   56.59    1.49
   3   3  -2  207.08    1.98
   4   4  -1  305.42    2.46
   5   1  -6   25.22    1.51
   5   3  -4  109.74    1.67
   7   5  -1   27.12    1.33
   7   5   1   23.56    1.32
   8   5  -1    3.86    1.43
   8   5   1    4.63    1.36
   9   5  -1   15.07    1.88
   9   5   0   22.77    1.88
  -1  -2   1    8.80    0.84
   6   4  -3  206.39    1.82
  -1  -2  -1    8.78    1.95
   6   1   6    1.56    2.12
   6   4   3  215.61    3.44
   4   0   6  123.13    2.30
   7   5   0   37.56    1.61
   9   4   3    0.80    2.43
  -3 -15   0   32.15    2.15
  -3 -14  -1   15.08    1.81
  -3 -14   1   13.49    1.80
  -3 -10  -1    1.51    1.13
  -3 -10   1    1.24    1.14
  -3  -9   0   87.21    1.53
  -2  -9   4    3.92    1.13
  -1  -7   5  104.61    1.58
   0  -6   6  211.02    1.94
   2  -2  -6   38.74    1.37
   2  -2   6   34.48    1.34
   2   2  -2  651.63    3.44
   3  -3  -7   18.81    1.53
   3  -1  -6   50.03    1.43
   4   0  -6  116.07    1.69
   4   4   0  418.13    3.05
   5  -1  -7   17.88    1.81
   5   2  -5    5.44    1.15
   5   4  -2    0.99    0.94
   6   1  -6    0.70    1.44
   7   4  -3    3.24    1.37
   8   5   0    0.99    1.38
   9   4  -3   -1.40    2.10
   4   3  -3    1.99    0.68
   8   4  -3    8.49    1.09
   1  -7  -7   32.78    1.97
   1  -2  -5    2.90    1.20
   5  -1   7   22.54    2.15
  -3 -15  -1   26.83    2.18
  -3 -15   1   22.48    2.16
  -3 -14   2    3.53    1.72
  -3 -13   2   42.39    1.78
  -3 -12   2    0.59    1.39
  -3 -11   2   96.27    1.59
  -3 -10   2   18.71    1.24
  -3  -9  -1  130.29    2.06
  -3  -9   1  127.67    1.83
  -2  -8   4   90.58    1.54
  -2  -6   3  353.43    2.28
  -2  -5   2   16.13    1.05
  -1 -11   6   15.98    1.85
  -1 -10   6    2.67    1.70
  -1  -3   3  251.28    2.15
   0 -10   7   42.29    2.18
   0  -4  -5  133.38    2.03
   0  -2   4  464.34    2.83
   1  -6   7    2.07    1.39
   1  -4  -6    5.58    1.19
   2  -4   7   44.55    1.58
   4  -2  -7   21.29    1.52
   6  -1  -7   -2.41    1.92
   6   2  -5    9.31    1.43
   6   3  -4    2.24    1.14
   7   1  -6    9.15    1.85
  -1  -6   5    5.05    0.84
   4   1  -5   11.31    0.91
  -3 -13  -2   42.95    2.05
  -3 -12  -2    3.60    1.70
  -3 -11  -2   79.79    2.03
   5   4   2    2.33    1.12
   7   4   3    0.77    1.59
   8   4   3    5.22    1.73
  -3 -14  -2    2.90    1.72
  -3  -9   2   56.51    1.46
  -3  -8   0    0.75    0.95
  -3  -8   1   13.62    1.06
  -2 -12   5   -1.64    1.75
  -1  -9   6   27.71    1.53
  -1  -4   4    3.25    0.95
   0  -9   7   -0.21    1.74
   0  -1   3    0.40    0.76
   1  -3   6   19.32    1.25
   2  -5  -7    4.76    1.43
   3  -5   8   24.01    2.15
   3   3  -1  128.51    1.82
   4   2  -4  124.57    1.55
   5   0  -6   -0.28    1.39
   6   4  -2  172.84    1.97
   7   2  -5    2.67    1.42
   7   3  -4   21.64    1.51
   8   2  -5   36.92    2.00
   8   3  -4    1.19    1.73
   9   4  -2    2.19    1.75
  -2 -11   5    4.06    1.22
  -2  -7   4    6.33    0.85
   3   2  -3    0.20    0.67
  -1  -7  -5   85.72    2.99
  -3 -10  -2   18.21    1.54
   1   1   2  190.75    3.88
  -3 -14   3    2.09    2.09
  -3 -13   3   34.53    1.89
  -3 -12   3    2.03    1.41
  -3 -11   3   77.47    1.72
  -2 -10   5    6.69    1.42
  -2  -4   0    4.81    0.85
  -2  -4   1  202.60    2.10
  -1  -8   6    0.99    1.41
  -1  -2   2    0.51    0.81
   0  -8   7   10.89    1.76
   0  -5   6    0.55    1.12
   0  -3   5    0.12    0.92
   1  -5   7   37.49    1.55
   1  -1  -4  103.75    1.62
   1   0  -3    0.06    1.00
   2  -6   8   43.39    2.10
   2  -1  -5   11.49    1.03
   3   0  -5   -0.45    0.93
   5  -2  -7   -1.03    1.73
   5   3  -3   72.11    1.36
   5   4  -1    8.14    0.98
   7   4  -2   -1.06    1.14
   8   4  -2   12.75    1.50
  -3 -10   3    2.54    0.84
   3   1  -4   65.45    1.11
  -2  -9  -4    3.01    2.10
  -3  -8  -1   14.29    1.26
   0  -7  -6   -0.19    1.40
   1  -8  -7    0.71    2.14
   3  -2   7    2.00    1.64
   9   4   2   -0.49    2.07
  -3  -8   2    4.06    0.95
  -2  -9   5   -0.12    1.37
  -2  -5   3    8.29    0.99
  -1  -5   5   46.14    1.36
   0  -7   7    1.55    1.39
   2  -3  -6    3.03    1.13
   2  -3   7    2.07    1.37
   2   0  -4  241.93    2.07
   2   0   5   62.50    1.50
   2   1  -3   65.53    1.42
   3  -4  -7    3.43    1.44
   3   3   0  176.97    2.36
   4  -3  -7    1.86    1.41
   4  -1  -6    7.01    1.19
   4   3  -2    4.13    0.98
   5   1  -5   73.23    1.49
   5   2  -4    1.86    1.17
   5   4   0    0.39    0.95
   5   4   1    7.15    1.01
   6  -2  -7   25.12    2.19
   6   0  -6    5.38    1.41
   7   0  -6    1.90    1.77
   9   3  -3    5.58    1.83
   9   4  -1    1.33    1.73
  -3  -9   3   61.97    1.14
   2   2  -1  117.19    1.72
   3  -2  -6    7.61    0.87
  -2  -5  -2   15.02    1.81
   2   1   4    0.89    1.17
   3  -4   8   -2.03    2.08
   3   3   1  131.11    2.46
   4  -3   8    0.34    2.41
   4  -1   7   -0.36    1.63
  -3 -13   4    9.11    1.95
  -3 -12   4    6.96    1.75
  -3  -7   0  151.20    1.94
  -3  -7   1   94.29    1.51
  -2  -8   5   28.64    1.24
  -2  -6   4  251.44    1.97
  -2  -4   2  870.48    3.69
  -1  -7   6   80.47    1.70
   0  -4   6  112.08    1.65
   1  -1   5  100.44    1.60
   1   1  -1  310.65    3.33
   2  -6  -7   70.39    1.83
   6   1  -5    8.04    1.39
   6   3  -3    4.20    1.19
   6   4  -1   82.27    1.62
   6   4   2  163.04    2.36
   7   3  -3   54.17    1.46
   7   4  -1    1.21    1.14
   8   1  -5    1.09    1.79
   8   3  -3    4.54    1.39
   8   4  -1   46.14    1.68
   9   4   0   -0.35    1.73
   9   4   1   -0.32    1.70
  -3 -11   4   36.00    1.16
   6   2  -4   80.44    1.27
   7   1  -5    9.94    1.07
  -1  -5  -4  149.15    3.09
  -3  -9  -2   66.40    2.02
   1  -5  -6   48.79    1.71
   1   0   4    0.01    1.15
   3   1   5   60.42    1.76
   8   4   2   16.34    1.78
  -3 -10   4    1.74    1.35
  -3  -8   3    3.07    1.16
  -3  -7   2  142.01    1.67
  -2 -11   6   -1.29    1.90
  -1  -3   4  198.51    1.88
   0  -6   7   48.20    1.62
   1  -7   8   12.52    2.09
   1  -4   7    1.36    1.37
   1  -3  -5  151.37    1.90
   2  -5   8   -0.39    1.76
   2  -1   6    6.52    1.16
   4   0  -5  205.33    1.96
   5  -3  -7    3.68    1.72
   5  -1  -6   28.32    1.50
   6   4   0    4.12    1.16
   7   2  -4    2.14    1.37
   7   4   2    0.90    1.04
   8   2  -4   23.17    1.84
   8   4   0   91.49    1.95
  -2  -7   5    1.30    0.78
  -1  -6   6    0.83    0.81
   5   2   5    3.73    2.41
   4   3   3    2.28    1.72
   5   1   6   31.08    2.41
   6   0   7   35.15    2.87
  -2  -4  -1  217.25    3.19
   0  -3  -4   -0.69    1.17
   1  -9  -7    7.95    2.19
   3   0   6   -0.57    1.27
   6   4   1   60.93    1.83
   8   4   1   52.47    1.97
  -3  -9   4   38.97    1.32
  -2 -10   6    7.42    1.75
  -1  -9   7    9.09    1.78
  -1  -4   5    3.01    0.92
  -1  -2   3    2.06    0.96
   1  -2   6   -1.15    1.16
   3  -5  -7   30.91    1.58
   4  -4  -7   42.61    1.76
   4   1  -4    0.51    0.95
   4   2  -3   13.96    1.02
   5   3  -2   54.25    1.28
   6  -3  -7   -0.53    2.02
   6  -1  -6    0.25    1.43
   7  -1  -6   14.15    1.84
   7   4   0    1.02    1.13
   7   4   1    0.90    1.11
   9   3  -2    7.81    1.81
  -2  -5   4   12.28    0.74
   3  -1  -5   48.79    1.02
   3   2  -2    2.04    0.73
   8   3   4    0.67    2.32
  -3 -14  -3    4.17    2.55
  -3 -13  -3   34.11    2.39
  -3 -12  -3    2.61    1.71
  -3  -7  -1   94.70    1.93
   0  -5  -5    0.14    1.16
  -4 -14   1   55.52    2.02
  -4 -13   1    1.22    1.72
  -4 -12   1   63.03    1.74
  -3 -12   5   -0.49    1.93
  -3  -7   3   56.80    1.23
  -3  -6   1   28.72    1.15
  -2  -9   6    5.82    1.45
  -2  -4   3  625.43    3.01
  -1  -8   7   -2.17    1.75
   0  -2   5  442.93    2.69
   0  -1   4   -0.15    0.93
   0   0   2  406.92    3.82
   1  -6   8    1.97    1.73
   2  -7  -7    1.54    1.73
   2  -4  -6    8.11    1.19
   2  -2  -5   25.03    1.14
   3  -3  -6   37.77    1.38
   3  -3   8   28.14    1.83
   4  -2  -6  119.82    1.70
   4   3  -1    9.46    1.04
   5   0  -5    1.99    1.12
   6   3  -2    1.23    1.19
   7   3  -2   44.97    1.38
   8   3  -2    3.60    1.41
   9   2  -3    3.14    1.75
  -3 -11   5   17.68    1.30
  -3  -8   4    8.60    0.84
  -2  -6   5   60.03    1.12
   0  -8  -6  116.67    2.79
  -4 -14   0   67.89    2.15
  -4 -14   2   11.27    2.12
  -4 -13   0    2.83    1.71
  -4 -13   2   -0.14    1.70
  -4 -12   0  148.26    2.18
  -4 -12   2   14.00    1.48
  -4 -11   1    1.95    1.41
  -4 -11   2    4.51    1.38
  -3 -10   5    8.01    1.43
  -3  -6   0   -0.38    0.93
  -3  -6   2    2.67    0.94
  -2  -8   6    8.25    1.42
  -1  -5   6   58.74    1.43
   0  -5   7   -0.81    1.38
   0  -3   6   -1.94    1.14
   0  -1  -2    0.29    0.97
   2  -4   8   80.01    2.12
   2  -2   7  108.38    1.88
   2   2   0  186.77    2.68
   3   0  -4   -0.38    0.95
   5  -4  -7   -0.57    1.71
   5  -2  -6    0.86    1.37
   5   1  -4   67.16    1.49
   5   2  -3    0.84    0.93
   6   0  -5    2.78    1.39
   7   0  -5   -0.88    1.43
   8   0  -5   36.06    1.94
   8   2  -3    3.15    1.41
   9   3  -1   18.54    1.83
   3   1  -3  122.10    1.44
   8   1  -4    6.93    1.23
   6   3   4    2.20    1.85
  -3 -11  -3   72.55    2.63
   5   0   7   -0.49    2.30
   7   3   4   19.56    2.10
  -3  -8  -2    3.58    1.21
   0  -2  -3   69.77    1.88
   3  -6  -7    0.40    2.12
   3  -1   7   58.70    1.99
   4  -2   8    0.01    2.19
   9   3   3    6.48    2.15
  -4 -13   3    1.90    1.74
  -4 -12   3    5.34    1.71
  -4 -11   0   -0.13    1.24
  -4 -10   1  140.24    1.86
  -4 -10   2   62.61    1.49
  -3  -9   5   34.63    1.53
  -3  -7   4   73.20    1.47
  -3  -6   3    9.18    1.01
  -2  -3   1   56.70    1.33
  -1  -7   7   33.16    1.58
   0  -7   8   -1.22    2.02
   1  -6  -6    2.34    1.16
   1  -5   8   23.35    1.82
   1  -3   7   37.48    1.52
   1  -2  -4    0.46    0.95
   2   1  -2    3.85    0.87
   4  -5  -7    2.29    1.73
   5   3  -1   93.16    1.56
   6  -2  -6   10.26    1.64
   6   1  -4    1.61    1.15
   6   2  -3  219.68    2.08
   7  -2  -6    0.80    1.74
   7   1  -4   21.55    1.49
   7   2  -3    1.89    1.16
   8   3  -1    0.25    1.38
  -2  -3   2   14.59    0.86
   4  -1  -5   12.76    0.91
   2  -8  -7   44.87    2.38
  -4 -14  -1   47.11    2.04
  -4 -13  -1    2.06    1.72
  -4 -12  -1   59.28    1.81
  -4 -11   3    2.17    1.38
  -4 -10   0  107.03    1.81
  -4 -10   3   15.34    1.45
  -4  -9   1    7.06    1.17
  -2  -7   6    6.99    1.39
  -2  -5   5   12.11    1.23
  -2  -4   4  156.22    1.66
  -1  -3   5  174.68    1.75
  -1  -2   4   -0.52    0.93
   2  -1  -4    1.29    0.95
   4  -3  -6    0.39    1.13
   4   3   0   50.60    1.39
   5  -5  -7    3.41    1.80
   6   3  -1    1.70    0.92
   7   3  -1   43.34    1.41
   9   2  -2    1.36    1.74
   9   3   0   21.85    1.86
   9   3   2    9.84    1.75
   1   0  -2   -0.04    0.65
   4   2  -2  229.48    1.85
  -1  -8  -5    5.13    2.03
   0  -4   7   66.88    1.96
   9   3   1   20.36    2.17
  -4 -12   4   32.30    1.91
  -4 -11  -1    5.17    1.37
  -4  -9   2    5.33    1.15
  -3  -8   5    1.01    1.35
  -3  -5   1  194.85    2.01
  -3  -5   2  173.06    1.79
  -2  -9   7    3.02    1.89
  -2  -3   0   38.15    1.38
  -1  -6   7    2.22    1.38
  -1  -4   6    6.73    1.16
   0  -6   8    4.77    1.73
   1  -4  -5    1.84    0.96
   1  -1  -3  187.07    2.19
   2  -5  -6    4.68    1.18
   2   0  -3  332.21    2.49
   3  -7  -7   40.81    2.01
   3  -4  -6    2.52    1.16
   3  -2  -5    5.23    1.10
   4  -6  -7   11.44    1.80
   4   0  -4  129.30    1.61
   5  -1  -5   69.65    1.49
   8  -1  -5    1.44    1.79
   8   3   0   -1.94    1.40
   9   0  -4   -1.00    2.08
   9   1  -3    6.62    1.81
  -4 -11   4   -0.43    1.20
  -3 -10   6    3.59    1.24
  -2  -3   3   21.31    0.87
   7  -1  -5    8.78    1.08
  -3 -10  -3    3.91    1.63
   0  -9  -6    0.05    1.96
   1   1   3  199.23    2.97
   2  -3   8   -1.04    2.05
   2   2   1  100.07    2.70
   4   3   1    9.12    1.27
   4   3   2    4.27    1.24
   8   3   3    2.73    1.62
  -4 -10   4   54.08    1.61
  -4  -9   0   -0.11    1.14
  -4  -9   3    1.33    1.11
  -4  -8   2   22.32    1.28
  -3  -7   5   38.62    1.35
  -3  -6  -1   25.27    1.27
  -3  -6   4    7.73    1.17
  -2  -8   7   40.02    1.90
  -2  -6   6   48.34    1.36
  -1  -1   2  223.66    2.41
   0   0   3   87.02    1.65
   1  -4   8    1.86    1.70
   1  -1   6  119.02    1.81
   1   1   0  540.69    5.88
   2  -9  -7   -0.59    1.91
   2  -3  -5   13.53    1.06
   3   2  -1    2.79    0.99
   4   1  -3    6.83    0.98
   5  -6  -7    1.64    2.02
   5  -3  -6   31.73    1.56
   5   3   0  124.96    1.78
   6  -3  -6    0.29    1.71
   6  -1  -5    4.67    1.39
   7  -3  -6   10.37    2.01
   8   0  -4   23.54    1.87
   8   2  -2   18.14    1.48
  -3  -5   3  177.82    1.58
  -1  -1   1  287.57    3.13
   5   2  -2    1.29    0.70
   8   1  -3    6.95    1.04
   4   1   6    8.13    1.80
   8   2   5   38.06    3.31
   1   0   5    0.53    1.13
   2   0   6   31.63    1.53
   3  -2   8    2.16    2.04
   4   0   7   49.91    2.08
  -4 -10  -1  116.75    1.98
  -4  -8   1  197.13    2.09
  -4  -8   3   15.02    1.20
  -3  -9   6   22.60    1.77
  -3  -5   0   76.08    1.62
  -1  -5   7   38.34    1.54
   0  -2   6  300.13    2.34
   0  -1   5   -0.57    0.92
   1  -7  -6   69.57    1.84
   1  -2   7    2.74    1.14
   3  -8  -7    0.36    1.76
   4  -7  -7    1.16    1.74
   5   0  -4   -0.17    1.14
   6   0  -4   91.62    1.60
   6   2  -2  175.30    1.96
   6   3   0    7.94    0.98
   7   0  -4   -2.04    1.38
   7   2  -2    2.85    1.13
   7   3   0   17.06    1.25
   8   3   1    1.28    1.38
   8   3   2    3.24    1.36
   9   2  -1    0.02    1.72
  -4  -9   4   -0.71    0.99
  -2  -4   5    9.74    0.73
   4  -4  -6   64.22    1.36
   5   1  -3   43.82    0.97
   7   1  -3   32.21    1.04
   5   3   3   73.37    2.20
   0  -6  -5  455.60    3.77
   2  -1   7    0.38    1.59
   7   3   3   57.89    1.96
  -4 -11   5    3.36    1.77
  -4  -8   0  326.80    2.71
  -3  -8   6    2.86    1.42
  -2  -7   7    0.84    1.72
  -2  -5   6    4.78    1.15
  -2  -3   4   13.56    1.02
  -1  -7   8   10.70    2.11
  -1  -1   3  194.69    2.08
   0  -5   8    0.45    1.73
   0  -3   7   -0.42    1.24
   3  -1  -4   74.59    1.38
   4  -2  -5  206.70    1.99
   6   1  -3    9.42    1.23
   7   3   1   40.28    1.41
   8  -2  -5   35.92    2.01
   9  -1  -4    9.26    2.18
   9   1  -2    6.48    1.74
   7  -4  -6    1.68    1.44
   3   2   4    4.58    1.91
   0 -10  -6   87.40    3.04
  -4 -14  -2    8.54    2.56
  -4 -13  -2    0.48    2.10
  -3  -7  -2  137.56    2.63
   0  -4  -4  232.19    2.74
   2   1   5   13.05    1.29
   5   3   1   96.01    1.90
   6   3   3    4.64    1.38
  -4 -10   5   73.35    1.98
  -4  -8   4   37.92    1.31
  -4  -7   1    5.02    0.95
  -4  -7   2    2.94    0.94
  -3  -6   5   10.45    1.16
  -3  -5   4   47.08    1.18
  -1  -3   6   21.25    1.24
  -1  -2   5    4.21    0.96
   2  -6  -6   52.39    1.50
   3  -5  -6   31.03    1.29
   3   1  -2  245.94    2.17
   5  -4  -6    0.64    1.39
   5  -2  -5    3.92    1.18
   6  -4  -6    8.49    1.73
   6  -2  -5    9.38    1.42
   6   3   1    0.68    0.93
   7  -2  -5    2.71    1.40
   7   3   2   44.33    1.48
   8   2  -1   79.87    1.81
   9   0  -3   -0.77    1.75
   9   2   0   -0.32    1.59
  10   1  -1   -0.78    2.08
  -4  -7   3    1.14    0.81
   3   0  -3    0.26    0.67
   4   2  -1  273.38    2.13
   8  -1  -4    7.79    1.23
  -4 -12  -2   11.60    1.78
  -4  -9  -1    7.08    1.44
   4  -1   8    0.81    2.04
   5   3   2   55.93    1.73
  -5 -13   1   31.11    1.92
  -5 -13   2   14.02    2.12
  -5 -12   2    4.44    1.74
  -4  -9   5    3.43    1.43
  -3  -7   6   51.47    1.61
  -3  -4   2   12.43    1.04
  -2  -6   7   65.92    1.70
  -1  -6   8    1.53    1.74
  -1  -4   7   -1.24    1.37
   0   0   4    7.16    0.98
   1  -3   8   25.21    1.83
   2  -2  -4  289.61    2.30
   2  -2   8   76.24    2.06
   3  -3  -5   62.48    1.49
   4  -1  -4   -0.43    0.94
   6   3   2    2.40    1.15
   7   2  -1    1.07    1.14
   8   1  -2    2.70    1.37
  -5 -12   3    3.92    1.25
  -3  -4   3    0.99    0.68
   0  -4   8    3.17    1.21
   8  -3  -5    2.35    1.45
   8   0  -3    9.28    1.07
   1  -8  -6    2.65    1.70
   1  -5  -5   47.73    1.75
   3   0   7   -1.17    1.61
   9   2   1    0.90    2.10
   9   2   3    0.33    2.07
  -5 -12   1    1.84    1.71
  -5 -11   1   11.85    1.47
  -5 -11   2   41.04    1.65
  -5 -11   3   40.83    1.89
  -4 -10   6   49.11    2.21
  -4  -8   5   96.82    1.79
  -4  -7   4    2.13    1.13
  -3  -5   5   38.35    1.33
  -3  -4   1    0.65    0.95
  -2  -4   6    6.18    1.12
  -2  -3   5   14.76    1.01
  -2  -2   2  610.60    3.35
  -1  -1   4  108.08    1.58
   1  -3  -4  185.07    2.06
   2  -4  -5    7.22    0.99
   2   1  -1  435.25    3.34
   3   2   0   11.98    0.97
   4  -5  -6    2.49    1.39
   5  -1  -4   65.86    1.50
   5   2  -1    3.20    0.96
   6   2  -1   47.02    1.27
   7  -1  -4   22.38    1.44
   8   2   0   69.30    1.77
   9   1  -1   18.84    1.82
   9   2   2    0.20    1.69
  10   1   0    0.64    2.08
  -3  -8   7    2.26    1.24
  -2  -2   3  698.62    3.22
   5  -5  -6   13.63    1.08
   6  -5  -6    0.25    1.22
   6  -1  -4    1.52    0.82
  -1  -9  -5   60.21    2.65
  -1  -4  -3   10.83    1.73
   0 -11  -6   -0.22    2.46
  -4 -11  -2    3.10    1.69
   1   1   4  109.80    2.07
   3   1   6   61.73    1.91
  -5 -13   0   33.99    1.97
  -5 -11   4   18.89    1.85
  -5 -10   2    4.12    1.37
  -5 -10   3    5.58    1.39
  -4  -7   0   14.87    1.09
  -4  -6   2   45.69    1.20
  -4  -6   3    4.19    1.05
  -3  -6   6    0.99    1.41
  -3  -4   4    3.56    0.94
  -2  -5   7    3.30    1.41
  -2  -2   1   92.14    1.68
  -1  -5   8   20.25    1.83
   0  -2   7   80.64    1.58
   0  -1   6   -0.59    1.16
   2  -7  -6    6.57    1.42
   3  -6  -6    4.38    1.40
   4  -3  -5    3.09    1.18
   4   0  -3   15.14    1.05
   4   1  -2   18.07    1.07
   7  -3  -5   12.01    1.75
   7   0  -3    0.09    1.11
   7   1  -2   67.59    1.50
   9  -1  -3    5.03    1.83
   9   0  -2    0.13    1.72
  -4  -9   6    5.92    1.27
   6  -3  -5    0.54    0.98
   7   2   5    1.04    2.32
  -3  -9  -3   58.88    2.53
  -1  -6  -4   13.21    1.55
  -5 -12   0    2.12    1.99
   3  -1   8   26.18    2.20
   8   2   4   18.47    2.17
  -5 -10   1    8.62    1.41
  -5 -10   4    2.48    1.73
  -4  -8  -1  186.61    2.43
  -4  -7   5    1.26    1.35
  -4  -6   1  245.27    2.18
  -4  -6   4  100.90    1.60
  -3  -7   7   43.21    1.91
  -2  -2   4  328.70    2.26
  -1  -3   7   32.81    1.54
  -1  -2   6    1.76    1.16
   1  -1   7   42.17    1.40
   1   0   6   -0.79    1.15
   2  -1  -3   67.67    1.44
   5  -3  -5   43.66    1.36
   5   0  -3    0.92    0.94
   5   1  -2   82.35    1.39
   6   0  -3   89.78    1.54
   6   1  -2   19.66    1.19
   7   2   0    0.57    1.12
   8  -2  -4   25.51    1.83
  10   0  -1   15.14    2.15
  10   1   1    0.94    2.06
  -5  -9   2   20.94    0.96
  -5 -11   0   44.48    1.97
  -4 -10  -2   48.65    1.87
   0  -7  -5   -0.01    1.41
   1  -9  -6   30.03    1.93
   8   2   1   85.55    2.18
  -5  -9   3   19.59    1.42
  -4  -8   6   57.45    2.00
  -3  -5  -1  180.37    2.54
  -3  -5   6   28.85    1.29
  -2  -6   8   53.01    2.11
  -1  -1   5  105.91    1.54
   0  -3   8   -0.98    1.70
   0   0   5  307.98    2.47
   1  -2   8    0.30    1.36
   2   0  -2  692.30    3.74
   3  -4  -5    9.76    1.21
   3  -2  -4    3.63    0.99
   4  -6  -6  100.45    1.88
   5  -6  -6    5.25    1.68
   6  -6  -6    5.69    1.79
   7  -2  -4    1.68    1.38
   8  -1  -3    6.91    1.44
   8   1  -1    3.88    1.41
   9   1   0   26.04    1.64
  -5  -9   4   37.08    1.21
  -3  -4   5    9.62    0.86
  -5  -9   1   90.82    1.87
  -3  -4   0   15.55    1.33
  -5 -10   0    2.76    1.34
  -5 -10   5    2.67    1.74
  -5  -8   2    7.76    1.16
  -5  -8   3    1.55    1.11
  -4  -6   5  165.72    1.86
  -4  -5   3    1.78    0.93
  -3  -6   7   -1.49    1.71
  -3  -3   2  211.72    2.00
  -3  -3   3  190.72    1.82
  -2  -4   7   42.15    1.58
  -2  -3   6    4.74    1.11
  -1  -4   8    4.90    1.70
   1  -2  -3    1.73    1.00
   2  -8  -6   11.35    1.46
   2   0   7   58.27    1.71
   3  -7  -6   50.57    1.67
   4  -2  -4  113.76    1.57
   4   2   0  637.39    3.56
   5   2   0    0.54    0.94
   6  -2  -4   88.41    1.56
   6   2   0    2.11    0.93
   7  -4  -5    0.95    1.72
   8   0  -2    9.89    1.44
   8   2   2   26.98    1.51
   8   2   3    3.74    1.36
   9  -2  -3   -0.51    1.75
  10   0   0    2.73    2.11
  -4  -7   6    4.10    1.00
  -4  -5   2    3.77    0.69
  -5 -13  -1   26.37    2.34
   2  -1   8    3.34    2.05
  -5  -9   5   26.83    1.86
  -5  -8   4    1.31    1.40
  -4  -6   0  372.67    2.85
  -4  -5   4   14.19    1.23
  -3  -3   4  155.50    1.67
  -2  -2   5   33.35    1.13
   1  -6  -5    4.43    1.18
   2  -5  -5   13.37    1.25
   2  -3  -4   11.60    1.05
   3  -1  -3  140.62    1.69
   4  -7  -6    5.00    1.44
   4  -4  -5  108.76    1.68
   5  -4  -5    0.09    1.14
   5  -2  -4    3.16    1.16
   6  -7  -6   -0.77    2.01
   6  -4  -5    3.19    1.39
   7  -1  -3   37.95    1.35
   7   1  -1   49.64    1.41
   7   2   1    2.29    1.13
   8  -3  -4   -0.29    1.73
   9  -1  -2    6.57    1.78
   9   0  -1    0.94    1.55
   9   1   1   18.22    1.84
   3   1  -1  243.66    2.17
  10  -1  -1    0.69    1.47
  -5 -12  -1    1.80    2.09
  -2  -3  -1   53.64    2.03
   0  -3  -3    0.25    1.19
   1 -10  -6    1.67    2.10
  -5  -9   0   56.09    1.53
  -5  -8   1    3.74    1.16
  -4  -5   1   18.10    1.10
  -3  -4   6    0.59    1.14
  -2  -5   8    0.58    1.74
   1   1   5  108.79    1.82
   5  -7  -6   25.13    1.84
   6  -1  -3    7.78    1.22
   7  -5  -5    2.87    1.80
   7   0  -2    0.48    1.14
   8   1   0    1.93    1.25
  -5  -8   5    3.77    1.00
  -5  -7   3   16.77    0.90
  -3  -3   1  113.88    1.53
   3   0  -2    0.13    0.70
   6   1  -1    6.68    0.74
   7  -3  -4   18.19    1.09
   6   2   5   15.71    2.51
  -1 -10  -5    3.05    1.99
  -4  -9  -2    6.24    1.43
  -4  -7  -1    4.45    1.17
   0  -5  -4   -0.22    1.16
   2   1   6    6.01    1.33
   3  -8  -6    2.15    1.77
   3   2   1    1.08    1.23
   7   2   4    1.28    1.58
   9   1   4   13.45    2.55
  -6 -12   2   32.01    2.28
  -5 -11  -1   10.52    1.48
  -5  -7   2   48.03    1.40
  -5  -7   4   60.87    1.51
  -4  -6   6  115.52    1.87
  -4  -5   5    3.60    1.17
  -3  -5   7   38.20    1.56
  -3  -3   5   62.46    1.45
  -1  -3   8   26.26    1.80
  -1  -2   7    3.68    1.13
  -1  -1   6  115.80    1.73
  -1   0   3    0.43    0.96
   0  -2   8    2.23    1.41
   0  -1   7   -0.13    1.11
   1  -4  -4    2.26    0.98
   1  -1  -2  213.92    2.54
   1   0  -1    0.20    1.02
   2  -9  -6    6.55    1.45
   3  -5  -5   34.42    1.38
   4  -1  -3    6.11    0.99
   4   1  -1   64.08    1.43
   5  -1  -3   46.72    1.21
   5   1  -1  139.79    1.75
   6   0  -2  289.09    2.20
   6   2   1   37.76    1.26
   7   2   2    1.44    1.10
   8  -2  -3    6.05    1.38
   9  -3  -3    9.66    1.81
   9   1   2    6.72    1.72
   9   1   3    8.61    1.77
  -6 -11   3    2.91    1.22
  -4  -7   7    0.73    1.23
   4  -8  -6   47.65    1.49
   6  -5  -5    0.68    0.96
   0  -8  -5   75.40    2.04
   1 -11  -6   15.79    2.23
   7   2   3    3.10    1.31
  -6 -12   1   21.22    1.83
  -6 -11   2    1.03    1.75
  -4  -4   3   70.87    1.31
  -2  -3   7    1.48    1.39
  -2  -2   0  180.53    2.58
  -2  -2   6   38.55    1.31
  -2  -1   3   68.28    1.42
  -2  -1   4    2.14    0.94
  -1   0   2    0.35    0.84
  -1   0   4   -0.75    0.94
   0   0   6  198.85    2.15
   3  -3  -4  140.27    1.69
   4  -5  -5    4.45    1.17
   4   0  -2   43.49    1.21
   5  -8  -6   -1.79    1.75
   5  -5  -5   55.84    1.61
   5   0  -2    0.19    0.95
   6  -3  -4    1.03    1.15
   8  -4  -4   26.99    1.87
   8  -1  -2    3.89    1.38
   8   0  -1   52.68    1.64
   9   0   0    0.44    1.39
  10  -1   0    0.74    2.07
  -5  -8   6    2.14    1.21
  -5  -7   5   45.24    1.19
  -2  -4   8   72.51    1.57
  -2  -1   2    3.87    0.62
   7  -6  -5    0.62    1.22
   9  -2  -2    1.20    1.24
  -3  -6  -2    2.44    1.37
   4   0   8    1.07    2.35
   1  -1   8   22.11    1.81
   1   0   7    0.51    1.29
  -6 -10   2   65.05    1.78
  -6 -10   3   94.00    2.13
  -6 -10   4   28.66    1.94
  -5 -10  -1    8.73    1.42
  -5  -8   0   -0.59    1.15
  -5  -7   1   71.46    1.53
  -5  -6   3   12.29    1.20
  -4  -5   6    0.87    1.39
  -4  -4   2   98.20    1.47
  -4  -4   4  174.74    1.83
   0   1   3    0.67    0.77
   2 -10  -6   11.92    1.80
   2  -6  -5   55.92    1.52
   3  -9  -6   20.99    1.84
   4  -9  -6    6.14    1.77
   4  -3  -4    6.17    0.98
   4   2   1  325.07    3.00
   5  -3  -4  109.65    1.64
   5   2   1    2.34    0.95
   7  -2  -3    2.35    1.15
   7   1   0   33.39    1.35
   8   1   1    2.71    1.39
   9  -1  -1   17.25    1.67
  -5  -6   4    1.10    0.81
  -4  -6   7   12.55    1.29
  -3  -4   7    5.20    0.99
   7  -4  -4    2.40    0.98
  -6 -11   1    1.82    2.09
   1  -7  -5   94.58    1.99
   3   0   8    0.19    2.04
   8   1   5    0.47    2.08
  -6  -9   3    0.61    1.40
  -6  -9   4    3.17    1.74
  -5  -7   6   30.33    1.87
  -5  -6   2    2.32    1.16
  -4  -4   5  113.89    1.65
  -3  -5   8   24.53    2.18
  -3  -3   6   41.06    1.34
  -3  -2   3   -0.03    0.94
  -3  -2   4    2.82    0.97
  -2  -1   5   12.93    1.01
  -1   0   5    0.56    0.92
   0   1   4    0.66    0.94
   2  -2  -3  722.26    3.57
   6  -6  -5    7.96    1.43
   6   2   2  172.49    2.33
   7  -1  -2   67.79    1.48
   7   0  -1   -1.01    1.13
   8  -5  -4   -0.96    1.76
   8  -3  -3    2.65    1.41
   9  -4  -3    1.03    2.05
   9   0   1    1.75    1.56
   6  -2  -3  198.65    1.73
   7  -7  -5    9.18    1.52
  -4 -13  -3    0.85    2.75
   4   1   7    0.30    2.09
  -4  -5   0   80.77    1.73
   2 -11  -6    1.45    2.40
  -6 -10   1   10.11    1.48
  -6  -9   2    0.55    1.40
  -6  -9   5    1.89    2.07
  -5  -6   5    2.83    1.38
  -4  -4   1  340.25    2.47
  -3  -2   2    1.97    0.98
  -1  -2   8    2.70    1.38
  -1  -1   7   41.42    1.38
   2  -4  -4  135.47    1.73
   2   1   0  124.76    2.27
   3 -10  -6    2.58    1.78
   3  -6  -5    9.51    1.20
   4 -10  -6   37.52    2.28
   4  -6  -5  158.81    1.94
   5  -6  -5    1.31    1.39
   6  -4  -4   26.27    1.28
   6   1   0    1.99    0.93
   8   0   0  137.90    2.06
   8   1   2    3.29    1.36
  10  -1   1    2.13    2.04
  -3  -2   5    4.44    0.69
   8  -2  -2   18.30    1.07
   7   1   6   11.69    2.88
  -1 -11  -5   25.48    2.31
   6   2   4  100.12    2.59
  -6 -12   0    0.96    2.14
   1   1   6  128.59    2.15
   3   1   7   57.84    2.19
   6   2   3  225.41    2.98
  -6  -8   3   66.62    1.70
  -6  -8   4   38.45    1.61
  -5  -9  -1   84.47    1.82
  -5  -6   1   -0.02    0.93
  -5  -5   3   98.26    1.60
  -5  -5   4   34.45    1.29
  -4  -5   7    2.16    1.74
  -4  -4   6   79.42    1.74
  -2  -3   8   -0.48    1.75
  -2  -2   7  105.59    1.84
   0  -1   8    0.00    1.36
   3  -2  -3    0.71    0.95
   4  -2  -3   12.91    1.03
   5  -2  -3    2.57    0.92
   6  -7  -5    0.10    1.70
   6  -1  -2   17.97    1.19
   7  -5  -4   14.04    1.45
   7  -3  -3   50.53    1.44
   7   1   1   45.81    1.43
   8  -6  -4   16.77    2.14
   8  -1  -1    0.23    1.41
   8   1   3    7.82    1.40
   8   1   4    4.17    1.67
   9  -3  -2    7.66    1.77
   9  -1   0   28.89    1.61
  -5  -6   6    2.97    1.24
  -4  -3   3    2.27    0.67
  -4  -3   4    5.34    0.70
   5  -4  -4    4.84    0.82
   6   0  -1  142.29    1.50
   9  -2  -1   -0.84    1.22
   3   2   5    4.62    1.91
  -4 -12  -3    7.07    2.76
   2   2   4  345.81    4.67
  -5 -13  -2   13.56    2.63
  -4  -8  -2   20.52    1.64
  -4  -6  -1  227.80    2.73
   0  -9  -5    0.05    1.38
   0  -2  -2   54.19    1.89
   0   1   2   -0.02    1.11
   2   0   8   71.26    2.47
   5   2   2    2.09    1.16
   9   0   2   -1.46    2.08
  -6 -11   0    0.36    1.68
  -6  -9   1   -1.04    1.40
  -6  -8   2  115.43    1.92
  -6  -8   5    2.23    1.76
  -5  -7   0   85.88    1.66
  -5  -5   2   62.18    1.33
  -5  -5   5   55.30    1.60
  -3  -4   8    0.72    1.75
  -3  -3   0  170.03    2.15
  -3  -3   7   22.07    1.51
  -2  -1   1  442.88    3.39
  -2  -1   6    4.33    1.20
   0   0   7   17.02    1.26
   0   1   5    0.39    0.93
   2  -7  -5   -0.14    1.12
   2  -1  -2    3.44    0.88
   3  -4  -4    3.45    0.96
   4  -4  -4  205.02    2.05
   5  -7  -5   45.63    1.61
   5   1   0  156.90    1.85
   8  -4  -3    7.17    1.49
  -1  -7  -4   50.72    1.99
  -5 -12  -2    3.94    2.15
  -3  -4  -1    0.28    1.17
  -1   0   6    1.04    1.39
   1  -8  -5    4.33    1.43
   9   0   3    0.31    2.07
   9   0   4    0.50    2.42
  -6  -7   3    0.53    1.38
  -6  -7   4    0.67    1.38
  -4  -3   2    5.38    0.95
  -4  -3   5    5.61    1.16
  -3  -2   6    8.87    1.19
   1  -5  -4  159.33    2.01
   1  -3  -3  234.40    2.43
   3  -7  -5   38.16    1.39
   3   1   0  176.52    2.20
   4  -7  -5   -0.48    1.37
   4   1   0    5.65    1.05
   5  -1  -2   79.84    1.37
   5   0  -1   -0.75    0.96
   6  -8  -5    2.98    1.72
   6  -5  -4    4.24    1.38
   7  -2  -2    1.24    1.14
   6  -3  -3    4.93    0.84
   9  -4  -2   -0.56    1.26
   5   2   5    3.86    2.46
  -1 -12  -5    3.48    2.50
   2   1   7    0.92    1.81
  -6 -10   0    1.94    1.70
   3   2   2    2.27    1.22
   4   2   2  291.26    3.34
  -6  -8   1   46.47    1.44
  -6  -7   2    0.28    1.13
  -6  -7   5   -0.41    1.70
  -5  -6   7   -0.52    2.06
  -5  -5   6   14.06    1.53
  -4  -4   7   57.61    1.94
  -4  -3   6   -1.69    1.13
  -3  -2   1    1.91    0.88
  -1   0   1   -0.02    0.96
   0  -6  -4  155.99    2.23
   1   0   8    0.49    1.35
   3  -1  -2  242.94    2.15
   4  -1  -2   17.20    1.07
   7  -6  -4    1.70    1.58
   7  -1  -1   49.52    1.39
   7   0   0   -1.43    1.13
   7   1   2   59.16    1.61
   8  -3  -2    4.58    1.39
   8   0   1   54.55    1.66
   9  -1   1   19.45    1.71
  -5  -4   4    4.02    0.85
  -3  -1   4   74.20    1.15
  -2   0   4  265.14    2.02
   7  -4  -3    2.51    0.96
   8  -5  -3    7.47    1.24
  -3  -8  -3    2.48    2.27
  -5  -8  -1    3.69    1.43
   5   2   3   -0.16    1.09
  -7 -10   3    4.28    2.08
  -6  -7   6   -1.76    2.04
  -6  -6   4  109.25    1.82
  -5  -5   1   81.22    1.43
  -5  -4   3    2.17    1.14
  -5  -4   5    1.67    1.13
  -3  -3   8   28.09    1.88
  -3  -1   3  142.14    1.68
  -2  -2   8   72.77    2.04
  -2  -1   7    1.94    1.35
  -2   0   3  378.41    2.62
  -2   0   5   66.69    1.36
  -1  -1   8   20.28    1.56
   0   1   6   -0.71    1.15
   2  -8  -5   14.68    1.26
   3   0  -1   -0.38    0.81
   4   0  -1  820.69    3.61
   5  -8  -5    1.80    1.42
   5  -5  -4   37.61    1.34
   5  -3  -3   71.62    1.35
   6  -9  -5    3.13    1.98
   6   1   1    7.86    0.98
   8  -2  -1   78.29    1.75
   8  -1   0   -1.28    1.28
   9  -3  -1   12.48    1.83
   9  -2   0   -0.28    1.55
  -3  -2   7    1.93    0.99
  -3  -1   5   58.78    1.05
  -2  -9  -4    3.26    2.41
  -5 -11  -2   34.24    2.31
   2   2   5   34.27    1.73
   0 -10  -5  152.22    2.76
   2  -5  -4   14.31    1.26
  -7 -10   2    1.47    1.77
  -7  -9   3   13.50    1.83
  -7  -9   4    9.03    2.13
  -6 -12  -1   24.16    1.96
  -6  -9   0    1.92    1.35
  -6  -6   3  125.67    1.72
  -6  -6   5    9.13    1.45
  -5  -6   0   17.43    1.10
  -5  -5   7    5.59    1.81
  -5  -4   2    1.56    0.94
  -4  -4   0  416.53    2.91
  -4  -3   1    8.91    1.03
  -4  -2   4  116.38    1.52
  -1   0   7    0.16    1.10
  -1   1   4  108.00    1.67
   1  -9  -5   61.67    1.71
   1   1   7   43.74    1.46
   2  -3  -3   24.00    1.17
   3  -8  -5    1.16    1.37
   3  -5  -4   48.93    1.27
   4  -8  -5   94.43    1.87
   4  -5  -4   15.09    1.24
   4  -3  -3    2.73    0.94
   5  -9  -5   22.24    1.85
   6  -6  -4   90.12    1.78
   6  -2  -2  174.56    1.89
   7  -7  -4    8.03    1.79
   8   0   2    9.03    1.46
   9  -5  -2    5.08    1.83
  -4  -2   3    8.13    0.72
  -4 -11  -3    0.43    2.33
  -1 -13  -5   12.96    3.36
   5   2   4    1.98    1.52
   7   1   5    9.36    2.01
   7   1   3   36.81    1.60
  -7 -11   1   13.29    2.07
  -6  -7   1    1.23    1.13
  -6  -6   2  105.97    1.70
  -6  -6   6    6.77    1.75
  -5  -4   6    1.02    1.38
  -4  -3   7    3.29    1.41
  -4  -2   5  203.47    1.95
  -3  -1   2  247.14    2.18
  -3  -1   6   60.84    1.45
  -2   0   6   28.10    1.31
  -1   1   5  111.81    1.66
   0  -4  -3   22.11    1.27
   0  -1   9   -0.02    2.01
   0   0   8    3.29    1.39
   3  -3  -3  178.56    1.83
   6  -4  -3  217.66    2.08
   6  -1  -1    7.97    1.00
   6   0   0    2.28    0.92
   7  -3  -2   46.77    1.40
   8  -6  -3   -2.58    1.75
   8  -4  -2   13.52    1.46
   9  -1   2    5.77    1.77
  -7  -8   4    0.06    1.23
   7  -5  -3   37.49    1.18
  -6 -11  -1    1.09    2.12
   0 -11  -5    0.38    1.74
   1   2   4    0.76    1.16
   7   1   4   21.54    1.80
  -7  -9   2   35.26    1.87
  -7  -8   3    3.21    1.76
  -6  -8   0    2.42    1.12
  -6  -5   4    4.71    1.40
  -6  -5   5   -0.11    1.37
  -5  -3   4  109.24    1.64
  -4  -2   6  138.34    1.76
  -2   0   2  687.75    3.72
  -1   1   3  193.44    2.19
   0  -1  -1    0.22    1.02
   2  -9  -5    2.21    1.37
   3  -9  -5   29.62    1.58
   4  -9  -5    3.58    1.43
   5 -10  -5    4.22    1.74
   5  -6  -4    2.19    1.13
   5  -2  -2    2.17    0.94
   5   1   1  154.01    1.92
   6  -7  -4   -1.25    1.39
   7  -8  -4    2.63    1.71
   7   0   1   -0.44    1.12
   8   0   3    5.21    1.37
   9  -4  -1    3.11    1.73
   9  -2   1    0.02    1.72
   9  -1   3    7.23    1.76
  -6  -5   3   10.46    0.87
  -5  -4   7   -0.72    1.25
  -5  -3   5   45.12    1.08
   7  -2  -1    1.08    0.81
   9  -6  -2    0.61    1.48
  -7 -10   1    5.43    2.17
  -5 -10  -2    3.69    1.70
  -4  -5  -1   17.38    1.33
   1  -6  -4   12.70    1.28
   8   0   5   25.41    2.36
  -6  -5   6   -0.03    1.75
  -5  -7  -1   65.54    1.69
  -5  -3   3   70.20    1.33
  -4  -2   2  270.30    2.14
  -3  -2   8   -0.91    1.76
  -2  -1   8    3.06    1.71
   0   1   7    0.26    1.06
   1 -10  -5    2.96    1.39
   1   2   5    4.52    0.99
   4 -10  -5   64.46    2.06
   4  -6  -4  100.48    1.65
   5  -4  -3   -1.72    1.20
   6   1   2   18.94    1.22
   7  -1   0   34.63    1.32
   8  -7  -3    1.63    1.74
   8  -3  -1    1.21    1.37
   8  -2   0   69.39    1.75
   8  -1   1    2.49    1.38
   9  -3   0   19.88    1.85
   9  -1   4   12.38    2.10
  -7  -7   4   13.02    1.31
  -4  -3   8    2.47    1.41
   7  -9  -4   15.04    1.50
  -4  -7  -2    3.23    1.35
   4   2   3    8.77    1.46
  -1   1   6  124.45    2.05
   8   0   4   18.68    2.16
  -7  -9   1   22.96    1.69
  -7  -8   2   -2.21    1.42
  -7  -7   3   29.24    1.59
  -7  -7   5    8.10    2.09
  -6 -10  -1   15.40    1.51
  -6  -6   1   47.18    1.44
  -6  -5   2    2.21    1.20
  -5  -4   1    7.74    0.98
  -5  -3   6   40.29    1.55
  -4  -2   7   23.84    1.56
  -3  -1   7   54.40    1.64
  -2   0   7   58.19    1.58
  -1   0   8   -0.29    1.38
   1  -2  -2    0.65    0.86
   2 -10  -5    6.66    1.43
   2  -6  -4  216.46    2.15
   3 -10  -5    5.75    1.44
   3  -6  -4    6.60    1.20
   4  -2  -2  238.31    2.03
   5  -7  -4   48.59    1.52
   5  -1  -1  144.62    1.68
   5   0   0    0.38    0.93
   6  -8  -4   28.78    1.58
   6  -5  -3    7.17    1.22
   6  -3  -2    2.50    1.20
   7  -6  -3   -0.78    1.40
   7  -4  -2    2.33    1.12
   8  -5  -2    8.50    1.47
   9  -5  -1   18.96    1.33
  -1  -5  -3  108.10    2.86
   2   2   6   37.01    1.91
   0 -12  -5   68.28    2.62
   0  -7  -4    0.27    1.14
   2   1   8    3.44    2.02
  -7 -11   0    6.41    1.92
  -6  -4   4   25.70    1.30
  -6  -4   5    5.70    1.43
  -5  -5   0  131.57    1.78
  -5  -3   2   60.07    1.27
  -4  -1   4    0.46    0.92
  -4  -1   5   13.72    1.23
  -3   0   4    0.21    0.92
  -3   0   5   -0.20    0.91
   1 -11  -5   26.37    1.60
   3  -2  -2    1.14    1.01
   4 -11  -5    4.33    1.73
   4  -4  -3   82.27    1.41
   4   1   1   69.82    1.56
   7   0   2    0.04    1.11
   8  -8  -3    6.21    2.08
   9  -2   2   -0.68    1.73
  -5  -3   7    5.16    1.22
  -1  -8  -4    1.59    1.59
   1   2   3    2.56    1.40
   3   1   8   22.36    2.57
   0 -13  -5   -0.50    2.50
   1   1   8   19.87    1.83
  -7  -7   2   30.34    1.54
  -7  -6   4    4.62    1.73
  -7  -6   5    1.90    1.75
  -6  -7   0    2.05    1.15
  -6  -4   3  213.20    2.01
  -6  -4   6    2.05    1.72
  -5  -2   4    2.57    1.16
  -5  -2   5    2.69    1.16
  -4  -1   3    6.55    0.97
  -4  -1   6    7.61    1.18
  -3  -2   0   11.10    0.94
  -3   0   3   -0.10    0.92
  -3   0   6   -0.16    1.12
  -2   1   4    1.43    0.95
  -2   1   5   11.65    1.02
   1  -4  -3   10.97    1.07
   2 -11  -5    3.56    1.70
   2  -2  -2  632.78    3.54
   3 -11  -5   18.25    1.86
   3  -4  -3    1.94    0.96
   4  -7  -4    2.27    1.15
   6  -9  -4    3.57    1.74
   6  -2  -1   48.62    1.23
   6   0   1  138.11    1.76
   6   1   3    6.10    1.16
   7  -7  -3   30.36    1.54
   8  -6  -2   10.91    1.77
   8  -4  -1   43.23    1.60
   8  -1   2    2.80    1.38
   9  -4   0   -2.70    1.73
   9  -3   1   17.54    1.85
  -7  -6   3    3.29    0.98
   4  -1  -1   62.08    1.15
   7  -3  -1   39.62    1.06
   3   2   6    9.49    2.00
   6   1   6    1.52    2.11
  -6  -9  -1    1.48    1.69
  -5  -9  -2   26.95    1.70
  -1   1   7   40.99    1.65
   0   0   9   16.73    2.53
   0   2   5  447.78    3.48
   1 -12  -5    2.13    2.15
   1   2   6    1.31    1.30
  -7 -10   0    0.53    1.73
  -7  -8   1    2.05    1.38
  -5  -2   3    1.16    0.92
  -5  -2   6    3.03    1.36
  -4  -2   1  330.13    2.45
  -4  -2   8    1.14    1.89
  -3  -1   1  255.13    2.30
  -3  -1   8   28.33    1.82
  -1   1   2  224.03    2.54
   0   2   4  521.35    3.65
   2 -12  -5   -0.64    1.75
   2  -4  -3  616.67    3.28
   3 -12  -5    1.03    1.91
   4   0   0  605.24    3.35
   5  -8  -4    0.22    1.39
   5  -5  -3   95.22    1.59
   5  -3  -2   51.03    1.23
   6  -6  -3  116.83    1.68
   6  -1   0    0.89    0.94
   7  -5  -2   58.73    1.56
   8  -3   0   -0.16    1.38
   8  -2   1   92.50    1.86
   9  -6  -1    1.94    1.94
   9  -2   3    0.06    1.74
   6 -10  -4   25.48    1.40
  -3  -5  -2  163.76    3.34
  -4  -3   0   51.09    1.54
   1 -13  -5   14.99    2.58
   1  -7  -4   47.64    1.54
  -7  -5   4   13.84    1.48
  -7  -5   5    6.26    1.75
  -6  -5   1    4.65    1.18
  -6  -4   2  166.92    1.88
  -6  -3   4    3.12    1.14
  -6  -3   5    1.18    1.37
  -4  -1   7   -4.34    1.43
  -3   0   7   -0.25    1.36
  -2  -1   0  128.04    2.26
  -2   0   8   67.02    1.99
  -2   1   3   71.21    1.46
  -2   1   6    7.29    1.18
   0   1   8   -0.04    1.37
   2  -7  -4    7.57    1.23
   3  -7  -4   59.97    1.46
   5   1   2   79.65    1.60
   6  -4  -2  160.05    1.82
   7  -8  -3    3.03    1.73
   7  -2   0   -1.50    1.15
   7  -1   1   42.21    1.37
   8  -7  -2    0.10    1.76
  -7  -6   2    5.87    1.04
  -4 -10  -3   16.89    2.67
  -5  -6  -1    1.12    1.14
   0   2   6  310.95    3.02
   3   1   1  269.90    2.98
   6   1   4    0.91    1.29
   7   0   3   -0.05    1.31
   8  -1   3    7.94    1.70
  -8  -9   2   -1.24    2.05
  -8  -8   3    1.55    2.04
  -7  -9   0   17.82    1.58
  -7  -7   1   34.01    1.55
  -7  -5   3   34.51    1.59
  -6  -3   6    4.95    1.68
  -5  -3   1   97.34    1.51
  -5  -2   7   -1.60    1.74
  -4  -1   2   18.07    1.06
   3  -1  -1  255.76    2.30
   4  -8  -4   47.32    1.41
   4  -5  -3    1.95    0.96
   5  -9  -4   35.34    1.59
   6  -7  -3    2.09    1.38
   8  -5  -1   -0.34    1.44
   9  -5   0   17.33    1.86
   9  -4   1    1.97    1.72
   9  -3   2    6.97    1.80
  -6  -3   3    5.24    0.85
   4  -3  -2    4.03    0.69
  -2 -10  -4   85.54    3.18
   4   2   4  113.87    3.32
   6   1   5    4.97    1.87
  -6  -6   0    1.98    1.39
   7   0   6   -0.05    2.06
  -6  -8  -1   58.28    1.60
  -6  -3   7   -0.46    2.07
  -5  -4   0    2.31    0.94
  -5  -2   2    1.77    0.93
  -5  -1   5   67.99    1.51
  -4  -1   8   -0.52    1.76
  -4   0   4  118.95    1.54
  -4   0   5  207.97    2.00
  -3  -3  -1  118.31    2.16
  -3   0   2    0.15    0.97
  -2   1   7   -0.48    1.35
  -1   1   8   19.01    1.53
  -1   2   5    5.47    0.96
   1  -1  -1  332.65    3.57
   3  -8  -4    8.13    1.19
   3   0   0    0.63    0.81
   5 -10  -4    6.30    1.71
   5  -6  -3   11.09    1.20
   5  -2  -1    1.59    0.95
   7  -9  -3   13.04    1.82
   7  -6  -2    5.59    1.40
   7  -4  -1    0.82    1.11
   8  -8  -2    0.31    1.77
   8  -1   4    4.64    1.69
  -7  -4   5    3.21    1.19
  -5  -1   4   63.05    1.16
   2  -1  -1  395.49    3.09
   6  -3  -1    2.04    0.66
   8  -4   0   88.52    1.46
   2   2   7  106.43    2.79
   0  -8  -4   75.83    2.04
   0   2   3   73.10    1.96
   1   2   7    2.87    1.33
   7   0   4    0.14    1.57
   8  -1   5    0.40    2.07
  -8  -8   2    3.88    1.76
  -8  -7   3   -1.98    1.73
  -7  -5   2   59.59    1.48
  -7  -4   4    0.43    1.39
  -7  -4   6    1.50    2.06
  -5  -1   6   31.99    1.55
  -4   0   6  121.70    1.74
  -3   0   8    1.27    1.71
  -3   1   4   82.17    1.42
  -3   1   5   62.41    1.32
  -1   2   4    0.71    0.93
  -1   2   6    1.24    1.15
   2  -8  -4   69.48    1.59
   3  -5  -3  193.95    1.90
   4  -9  -4    0.92    1.36
   5 -11  -4   24.73    1.84
   5  -4  -2    0.95    0.95
   5  -1   0  160.97    1.77
   5   0   1    0.90    0.93
   6  -8  -3   64.86    1.72
   6  -5  -2    5.22    1.16
   6   0   2  257.10    2.38
   7 -10  -3    0.56    2.07
   8  -6  -1   46.14    1.69
   8  -3   1    1.62    1.39
   8  -2   2   26.20    1.52
   9  -6   0   -2.85    1.76
   9  -3   3    5.35    1.80
  -6  -2   5   16.23    1.06
   8  -9  -2    1.02    1.45
   4   1   8    0.51    3.12
   3   2   3    0.14    1.61
  -6 -12  -2   44.54    3.24
  -7  -8   0    5.90    1.72
  -5  -8  -2    9.61    1.47
  -4  -4  -1  306.25    2.98
  -1  -9  -4   52.81    1.99
   0   2   7   84.28    1.95
   7   0   5   -0.20    1.61
  -8  -9   1    2.92    1.88
  -8  -6   4   12.50    2.11
  -7  -6   1    0.38    1.27
  -7  -4   3    0.15    1.39
  -6  -4   1   62.52    1.48
  -6  -3   2    2.18    1.19
  -6  -2   4  105.36    1.65
  -6  -2   6    8.89    1.57
  -5  -1   3   42.26    1.19
  -5  -1   7   19.23    1.83
  -4   0   3   10.57    0.98
  -4   0   7   48.40    1.66
  -3   1   6   61.03    1.46
   0  -5  -3    0.52    0.95
   1  -8  -4    1.29    1.15
   2   1   1  421.60    4.69
   3  -3  -2  202.44    1.98
   4 -10  -4   59.01    1.70
   5  -7  -3   15.27    1.25
   6  -2   0    2.24    0.90
   7  -7  -2   31.45    1.54
   7  -3   0   16.53    1.22
   7  -1   2   62.41    1.50
   9  -5   1   17.32    1.83
   9  -4   2   -0.77    1.77
   4  -6  -3   -0.69    0.83
  -7 -11  -1    9.86    2.57
  -4  -6  -2   32.20    1.60
  -8  -7   2    0.66    1.74
  -8  -6   3    1.80    1.73
  -7  -3   5   11.11    1.60
  -6  -2   3  226.42    2.09
  -6  -2   7   21.64    2.17
  -3   1   7   55.12    1.68
  -2   1   2    3.62    0.85
  -2   1   8    4.81    1.70
   0   1   9    0.26    1.97
   1  -5  -3  106.27    1.80
   2  -5  -3    8.63    1.01
   2   0   0  655.77    4.61
   3  -9  -4   37.57    1.35
   4  -2  -1  280.67    2.19
   6  -9  -3   -0.08    1.42
   6  -1   1    6.77    0.98
   7  -5  -1   26.27    1.27
   7  -2   1    1.61    1.11
   8  -7  -1    3.46    1.69
   8  -5   0    1.11    1.39
   9  -7   0   10.06    2.16
  -6 -11  -2    1.26    2.12
  -1   2   7    2.71    1.34
   5   1   3   42.46    1.53
   8  -2   3    5.22    1.69
  -8  -8   1   35.92    1.98
  -8  -5   4    0.15    1.73
  -7  -7   0    9.70    1.43
  -7  -3   4   19.16    1.47
  -7  -3   6   13.99    1.95
  -6  -7  -1    0.84    1.14
  -6  -5   0   12.44    1.23
  -4   0   8   -2.97    1.74
  -3   1   3  137.13    1.66
  -2   2   5   33.07    1.17
  -2   2   6   32.28    1.38
   2  -9  -4    2.89    1.13
   2  -3  -2   15.93    1.12
   3 -10  -4    2.27    1.37
   4 -12  -4   44.49    1.94
   4 -11  -4    1.86    1.67
   4  -4  -2   80.03    1.37
   4   1   2   17.62    1.14
   6 -10  -3   86.22    2.12
   6  -6  -2  119.52    1.63
   6  -4  -1   80.36    1.56
   7  -8  -2    0.76    1.40
  -5   0   5   -0.25    0.80
  -4  -1   1   58.25    1.15
   5  -8  -3    1.14    0.79
   5  -5  -2   53.08    1.03
   5  -3  -1   84.22    1.20
   9  -6   1    1.27    1.27
  -2 -11  -4    0.60    2.16
  -7 -10  -1    5.96    2.14
  -5  -5  -1   76.74    1.73
  -2  -2  -1  117.06    2.79
  -1   2   3    2.16    1.18
   0  -9  -4   -0.97    1.39
  -8  -6   2   16.65    1.67
  -8  -5   3    8.32    1.72
  -7  -5   1   24.87    1.27
  -7  -4   2   -1.18    1.13
  -7  -3   3   60.71    1.46
  -6  -1   5    6.39    1.36
  -6  -1   6    3.41    1.41
  -5  -2   1    2.20    0.94
  -5  -1   2   83.14    1.39
  -5   0   4    1.32    1.14
  -5   0   6   -1.35    1.37
  -4   1   5   13.11    1.24
  -4   1   6    7.32    1.19
  -2   2   4  321.80    2.44
   0  -3  -2    0.12    0.82
   1  -9  -4   52.75    1.53
   3  -6  -3    9.51    1.01
   4  -7  -3    0.75    1.14
   6 -11  -3    2.91    1.72
   7  -1   3   37.74    1.41
   8  -8  -1   30.03    1.94
   8  -4   1   50.39    1.63
   8  -3   2    3.44    1.40
   9  -5   2    7.42    1.82
   9  -4   3    2.28    2.05
   7  -9  -2   32.75    1.39
   7  -4   0    2.42    0.79
   3   2   7    1.92    2.29
  -1 -10  -4    6.86    1.48
   0   2   8    1.58    1.66
   1   2   8    0.62    1.76
   6   0   3   91.18    1.98
  -8  -4   5   18.39    2.20
  -6  -3   1    0.12    0.92
  -6  -2   2  177.56    1.94
  -6  -1   4    0.79    1.14
  -6  -1   7    1.89    1.87
  -5  -3   0  122.53    1.69
  -5   0   7    0.17    1.71
  -4  -2   0  574.74    3.37
  -4   0   2   26.18    1.11
  -4   1   4    2.00    0.93
  -3   1   8   19.47    1.85
  -2   2   7  108.20    1.96
   0   1   1   -0.15    0.98
   1  -3  -2  180.98    2.29
   1   0   0    0.31    1.03
   2 -10  -4   84.15    1.68
   3 -11  -4   36.59    1.62
   4  -1   0    5.35    1.03
   5  -9  -3   16.75    1.44
   6  -7  -2    1.21    1.11
   7  -6  -1    0.86    1.25
   8  -6   0   61.21    1.71
   8  -2   4   19.39    1.77
  -8  -4   4   18.44    1.34
  -7  -2   5    0.81    1.00
  -3   0   1   -0.32    0.55
   8  -9  -1    1.49    1.43
  -6 -10  -2   61.98    2.58
  -8  -7   1   -0.10    2.12
  -1   2   8    0.75    1.78
   4   0   1  852.07    4.26
   8  -2   5   39.31    2.49
  -7  -9  -1   23.08    1.77
  -7  -2   4    0.94    1.36
  -7  -2   6    0.59    1.75
  -5   0   3    0.81    0.93
  -4   1   7    0.15    1.37
  -3   2   5    5.95    1.08
  -3   2   6    9.09    1.20
   1 -10  -4    6.19    1.18
   2  -6  -3  332.10    2.54
   3 -13  -4   13.92    1.93
   3 -12  -4    9.10    1.73
   3  -2  -1    1.16    1.00
   5  -2   0   -0.39    0.94
   6  -3   0    7.89    0.98
   7 -10  -2    2.46    1.76
   7  -3   1   42.00    1.36
   7  -2   2   -0.06    1.12
  -6  -1   3    6.42    0.87
   6  -5  -1    5.78    0.83
  -2 -12  -4   45.20    2.58
   2   2   8   69.26    2.94
  -8  -9   0    0.53    2.29
   0 -10  -4  147.66    2.47
   2 -11  -4   -0.42    1.71
  -8  -5   2   11.00    1.47
  -8  -4   3    5.93    1.41
  -7  -6   0    0.90    1.12
  -7  -3   2   43.33    1.38
  -6  -4   0    2.95    1.17
  -4   1   3    7.03    0.98
  -3  -1   0  163.45    2.08
  -3   1   2  251.23    2.17
  -3   2   4    4.56    0.94
  -2   2   3  805.14    3.78
  -2   2   8   67.62    2.09
   3  -7  -3   50.68    1.27
   3  -4  -2   12.46    1.03
   4  -8  -3   25.53    1.25
   4  -5  -2    2.95    0.94
   5 -10  -3    4.80    1.37
   5  -6  -2    0.01    1.16
   5   0   2    0.76    0.90
   6  -8  -2  126.27    1.92
   6  -2   1   41.11    1.21
   6  -1   2   18.97    1.19
   7  -7  -1   35.66    1.51
   7  -1   4   22.60    1.47
   8  -7   0    0.83    1.70
   8  -5   1    2.14    1.40
   8  -4   2   16.79    1.48
   8  -3   3    2.08    1.38
   9  -6   2    0.83    2.09
  -8  -3   5    1.88    1.44
  -4   1   8    0.57    1.22
   7  -5   0   35.82    1.02
  -5  -7  -2   50.18    2.08
  -2 -13  -4    1.34    2.43
  -1  -6  -3    0.28    1.31
   5   1   4   69.59    2.13
  -6  -6  -1   54.11    1.77
  -1 -11  -4   74.60    2.35
   2 -12  -4   42.20    2.02
  -8  -6   1   52.73    1.71
  -8  -3   4   -1.13    1.71
  -7  -4   1    2.32    1.11
  -7  -2   3    3.06    1.13
  -6   0   5    5.34    1.39
  -6   0   6    2.24    1.43
  -5   1   5   69.22    1.50
  -5   1   6   30.52    1.54
  -3   2   7    4.50    1.38
   0   3   5   -0.15    0.93
   0   3   6    0.53    1.04
   1 -11  -4   76.21    1.85
   1  -6  -3   -0.81    0.94
   2 -13  -4    0.43    1.73
   4  -3  -1    8.22    1.03
   5 -12  -3    5.91    1.72
   5 -11  -3   37.75    1.85
   5  -4  -1    6.26    0.96
   5  -1   1  143.26    1.74
   6   0   4  100.81    1.88
   4  -9  -3    2.65    0.79
   6  -9  -2    2.73    0.98
   7  -8  -1   -0.54    1.00
   6   0   7   32.78    3.28
  -7  -8  -1    0.11    1.71
  -6  -9  -2    0.98    1.70
   0 -11  -4   -0.79    1.67
   7  -1   5    9.27    1.72
   7  -1   6   11.26    2.14
  -8  -8   0   56.17    2.07
  -7  -1   5    7.79    1.46
  -7  -1   6   12.92    1.79
  -6   0   4  100.51    1.64
  -6   0   7   37.50    2.08
  -5   1   4   69.58    1.53
  -5   1   7   17.41    1.83
  -1   1   1  324.82    3.51
  -1   3   5  170.22    2.07
  -1   3   6   23.48    1.33
   0  -6  -3   17.16    1.17
   1 -12  -4    2.68    1.40
   5  -7  -2   49.39    1.40
   6  -6  -1   58.73    1.43
   8  -8   0   62.27    1.99
   8  -6   1   54.57    1.67
   8  -3   4    1.10    1.68
  -7  -1   4   23.31    1.09
  -5  -1   1  131.24    1.47
  -4   2   5  194.66    1.74
  -4   2   6  124.91    1.51
   7  -4   1    0.66    0.78
   1   3   6   23.18    1.71
  -4  -3  -1    9.92    1.24
  -1 -12  -4    2.11    1.72
   0 -12  -4   37.24    1.97
   1 -13  -4   21.94    2.25
   1   3   5  166.81    2.78
  -8  -4   2   17.09    1.48
  -8  -3   3    2.59    1.41
  -8  -2   5   36.89    1.98
  -7  -5   0   37.48    1.37
  -6  -2   1   38.91    1.19
  -6  -1   2   17.29    1.08
  -5  -4  -1    6.33    1.00
  -5   0   2   -0.63    0.91
  -4   2   7   25.67    1.54
  -3   2   3    0.91    0.93
  -3   2   8    1.54    1.71
  -2   3   6    3.45    1.13
  -1   3   7   33.16    1.54
   0   3   7   -0.41    1.29
   1 -14  -4    5.64    2.05
   2  -7  -3    1.98    0.94
   2  -4  -2  909.65    4.04
   3  -8  -3    2.65    1.16
   3  -1   0  176.25    2.04
   4 -10  -3   17.19    1.45
   6 -10  -2   68.07    1.71
   6  -4   0    4.61    1.16
   7  -9  -1   26.55    1.71
   7  -6   0   -0.01    1.10
   7  -3   2   44.24    1.40
   7  -2   3    3.74    1.12
   8  -9   0    2.26    1.92
   8  -5   2   11.28    1.46
   2  -2  -1  113.47    1.67
   5   1   5   72.02    2.30
  -1 -14  -4    5.35    2.50
  -1 -13  -4   22.05    2.29
   0 -14  -4   44.67    2.75
   0 -13  -4   -0.81    2.10
   6   0   5    5.54    1.61
   6   0   6    2.31    1.69
   8  -4   3    7.43    1.87
   8  -3   5   -1.64    2.48
  -9  -6   2   -1.25    2.06
  -8  -7   0   -1.62    1.75
  -8  -5   1    1.84    1.42
  -8  -2   4   17.93    1.81
  -7  -3   1   37.83    1.39
  -7  -2   2    0.26    1.14
  -6   0   3   89.06    1.58
  -5  -2   0    0.02    0.94
  -4   0   1  835.85    3.63
  -4   2   4  115.65    1.56
  -2   3   5   15.94    1.04
  -1   3   4  212.60    2.34
   0   3   4   -0.07    0.94
   3  -5  -2  166.55    1.81
   4 -11  -3   -0.14    1.37
   4  -6  -2   35.09    1.12
   5  -8  -2    9.25    1.17
   5  -5  -1   74.52    1.37
   5  -3   0  126.76    1.59
   6 -12  -2   40.09    2.27
   6 -11  -2    1.41    1.72
   7 -10  -1    4.67    1.77
   8  -7   1    2.99    1.72
  -7  -1   3   33.84    1.03
  -5   1   3   40.32    0.93
  -4   1   2   16.32    0.81
   6  -7  -1    2.62    0.79
   5   1   6   30.32    2.45
  -2   3   7    2.43    1.68
   0   2   2   84.51    2.38
   1   3   7   33.12    1.94
   3   1   2  238.02    3.13
   4   1   3    7.31    1.19
  -9  -7   1    8.03    2.12
  -7  -7  -1   31.30    1.60
  -7   0   5    1.57    1.39
  -7   0   6    1.25    1.73
  -6  -5  -1    3.33    1.19
  -6  -3   0    7.71    0.99
  -6   1   5    4.65    1.39
  -6   1   6    2.52    1.42
  -6   1   7    1.23    1.89
  -4   2   8    1.94    1.87
  -3   3   6   37.07    1.36
  -2   1   1  465.83    3.37
  -1   0   0    0.02    1.02
  -1   2   2    0.87    0.84
   3  -9  -3   60.15    1.49
   4 -13  -3    1.82    1.69
   4 -12  -3    7.47    1.71
   4  -2   0  611.80    3.17
   6  -3   1    3.00    0.93
   6  -1   3    6.33    1.19
   7 -11  -1    7.18    2.10
   7  -7   0   10.28    1.42
   7  -5   1   23.65    0.94
   1  -7  -3  112.75    1.90
   7  -2   4    1.21    1.62
  -9  -5   2    6.94    1.79
  -9  -4   3    0.60    2.06
  -8  -3   2    4.25    1.40
  -8  -2   3    3.68    1.41
  -8  -1   5    0.90    1.77
  -7   0   4    0.93    1.37
  -6   1   4    3.17    1.14
  -5   2   5    3.66    1.15
  -5   2   6    1.72    1.38
  -5   2   7   -0.77    1.71
  -4  -1   0    5.12    1.04
  -3   3   5   60.21    1.51
  -3   3   7   22.97    1.53
  -2   3   4   12.85    1.04
  -1   3   8   26.91    1.81
   0   3   8    0.86    1.61
   2  -8  -3  216.85    2.11
   3 -10  -3    3.58    1.12
   3  -3  -1  124.42    1.69
   3   0   1    0.24    0.77
   4  -7  -2    2.19    0.93
   4  -4  -1  301.62    2.18
   5  -9  -2   30.23    1.27
   5   0   3    0.66    0.89
   6  -8  -1   57.18    1.43
   6  -5   0   13.53    1.21
   6  -2   2  171.19    1.95
   8  -8   1   35.98    1.90
   8  -6   2   19.74    1.79
   8  -5   3    8.01    1.73
   8  -4   4   22.16    1.86
  -2   2   2  584.60    3.37
  -6  -8  -2  126.85    2.88
  -4  -5  -2    3.36    1.37
  -3  -2  -1    1.29    0.96
  -2   3   8    0.89    2.05
  -8  -6   0   61.11    1.76
  -8  -4   1   49.09    1.69
  -8  -1   4    7.77    1.71
  -7  -4   0    1.80    1.11
  -5   2   4    1.41    1.16
  -4   2   3    9.37    0.97
   1  -4  -2    0.17    0.99
   3 -11  -3   69.95    1.76
   5 -10  -2    4.63    1.36
   5  -6  -1    0.67    0.92
   5  -2   1    1.31    0.95
   7  -8   0    6.08    1.37
   7  -4   2    1.81    1.10
   7  -3   3   57.86    1.51
   8  -9   1    2.00    2.05
  -6   0   2  237.33    1.79
  -5  -6  -2    1.30    1.61
   1   3   4  213.23    3.40
  -8  -9  -1    0.74    2.37
   0  -7  -3   -0.36    1.13
   7  -2   5   -0.21    1.65
  -9  -6   1    1.16    1.90
  -9  -4   2    0.04    1.74
  -9  -3   3    5.31    1.78
  -7  -1   2   65.06    1.46
  -6  -1   1    8.41    0.98
  -4   3   5    4.31    1.19
  -4   3   6    0.98    1.25
  -4   3   7    2.36    1.42
  -3   1   1  262.36    2.29
  -3   3   4  148.25    1.75
  -3   3   8   25.90    1.92
  -2   0   0  612.59    4.45
   2  -9  -3    1.06    1.14
   3 -14  -3    4.83    2.03
   3 -13  -3   34.29    1.86
   3 -12  -3    3.15    1.39
   3  -6  -2    3.29    0.93
   4  -1   1   62.70    1.43
   4   0   2   25.19    1.20
   5 -12  -2    3.87    1.75
   5 -11  -2   35.67    1.56
   5  -1   2   74.53    1.44
   6  -9  -1    1.11    1.36
   7  -9   0   16.15    1.54
   7  -6   1    0.81    1.25
   7  -2   6    0.44    1.69
   8  -7   2   -0.12    1.75
  -7  -2   1    1.33    0.79
  -7   0   3    0.12    0.79
  -7   1   6   13.09    1.32
  -5   1   2   71.50    1.14
   4  -8  -2   20.79    0.94
   5 -13  -2   14.65    1.48
   5  -4   0    0.53    0.67
   6  -6   0    0.34    0.81
  -7  -6  -1    1.88    1.48
   1   3   8   23.46    2.25
   6  -1   4    0.22    1.32
  -8  -2   2   25.17    1.51
  -8  -1   3    5.07    1.44
  -8   0   5   30.99    1.92
  -7   1   5    8.15    1.47
  -6   1   3    6.65    1.23
  -6   2   5   12.42    1.46
  -6   2   6   10.70    1.58
  -6   2   7   24.71    2.15
  -5   0   1    0.95    0.91
  -3   2   2    3.48    0.98
   1  -8  -3    8.91    1.01
   1  -2  -1    9.12    1.17
   2  -5  -2   15.35    1.08
   6 -10  -1   15.12    1.47
   6  -4   1   61.08    1.43
   7 -10   0    2.11    1.73
   8  -8   2    5.50    1.78
   8  -6   3    2.31    1.71
   8  -5   4   -0.57    1.76
   6 -11  -1    0.93    1.20
  -2  -7  -3    1.45    1.65
   2   3   6    2.59    1.83
  -1  -7  -3  122.34    2.34
  -1   3   3  261.10    2.79
  -9  -5   1   15.59    1.88
  -8  -8  -1   32.20    1.98
  -8  -5   0    0.20    1.40
  -8  -3   1    2.37    1.37
  -7   1   4   23.44    1.49
  -6  -4  -1   77.91    1.65
  -6  -2   0    1.45    0.94
  -5  -3  -1   86.09    1.60
  -5   2   3    0.06    0.91
  -5   3   6   37.50    1.58
  -4   3   4    5.06    0.99
  -4   3   8    2.09    2.02
  -2   3   3   26.83    1.16
   2 -10  -3  228.23    2.26
   4  -9  -2    6.57    1.14
   4  -5  -1   18.12    1.06
   5  -7  -1   66.53    1.45
   6 -12  -1   28.07    1.88
   6  -3   2    2.12    1.15
   7 -11   0    6.07    1.93
   7  -7   1   33.54    1.50
   7  -5   2   61.22    1.45
   7  -3   4   19.57    1.51
   8  -9   2   -0.25    1.46
   3   2   8    0.44    3.30
  -7 -10  -2    2.60    2.47
  -6  -7  -2    0.37    1.38
  -9  -7   0   13.82    2.15
  -9  -3   2   10.00    1.76
  -9  -2   3   -0.55    1.74
  -8   0   4   23.22    1.79
  -7  -3   0   18.03    1.23
  -6   2   4  101.34    1.62
  -5  -1   0  144.39    1.76
  -5   3   5   44.79    1.39
  -5   3   7    1.98    1.75
  -3   0   0    0.20    0.78
  -3   3   3  202.66    1.98
  -2   4   6    3.51    1.14
  -1   4   6    6.22    1.15
   0  -4  -2  458.52    4.28
   1  -9  -3   65.40    1.59
   2 -14  -3   57.08    2.07
   2 -13  -3   -0.78    1.69
   2 -12  -3  109.63    1.94
   2 -11  -3   -0.14    1.12
   2  -1   0  118.74    2.05
   3  -7  -2  146.03    1.67
   4 -10  -2   50.70    1.39
   4  -3   0   46.00    1.25
   6  -7   0    3.85    1.11
   6  -2   3  215.24    2.16
   7  -4   3    2.70    1.35
   8  -7   3    0.13    1.75
   8  -6   4   13.69    2.12
  -4   1   1   60.28    1.14
  -4   2   2  261.15    1.93
   3  -4  -1    1.08    0.68
   5  -8  -1    4.00    0.80
   7  -8   1    0.33    1.00
  -3  -4  -2   11.72    1.75
   2   3   7    2.62    2.04
  -2   4   7   44.38    1.90
  -1   4   7   -0.26    1.59
   5   0   4   -0.40    1.30
   6  -1   5    3.99    1.59
  -9  -1   4    8.14    2.11
  -7  -5  -1   26.24    1.33
  -7   0   2   -0.01    1.13
  -7   2   6    0.58    1.75
  -6   1   2   18.45    1.07
  -4  -2  -1  263.13    2.60
  -3   4   6    2.42    1.12
  -3   4   7    4.08    1.41
  -2   4   5   10.64    1.13
  -1   4   5    2.51    0.93
   0  -8  -3    8.95    1.02
   0   3   3    0.02    0.96
   2  -3  -1   55.58    1.30
   3  -2   0   11.38    0.90
   4 -14  -2    5.01    2.06
   4 -12  -2    7.99    1.44
   4 -11  -2    4.20    1.36
   5  -5   0  140.75    1.60
   5  -3   1   96.32    1.47
   6  -8   0    1.17    1.11
   6  -5   1    7.20    1.15
   7  -6   2    7.26    1.41
   7  -3   5   10.03    1.70
   8  -8   3    2.91    2.05
  -8  -1   2    2.37    0.97
  -7   1   3   36.70    1.01
   4 -13  -2   -0.42    1.19
   6  -1   7    0.31    2.59
  -8  -7  -1    0.35    2.09
  -7  -9  -2   33.11    2.37
   0   4   6  114.49    2.22
   6  -1   6    1.50    1.64
  -9  -6   0   -0.39    1.73
  -9  -4   1    0.55    1.72
  -8  -4   0   90.79    1.87
  -8   0   3    3.78    1.40
  -8   1   5   -0.23    1.75
  -7  -1   1   43.34    1.35
  -7   2   5    2.70    1.40
  -6   0   1  128.81    1.60
  -6   2   3  229.34    2.09
  -6   3   6   -0.87    1.70
  -6   3   7   -2.29    2.07
  -5   3   4  102.83    1.66
  -4   3   3    3.72    0.93
  -4   4   6   78.21    1.77
  -3   4   5    9.00    1.19
  -2   4   8   77.15    2.11
   1 -10  -3    5.44    1.17
   2  -6  -2  273.37    2.29
   3  -8  -2    2.78    0.95
   4  -6  -1  238.35    1.92
   5  -9  -1   94.22    1.54
   7  -9   1   23.65    1.67
   7  -3   6   16.03    1.94
   6  -9   0    0.53    0.94
   7 -10   1    5.90    1.25
   3   2   4    4.34    1.77
  -1   4   8    2.33    2.00
   0   4   7   61.40    2.07
   1  -5  -2  315.05    3.00
   4   1   4   -0.06    1.06
  -9  -2   2    1.30    1.69
  -9  -1   3    6.38    1.77
  -8  -2   1   81.68    1.79
  -8   1   4    8.19    1.69
  -7   2   4    1.55    1.36
  -6   3   5   -0.01    1.36
  -5   2   2    2.31    0.92
  -4   0   0  569.41    3.22
  -4   4   5  110.19    1.70
  -4   4   7   50.53    1.97
  -3   4   8    0.69    1.71
  -2   4   4  145.04    1.85
   1 -14  -3    1.90    1.76
   1 -13  -3   28.90    1.61
   1 -12  -3    7.44    1.42
   1 -11  -3   74.15    1.61
   5 -11  -1   10.68    1.39
   5 -10  -1    8.61    1.40
   5  -2   2    2.32    0.94
   5  -1   3   39.57    1.25
   6 -10   0    1.54    1.35
   6  -6   1   50.45    1.36
   6  -4   2  163.07    1.86
   7 -11   1    5.49    2.09
   7  -7   2   30.02    1.52
   7  -5   3   37.53    1.53
   7  -4   4    2.34    1.36
   5  -6   0   16.51    0.80
   2   3   5   15.24    2.02
  -5  -5  -2   53.24    1.72
  -1  -8  -3    8.41    1.25
   0  -9  -3   -0.32    1.39
   0   4   5  130.19    2.28
   6  -2   4  104.11    1.96
  -9  -3   1   19.20    1.79
  -9   0   4    3.19    2.03
  -7  -2   0   -0.51    1.14
  -6  -3  -1    1.56    0.92
  -6  -1   0    1.69    0.91
  -6   3   4    4.16    1.12
  -5   1   1  141.85    1.65
  -5   4   6    1.21    1.37
  -5   4   7    0.85    1.71
  -3   4   4    2.91    0.94
   3  -9  -2   66.97    1.47
   4  -7  -1    4.68    0.95
   4  -4   0  406.05    2.49
   4  -2   1  306.17    2.40
   5 -13  -1   29.01    1.82
   5 -12  -1    2.86    1.69
   6 -12   0    2.05    1.74
   6 -11   0    1.46    1.68
   6  -3   3    5.33    1.15
  -5   3   3   68.79    1.10
   7  -8   2   -0.79    0.99
  -8  -6  -1   45.71    2.03
  -7  -8  -2    0.47    1.70
  -6  -6  -2  110.05    2.28
  -1   4   4    3.22    1.14
   0   4   8    2.97    2.01
   5   0   5    0.07    1.25
  -9  -5   0   18.00    1.86
  -8  -3   0    0.64    1.38
  -8   0   2   10.09    1.44
  -8   1   3    7.13    1.42
  -8   2   5   33.15    1.98
  -7  -4  -1    1.39    1.12
  -7   1   2   63.67    1.45
  -7   3   6    6.93    1.99
  -5   4   5    2.01    1.09
  -4   4   4  183.57    1.98
   0 -15  -3    1.48    1.99
   0 -10  -3   28.07    1.34
   2  -7  -2    5.72    0.98
   3 -14  -2    2.16    1.69
   3 -11  -2   85.60    1.57
   3 -10  -2   17.32    1.23
   3  -5  -1  180.08    1.84
   5  -4   1    8.20    0.95
   6  -7   1    1.13    1.11
   7  -6   3    1.81    1.38
   7  -4   5    0.10    1.68
   3 -13  -2   46.96    1.24
   5  -7   0   86.70    1.26
   7  -9   2   31.49    1.39
  -2  -8  -3  214.51    3.25
  -5  -2  -1    1.31    1.15
   7  -5   4   15.58    1.79
  -9  -1   2    5.40    1.75
  -9   0   3    0.51    1.72
  -8  -1   1    2.94    1.38
  -7   0   1   -0.55    1.12
  -7   2   3    1.79    1.15
  -7   3   5   11.01    1.73
  -6   2   2  182.73    1.91
  -5   0   0    0.62    0.93
  -3   3   2  220.94    2.03
  -2   3   2   16.50    1.12
   0 -14  -3    5.01    1.75
   0 -13  -3   -0.28    1.39
   0 -11  -3    0.17    1.09
   3 -12  -2    3.74    1.36
   3  -1   1  244.46    2.41
   4  -8  -1  195.88    1.91
   4  -1   2   17.98    1.10
   6  -5   2    6.20    1.15
   7 -10   2    3.52    1.76
   7  -4   6    0.64    1.99
  -6   4   6    3.10    1.22
  -3   2   1    1.27    0.70
   6  -8   1   47.36    1.07
  -3  -8  -3    2.71    2.29
   2   3   8   -0.28    2.85
  -4  -4  -2   73.63    2.15
  -1  -4  -2    0.84    1.37
   5   0   7   -0.24    2.29
  -1  -9  -3   69.94    1.95
   0 -12  -3    3.99    1.65
   4   0   3   10.86    1.22
   5   0   6   -0.14    1.55
   6  -2   5   16.15    1.67
  -9  -2   1    1.01    1.54
  -9   1   4    8.18    2.12
  -8   2   4   18.17    1.79
  -7   3   4   20.87    1.48
  -6   1   1    7.08    0.97
  -6   3   3    3.94    1.20
  -6   4   5    7.28    1.42
  -5   4   4    6.24    1.16
  -4   3   2    4.38    0.96
  -3   5   6   27.77    1.31
  -3   5   7   33.67    1.63
  -2   2   1   88.31    1.63
   1  -6  -2   23.35    1.17
   2  -8  -2  342.80    2.48
   2  -4  -1  213.87    2.10
   4  -9  -1    6.65    1.18
   5  -8   0    1.10    1.11
   7  -7   3   32.81    1.53
   7  -5   5    4.20    1.76
   3  -3   0  155.85    1.69
   4  -5   0   71.83    1.15
   5  -3   2   48.15    1.03
   6  -9   1    0.04    0.96
  -8  -5  -1    2.62    1.72
  -7  -7  -2   29.07    1.94
  -2   5   6    2.87    1.38
  -2   5   7    4.72    1.64
   6  -2   6    7.36    1.81
   6  -2   7   23.87    2.60
  -9  -4   0   -1.36    1.73
  -7  -1   0   31.98    1.34
  -4   2   1  310.50    2.29
  -4   5   6    1.97    1.39
  -4   5   7    4.49    1.72
  -3   4   3    2.59    0.92
  -3   5   5   37.84    1.39
  -2   4   3  666.47    3.66
  -1 -14  -3    3.29    1.74
   2 -15  -2   -1.24    2.02
   3  -6  -1   27.55    1.09
   4 -14  -1   48.96    1.92
   4 -13  -1    2.75    1.69
   4 -12  -1   58.96    1.65
   4 -11  -1    5.30    1.37
   4 -10  -1  123.05    1.66
   5  -9   0   56.71    1.39
   5  -5   1   79.08    1.34
   6 -10   1   10.43    1.42
   6  -6   2  110.73    1.63
   6  -4   3  204.72    2.03
   6  -3   4    1.59    1.13
   7  -8   3    2.45    1.72
   7  -6   4    1.40    1.71
   2  -9  -2    6.53    0.73
   6 -12   1   22.64    1.34
   6 -11   1    1.49    1.20
   1   4   6    6.13    1.53
   1   4   7    0.25    1.80
  -3  -1  -1  249.45    2.85
  -3   5   8   23.76    2.57
  -1 -10  -3    5.69    1.44
   0  -5  -2    0.48    1.16
   0   4   4  234.98    2.89
   5  -1   4   70.20    1.80
  -9   0   2   -0.57    1.70
  -9   1   3    7.84    1.76
  -8  -2   0   66.30    1.73
  -8   1   2    3.41    1.38
  -8   2   3    2.65    1.41
  -8   3   5   -3.22    2.05
  -7  -3  -1   41.72    1.40
  -7   2   2    0.40    1.13
  -7   4   6    2.19    2.02
  -6   0   0    2.39    0.92
  -6   4   4   32.28    1.31
  -5   3   2   59.88    1.26
  -5   5   6   19.56    1.48
  -5   5   7    7.13    1.81
  -4   4   3   72.26    1.33
  -4   5   5    4.02    1.14
  -2   5   5   13.77    1.23
  -2   5   8   -0.21    1.70
  -1 -13  -3   32.34    1.65
  -1 -12  -3    7.06    1.40
  -1 -11  -3   73.89    1.72
  -1   3   2  211.68    2.58
  -1   5   6   55.30    1.54
  -1   5   7   36.87    1.59
   1  -3  -1  252.79    2.74
   2 -14  -2   73.20    2.03
   2 -10  -2  194.99    2.09
   4  -3   1    9.51    1.01
   5 -13   0   35.27    1.90
   5 -12   0    2.38    1.70
   5 -11   0   47.06    1.59
   5 -10   0   -0.15    1.34
   5  -2   3    0.02    0.91
   7 -10   3    3.95    2.09
   7  -9   3   16.37    1.81
   7  -7   4   16.24    1.77
  -5   2   1    2.56    0.66
   4   1   5   14.42    1.65
  -6  -5  -2    5.15    1.45
  -6  -2  -1   45.94    1.47
  -2 -14  -3   55.90    2.50
  -2  -9  -3    0.47    1.39
  -9  -3   0   20.26    1.82
  -9  -1   1   19.29    1.50
  -8   0   1   54.04    1.63
  -8   3   4    0.73    1.70
  -7   1   1   46.17    1.37
  -7   3   3   59.55    1.45
  -7   4   5    0.95    1.69
  -5   4   3   -0.48    1.17
  -5   5   5   54.68    1.67
  -4  -1  -1   59.97    1.49
  -3   1   0  170.16    1.99
  -1   2   1   11.31    1.13
   1  -7  -2   75.13    1.54
   2 -13  -2    2.29    1.35
   2 -12  -2  148.20    2.03
   2 -11  -2    6.26    1.15
   3  -7  -1   99.57    1.47
   3   0   2    0.37    0.92
   4  -6   0  375.84    2.33
   5  -6   1    0.18    0.92
   6  -7   2   -1.51    1.11
   6  -5   3    9.58    1.21
   7  -8   4   -1.15    1.75
   7  -6   5    1.56    1.72
   4   1   8    0.63    2.88
  -9  -6  -1    3.10    2.13
  -8  -9  -2    1.49    2.46
  -8  -4  -1   45.41    1.94
  -5  -4  -2    1.01    1.15
  -3 -14  -3    4.54    2.49
  -2 -13  -3    0.73    2.06
  -2  -1  -1  417.21    4.65
  -1   5   8   21.49    2.20
   3   1   3  130.70    2.50
   6  -3   5   -0.42    1.61
  -7   4   4    2.61    1.39
  -6   3   2    3.10    1.17
  -6   5   6   -1.74    1.74
  -4   1   0    3.09    1.03
  -4   5   4   16.38    1.23
  -3   5   4   47.40    1.27
  -1   4   3   11.06    1.07
  -1   5   5   44.01    1.50
   2  -2   0  168.09    2.17
   3 -15  -1   24.08    2.11
   5  -4   2    2.46    0.92
   6  -8   2  124.57    1.82
   6  -4   4   28.65    1.30
   7  -7   5    8.47    2.10
   1   4   5    2.44    1.20
   1   4   8    1.29    2.31
  -7  -6  -2    7.68    1.74
  -2 -12  -3  109.94    2.41
  -2 -11  -3    1.39    1.35
  -2 -10  -3  244.04    3.01
  -8  -1   0    1.22    1.16
  -8   4   5   24.57    2.19
  -6   2   1   40.47    1.15
  -6   4   3  222.56    2.04
  -6   5   5   -0.06    1.37
  -5  -1  -1  135.19    1.81
  -5   1   0  151.63    1.72
  -5   5   4   33.40    1.33
  -2   1   0  118.94    2.03
  -2   5   4   15.21    1.05
   1 -15  -2    7.40    1.78
   2  -5  -1   24.91    1.15
   3 -14  -1   13.83    1.75
   3  -8  -1   15.19    1.01
   3  -4   0   14.90    1.06
   4  -7   0   15.45    1.05
   5  -7   1   77.97    1.46
   6 -12   2   36.87    2.25
   6 -10   2   66.22    1.78
   6  -9   2   -0.22    1.38
   6  -6   3  131.49    1.76
   6  -3   6   -0.26    1.64
   6  -3   7   -0.66    1.99
  -9   1   2    9.34    1.22
  -9   2   3    2.68    1.21
  -8   2   2   24.81    1.10
   6 -11   2    1.74    1.21
  -3  -9  -3   57.37    2.49
  -8  -8  -2    4.75    2.11
  -3 -13  -3   34.32    2.35
   5  -1   5   72.79    1.79
  -9  -5  -1   15.22    1.85
  -9  -2   0    0.57    1.40
  -8   1   1    2.91    1.38
  -8   3   3    0.27    1.40
  -7  -2  -1    2.25    1.12
  -7   0   0    0.23    1.11
   1 -14  -2    7.61    1.73
   1  -8  -2    8.36    0.98
   3 -13  -1   51.96    1.58
   3 -12  -1   12.46    1.44
   3 -11  -1   21.50    1.24
   3 -10  -1    3.12    1.11
   3  -9  -1  141.55    1.71
   4 -14   0   68.22    2.07
   4  -8   0  356.38    2.33
   4  -4   1  324.78    2.27
   4  -2   2  265.12    2.27
   5  -8   1    5.35    1.13
   5  -3   3   69.04    1.36
  -4 -13  -3    0.36    2.73
   4   1   6    7.84    1.59
  -4   6   7   14.68    2.18
  -3 -12  -3    2.18    1.72
   0   5   6    0.35    1.27
   0   5   7   -0.29    1.58
  -9   0   1    1.09    1.57
  -8  -3  -1    0.62    1.40
  -8   4   4   13.83    1.89
  -7   2   1    1.51    1.11
  -7   3   2   43.22    1.33
  -7   4   3    1.75    1.38
  -7   5   5    3.22    1.77
  -6   1   0    2.32    0.90
  -6   5   4    6.54    1.37
  -5   6   6    3.52    1.71
  -5   6   7    2.07    2.02
  -4   4   2   99.83    1.46
  -4   6   6  108.09    1.96
  -3   4   2   13.53    1.02
  -3   6   6    3.79    1.38
  -3   6   7    0.50    1.66
   0  -6  -2   56.15    1.47
   1 -13  -2   61.19    1.74
   1 -12  -2    8.29    1.18
   1  -9  -2   76.59    1.47
   1  -1   0  475.36    4.70
   3  -2   1    3.32    0.97
   4 -13   0    3.32    1.69
   4  -9   0    0.88    1.12
   5 -13   1   33.75    1.87
   5 -12   1    4.28    1.69
   5 -11   1   13.88    1.42
   5 -10   1   12.34    1.37
   5  -9   1   94.35    1.51
   5  -5   2   63.54    1.29
   5  -2   4    1.67    1.14
   6  -7   3    2.23    1.35
   6  -5   4    5.64    1.36
   6  -4   5    8.12    1.38
  -4   3   1    8.26    0.74
   4 -12   0  146.13    1.59
  -3 -10  -3    3.14    1.81
   4   1   7    0.37    2.04
  -3 -11  -3   73.68    2.55
   1   3   3  244.33    4.25
   2   1   2    3.64    1.20
  -8  -7  -2    1.23    2.09
  -6  -4  -2  160.71    2.43
   1 -11  -2   77.02    1.78
   1 -10  -2    2.01    1.42
   4   0   4  114.48    2.02
   5  -1   6   32.42    1.81
   5  -1   7   19.31    2.15
  -7  -5  -2   52.77    1.60
  -6  -1  -1    6.89    0.97
  -5   3   1   99.50    1.45
  -5   4   2    1.63    0.92
  -5   6   5    2.34    1.36
  -4   5   3    1.97    0.93
  -4   6   5  163.21    1.97
  -3   3   1  125.22    1.68
  -3   5   3  200.80    1.98
  -3   6   5    9.04    1.19
  -2   6   6   47.58    1.48
  -2   6   7   65.50    1.82
  -1   5   4  164.42    2.12
   0 -15  -2    1.80    1.72
   2  -6  -1  267.64    2.21
   4 -11   0    0.01    1.22
   4 -10   0  111.49    1.56
   4  -1   3    6.14    0.96
   6  -9   3   -0.13    1.42
   6  -8   3   65.89    1.65
   6  -4   6    3.09    1.67
  -7   5   4   14.30    1.11
  -6   6   6    7.71    1.25
  -5   5   3   86.78    1.31
   3  -5   0   71.14    1.15
  -4 -12  -3    7.43    2.97
   0   5   8    0.15    2.01
  -9  -4  -1   -2.45    1.75
  -9  -1   0   26.62    1.59
  -9   2   2   -0.37    1.71
  -9   3   3    7.19    1.77
  -8   0   0  144.69    1.87
  -8   3   2    4.91    1.38
  -6   4   2  160.53    1.83
  -2   4   2  931.98    4.36
  -2   6   8   48.68    2.28
   2 -15  -1    2.35    1.68
   4  -5   1   18.37    1.04
   5  -6   2    1.18    1.12
   6 -11   3    3.65    1.75
   6 -10   3   95.99    2.09
   6  -6   4   98.41    1.82
   6  -5   5   -0.25    1.37
  -8   4   3    5.85    1.03
  -6   6   5   10.95    1.06
  -4 -10  -3   17.75    2.74
  -4 -11  -3    1.97    2.35
  -4  -3  -2    3.84    1.19
   0   5   5   -0.27    1.05
 -10   0   1    9.61    2.12
  -9   1   1   16.23    1.66
  -8  -6  -2   11.02    1.78
  -8  -2  -1   77.40    1.79
  -8   2   1   89.06    1.77
  -7  -1  -1   44.30    1.40
  -7   1   0   31.72    1.28
  -6   3   1    2.49    0.91
  -6   5   3    9.51    1.22
  -5   6   4    1.31    1.11
  -4   6   4  103.66    1.66
  -2   5   3    9.42    1.00
  -2   6   5   68.05    1.57
   0 -14  -2    6.89    1.67
   0  -7  -2    0.03    0.91
   1  -4  -1   12.85    1.01
   2 -14  -1   41.95    1.80
   2  -7  -1    4.90    0.96
   3 -15   0   27.27    2.16
   4  -3   2    3.99    0.95
   5  -7   2   50.39    1.35
   5  -4   3    1.00    1.13
   6  -7   4   -0.18    1.38
  -2   3   1   50.27    1.13
  -5  -3  -2   48.16    1.59
  -4   0  -1  811.49    4.08
   0   3   2    0.24    0.96
   5  -2   5    4.58    1.33
   6  -5   6   -1.59    2.09
  -9  -3  -1   16.82    1.79
  -8   5   4    1.70    1.74
  -7   4   2   -0.62    1.13
  -7   5   3   41.05    1.59
  -7   6   5   -0.55    1.74
  -6   6   4  106.37    1.88
  -5   0  -1    0.77    0.93
  -5   2   0   -0.13    0.92
  -4   2   0  594.23    3.11
  -3   6   4    6.24    1.19
  -1   6   7    2.34    1.32
   0 -13  -2    0.34    1.35
   2 -13  -1    1.23    1.36
   2 -12  -1   87.01    1.56
   2  -8  -1  249.93    2.12
   2  -3   0   33.39    1.17
   3 -14   0    0.88    1.70
   3  -6   0   -0.12    0.93
   4 -14   1   57.65    2.15
   4  -6   1  252.34    1.96
   5 -13   2   16.73    1.95
   5 -12   2    3.51    1.73
   5  -8   2    9.51    1.14
   5  -3   4  103.53    1.68
   6 -10   4   31.73    2.09
   6  -9   4    4.04    1.70
   6  -8   4   38.44    1.56
   6  -6   5    7.96    1.47
  -7   3   1   38.38    1.02
   5 -11   2   41.71    1.21
   5  -9   2   22.30    0.92
   3   2   5    4.97    1.85
  -1  -5  -2  322.70    3.75
  -7  -4  -2    0.33    1.36
  -1   6   6    1.60    1.29
   0   4   3   13.94    1.32
  -9   0   0    0.28    1.40
  -9   3   2    4.41    1.76
  -9   4   3   -0.14    2.04
  -8   1   0   -0.01    1.14
  -6   0  -1  142.82    1.72
  -6   2   0    2.11    0.92
  -5   7   6   29.65    1.89
  -4   7   6    4.36    1.43
  -4   7   7    4.07    1.87
  -3   0  -1   -0.13    0.78
  -3   2   0   12.14    0.90
  -1 -15  -2    9.44    1.78
   0 -12  -2   29.67    1.32
   0  -8  -2   57.47    1.40
   2 -11  -1    1.12    1.11
   2 -10  -1   27.32    1.28
   2  -9  -1    7.45    0.97
   3 -13   0   32.28    1.54
   3  -7   0  157.51    1.67
   3  -3   1  119.35    1.68
   4 -13   1    2.24    1.72
   4  -7   1    5.18    0.97
   5 -10   2    2.83    1.35
   5  -5   3   93.28    1.58
   6  -7   5   -0.96    1.72
   6  -6   6    5.51    1.79
   2   2   3  716.95   10.21
  -8  -5  -2   10.26    1.80
  -6  -3  -2    3.97    1.41
  -1   6   8    1.22    2.04
   3  -1   2  233.60    2.56
   5  -2   6    1.94    1.56
 -10  -1   0    1.53    2.04
 -10   1   1   -2.52    2.04
  -9   2   1    3.21    1.66
  -8  -1  -1    1.07    1.38
  -8   4   2   15.31    1.48
  -8   5   3    5.49    1.74
  -7   6   4    2.74    1.72
  -6   7   6    0.07    2.04
  -5   5   2   66.75    1.30
  -5   7   5   40.74    1.66
  -4   5   2    3.62    0.93
  -3   7   6   52.77    1.73
  -3   7   7   41.71    1.94
  -2   6   4  259.39    2.32
  -1   1   0  486.80    4.80
   0 -11  -2    0.16    1.12
   0 -10  -2   61.87    1.57
   0  -9  -2   -0.56    0.92
   1 -15  -1   31.26    1.90
   3 -12   0    1.04    1.35
   3  -8   0    0.89    0.93
   4 -12   1   72.62    1.66
   4 -11   1    7.50    1.34
   4  -8   1  217.77    1.94
   5  -2   7    0.94    1.64
   6  -9   5    1.77    2.06
   6  -8   5    2.92    1.77
   6  -7   6   -0.49    2.05
   3 -11   0   25.05    0.94
   4 -10   1  131.56    1.42
   4  -9   1    6.51    0.83
   5  -6   3   10.32    0.85
  -1 -14  -2    7.28    2.11
  -1   6   5    4.03    1.41
   4  -2   3    8.59    1.18
   4   0   5  191.31    2.59
  -9  -2  -1   -1.44    1.69
  -8   3   1    1.45    1.39
  -7   0  -1   -0.91    1.11
  -7   2   0   -0.44    1.11
  -6   4   1   60.25    1.45
  -6   5   2    6.84    1.16
  -6   6   3  131.53    1.75
  -6   7   5    1.18    1.69
  -5   4   1    7.83    0.96
  -5   6   3   10.67    1.19
  -4   4   1  342.30    2.29
  -4   6   3    3.92    1.05
  -4   7   5    0.21    1.36
  -3   5   2  170.95    1.86
  -1   4   2    0.16    0.96
   1 -14  -1    3.15    1.38
   1  -5  -1  258.86    2.53
   2  -1   1  408.58    3.52
   3 -10   0   54.24    1.38
   3  -9   0   97.20    1.48
   4  -4   2   91.44    1.43
   5  -4   4    3.74    1.14
   5  -3   5   43.70    1.41
  -8   6   4   10.63    1.52
   5 -12   3    4.58    1.25
   5  -7   3   13.89    0.88
  -3  -3  -2  185.56    3.82
  -9   1   0   27.21    1.60
  -9   4   2    0.19    1.72
  -7  -3  -2   37.48    1.44
  -7   5   2   62.11    1.45
  -7   7   5    7.64    2.09
  -3   6   3   11.29    0.98
  -3   7   5   40.60    1.40
  -2 -15  -2   -0.81    2.05
  -2   7   7    3.21    1.64
  -1 -13  -2   61.74    1.73
  -1   5   3  111.99    1.79
   2 -15   0    0.66    1.71
   2  -4   0    3.79    0.82
   3 -15   1   24.19    2.12
   4 -14   2   14.31    2.09
   4  -1   4   -0.18    0.91
   5 -11   3   39.87    1.85
   5 -10   3    3.70    1.41
   5  -9   3   16.91    1.45
   5  -8   3    0.26    1.10
  -9   5   3    3.72    1.47
  -7   6   3    0.89    1.00
  -3   4   1   -0.07    0.68
   1 -13  -1   53.45    1.32
   1   4   4    3.16    1.34
   4   0   8    0.33    2.36
  -9  -6  -2    1.00    2.49
  -8  -4  -2   11.28    1.80
  -2   7   6    5.66    1.63
   0   5   4    0.34    1.10
 -10   0   0    1.94    2.07
  -9   3   1   21.72    1.81
  -8   2   0   67.85    1.70
  -7   4   1    2.06    1.11
  -6   7   4    1.36    1.36
  -5   1  -1  134.36    1.69
  -5   3   0  126.59    1.56
  -5   7   4   56.83    1.68
  -4   7   4    5.01    1.14
  -2   2   0  176.18    2.20
   2 -14   0    0.86    1.66
   3 -14   1   16.62    1.77
   3  -4   1    0.53    0.97
   4 -13   2    0.18    1.71
   4  -5   2    4.19    0.92
   5  -5   4   31.88    1.29
   5  -3   6   39.98    1.53
   5  -3   7    2.49    1.68
   1  -6  -1    7.77    0.80
  -5  -2  -2    2.16    1.15
  -1 -12  -2    8.98    1.41
  -1  -6  -2   25.17    1.40
   3   0   3   -0.12    1.11
   4   0   6  118.97    2.25
  -9  -1  -1   14.82    1.67
  -8   0  -1   49.92    1.65
  -8   5   2    9.37    1.47
  -8   6   3    1.64    1.72
  -7   7   4   12.97    1.83
  -6  -2  -2  157.04    2.12
  -6   1  -1    6.91    0.99
  -6   3   0    8.91    0.96
  -5   8   6    2.54    1.73
  -4   1  -1   61.70    1.42
  -4   3   0   45.88    1.25
  -3   7   4   70.64    1.55
  -2 -14  -2   73.54    2.07
  -2   7   5    0.80    1.09
   0 -15  -1   -0.73    1.69
   0  -3  -1    0.51    0.97
   1 -12  -1    3.19    1.13
   4 -12   2   15.48    1.45
   4  -6   2   48.90    1.18
   4  -3   3    0.30    0.94
   5  -6   4   -0.60    1.11
   5  -4   5    0.91    1.09
  -8   4   1   47.86    1.24
  -1   3   1  238.35    2.66
   2 -13   0    3.66    0.98
   3 -13   1   46.51    1.21
   5 -11   4   22.17    1.33
   3   2   8    0.66    3.28
   3   1   4   78.52    2.13
   4   0   7   46.63    2.25
  -9  -5  -2    8.56    2.21
  -4  -2  -2  216.36    2.77
   0   6   7   43.52    2.02
  -7   1  -1   42.76    1.39
  -7   3   0   19.23    1.20
  -6   6   2  109.74    1.66
  -5   6   2   -0.47    1.14
  -5   8   5    3.68    1.42
  -4   8   6   63.39    2.05
  -2   5   2   16.04    1.07
  -2   6   3  341.71    2.60
  -1 -11  -2   82.90    1.62
  -1   6   4   14.19    1.06
   1 -11  -1  100.19    1.68
   1 -10  -1   30.58    1.35
   1  -7  -1  234.34    2.19
   2  -5   0   89.23    1.50
   3  -5   1  184.06    1.81
   3  -2   2    2.58    0.97
   4 -11   2    5.41    1.35
   4 -10   2   65.93    1.43
   4  -7   2    4.32    0.94
   5 -10   4    5.66    1.72
   5  -9   4   42.36    1.56
   5  -8   4    2.17    1.37
   5  -7   4   57.19    1.49
   5  -5   5   60.21    1.59
   5  -4   6    0.70    1.35
  -9   2   0    0.97    0.97
  -6   8   5    5.61    1.25
   2 -12   0   20.36    0.93
   3 -12   1   13.88    1.02
   4  -9   2    5.21    0.81
   4  -8   2   25.39    0.94
   1   5   7   35.80    2.45
  -8  -3  -2    3.65    1.70
  -1  -7  -2   81.51    1.79
   0   6   6  209.21    2.85
   5  -4   7    0.13    2.06
 -10   1   0    0.49    2.04
  -9   5   2    9.61    1.78
  -7  -2  -2    0.53    1.11
  -7   6   2   10.00    1.38
  -6   5   1    7.99    1.15
  -6   7   3    1.28    1.37
  -5   5   1   77.85    1.35
  -5   7   3   15.47    1.21
  -4   6   2   50.54    1.23
  -4   8   5   96.44    1.89
  -3   8   7    0.89    1.71
  -2 -13  -2    0.56    1.39
  -1 -10  -2    4.20    1.15
   0 -14  -1   52.54    1.66
   1 -15   0   77.18    2.01
   1  -9  -1  114.20    1.63
   1  -8  -1    4.73    0.96
   4  -2   4  105.42    1.63
   5  -6   5    0.73    1.37
  -9   4   1   -0.47    1.22
  -7   7   3   31.13    1.20
  -4   7   3    0.77    0.80
  -3   3   0  150.77    1.69
   1  -2   0    2.47    0.76
   2 -11   0    3.02    0.80
   3 -11   1   25.17    0.94
   3  -6   1   25.57    0.86
   4 -13   3    1.76    1.22
   3   2   6    9.55    1.92
   1   5   6   57.54    2.22
  -9  -4  -2   -0.17    2.12
  -3   8   6    1.95    1.75
  -1  -9  -2   81.00    1.68
  -1  -8  -2    8.13    1.19
  -1   7   7   34.67    1.91
   0   6   8    2.28    2.06
   4  -1   5   13.41    1.44
 -10  -1  -1   -0.07    2.05
  -9   0  -1   -0.16    1.56
  -8   1  -1    0.75    1.41
  -8   3   0    1.04    1.39
  -8   6   2   19.62    1.64
  -7   5   1   23.39    1.24
  -4   5   1   18.18    1.06
  -2   4   1  203.43    2.08
   0 -13  -1   -0.24    1.34
   2 -15   1    0.70    1.72
   2 -10   0   17.20    1.23
   2  -6   0    5.91    0.98
   3 -10   1    1.96    1.11
   3  -7   1   96.56    1.40
   4  -4   3   65.91    1.31
   5 -10   5    2.34    1.77
   5  -9   5   27.77    1.86
   5  -8   5    2.56    1.57
   5  -7   5   47.82    1.61
   5  -5   6   17.63    1.50
   5  -5   7    9.06    1.81
  -6   8   4   38.06    1.23
   2  -7   0   15.34    0.80
   3 -14   2    1.51    1.23
   3  -9   1  129.13    1.41
   3  -8   1   14.93    0.78
   4 -12   3    4.42    1.22
   3   2   7    1.94    2.24
  -3 -14  -2    0.29    2.11
  -1   7   6   77.56    2.13
 -10   2   0   -1.28    2.03
  -8  -2  -2   16.64    1.49
  -8   5   1    5.63    1.41
  -8   7   3   -1.41    1.73
  -7   8   4    0.75    1.73
  -6  -1  -2   17.59    1.10
  -6   2  -1   48.83    1.22
  -6   4   0    2.92    1.16
  -5   4   0   -0.23    0.93
  -5   8   4    2.57    1.38
  -3   1  -1  240.80    2.41
  -3   6   2    3.13    0.93
  -3   8   5    1.04    1.34
  -2   7   4    7.83    1.19
  -1 -15  -1   37.61    1.89
  -1   7   8   13.07    2.07
   1 -14   0   10.25    1.43
   2  -9   0    1.06    0.91
   2  -8   0   64.94    1.28
   2  -2   1   86.10    1.65
   4 -11   3    0.07    1.38
   4  -5   3    3.17    0.92
   5  -8   6    0.93    1.75
   5  -7   6   34.55    1.86
   5  -6   6    3.15    1.70
   5  -6   7    2.58    2.02
  -4   8   4   38.11    1.11
   2 -14   1   29.09    1.31
  -5  -1  -2   75.80    1.70
  -2 -12  -2  150.27    2.40
   0   6   5  488.21    3.88
   4  -1   6    7.36    1.34
   4  -1   8    0.76    2.03
  -9  -3  -2    7.05    1.75
  -9   1  -1   16.06    1.48
  -9   3   0   21.14    1.80
  -9   6   2    4.31    2.02
  -7  -1  -2   61.63    1.54
  -7   2  -1    1.06    1.13
  -7   4   0    2.20    1.11
  -5   2  -1    2.51    0.92
  -3   5   1  205.57    1.91
  -3   7   3   53.62    1.29
   0 -12  -1  228.78    2.11
   3 -13   2   49.31    1.74
   3  -3   2  204.41    2.03
   4 -10   3   18.81    1.41
   4  -6   3    3.42    1.17
   4  -3   4    5.34    0.97
   4  -9   3    1.30    0.79
   1   5   8   21.77    3.11
  -2   8   7   35.60    2.30
  -1   7   5  106.57    2.03
   4  -1   7    0.43    1.58
 -10   0  -1   17.78    2.11
  -9   5   1   15.62    1.85
  -8   2  -1   77.34    1.73
  -8   4   0   92.56    1.83
  -7   7   2   26.82    1.54
  -6   6   1   49.58    1.38
  -6   7   2    0.49    1.14
  -6   8   3   63.37    1.69
  -6   9   5    3.24    2.01
  -5   7   2   54.16    1.39
  -5   9   5   26.29    1.85
  -4   2  -1  262.26    2.22
  -4   4   0  403.72    2.47
  -4   9   6    2.37    1.76
  -2   8   6    7.43    1.36
  -1 -14  -1    1.44    1.42
   1 -13   0   66.41    1.65
   2 -13   1    0.22    1.35
   3 -12   2    3.75    1.37
   4 -12   4   35.55    1.93
   4  -8   3   18.21    1.17
   4  -7   3    1.41    1.12
   4  -2   5  185.95    2.15
  -4 -14  -2    8.05    2.52
  -3 -13  -2   44.66    1.99
  -2 -11  -2    6.03    1.41
   3  -1   3  133.11    2.05
  -9  -2  -2    1.62    1.71
  -8  -1  -2    2.60    1.39
  -8   7   2    0.64    1.72
  -7   6   1    2.16    1.25
  -7   8   3    6.20    1.71
  -5   6   1    0.59    0.92
  -5   8   3    2.32    1.10
  -4   7   2    2.24    0.92
  -3   8   4    9.51    1.16
  -1   5   2  340.21    2.75
  -1   6   3    0.59    0.90
   0 -15   0    0.29    1.69
   0 -11  -1    0.47    1.09
   1 -12   0   17.67    1.21
   2 -15   2   -0.22    2.00
   3 -14   3    1.64    2.06
   3 -11   2  103.23    1.52
   4 -11   4    2.53    1.69
   4  -4   4  173.39    1.93
  -8   8   3    1.37    1.44
   2 -12   1   71.06    1.16
   3  -4   2   10.42    0.78
  -4  -1  -2   16.96    1.29
  -2   8   5   25.11    1.52
   2   0   2  670.75    5.02
   4  -2   8    0.86    2.19
 -10   1  -1   -2.18    2.06
  -9   2  -1    1.20    1.66
  -9   4   0    1.70    1.70
  -8   6   1   53.98    1.69
  -7   0  -2   -1.13    1.13
  -7   9   4   12.28    2.13
  -6   0  -2  274.98    2.35
  -6   3  -1    2.29    0.93
  -6   9   4    3.50    1.71
  -4   6   1  267.57    2.07
  -4   8   3   15.30    1.22
  -4   9   5    4.64    1.42
  -2 -15  -1    1.01    1.74
  -2   3   0   36.11    1.16
  -2   6   2  260.41    2.31
   0 -10  -1  169.43    1.88
   1 -15   1   31.79    1.80
   3 -13   3   34.16    1.85
   3 -10   2   17.87    1.22
   4 -10   4   57.12    1.62
   4  -5   4   15.09    1.21
   4  -2   6  115.04    1.84
  -7   5   0   34.15    0.99
  -6   5   0   12.87    0.86
  -5   9   4   35.63    1.28
   1  -3   0  229.21    2.52
   2  -3   1   45.09    1.09
   4  -9   4    1.64    0.94
   1   5   5   43.68    2.20
  -3  -2  -2    2.23    1.20
  -2 -10  -2  208.03    2.52
   0   5   3    0.41    1.10
   3   1   5   56.27    1.72
   4  -2   7   27.38    1.78
  -9  -1  -2    6.64    1.72
  -9   6   1   -0.34    1.75
  -7   3  -1   42.07    1.33
  -5   0  -2    0.06    0.92
  -5   3  -1   89.64    1.43
  -5   5   0  145.86    1.61
  -3   4   0   15.91    1.07
  -3   9   6   19.71    1.81
  -2   7   3    2.68    0.94
  -1 -13  -1   58.98    1.65
   0 -14   0  108.24    1.78
   0  -9  -1    0.66    0.89
   0  -5  -1    0.37    0.77
   1 -11   0    8.49    1.15
   2 -14   2   70.21    1.91
   2 -11   1    1.80    1.10
   3  -9   2   68.16    1.40
   3  -5   2  165.79    1.73
   4 -11   5    2.21    1.78
   4  -8   4   42.89    1.31
   4  -7   4    4.83    1.12
   4  -6   4  103.05    1.59
   4  -3   5    3.59    1.13
  -8   5   0    1.08    0.95
   3  -8   2    4.01    0.68
   3  -6   2    1.90    0.67
  -3 -12  -2    2.25    1.67
  -1   7   4   53.32    1.55
   3   0   4    0.39    1.09
   4  -3   8    0.15    2.43
  -8   0  -2    7.78    1.41
  -8   3  -1    1.61    1.36
  -7   8   2    0.47    1.39
  -6   8   2  116.92    1.89
  -4   9   4    2.00    1.34
  -3   7   2  146.80    1.72
  -3   9   5   32.94    1.58
  -2  -9  -2    6.13    1.01
  -2   5   1   28.90    1.19
   0  -8  -1  576.44    3.14
   0  -6  -1  188.54    2.14
   0   4   2  510.35    4.07
   1 -14   1    2.12    1.40
   1 -10   0    0.18    0.90
   2 -10   1   20.79    1.23
   3 -12   3    1.25    1.39
   3  -7   2  145.07    1.59
   3  -2   3    1.31    0.91
   4 -10   5   68.00    1.94
   4  -4   5  108.13    1.68
   4  -3   6    0.19    1.19
  -7   7   1   32.63    1.14
  -6   7   1    2.03    0.79
   4  -9   5    3.44    1.00
  -4 -13  -2   -0.39    2.08
   0  -7  -1   -0.07    1.13
   0   6   4  160.51    2.32
   3   1   8   19.09    2.20
   4  -3   7    1.70    1.65
  -9   3  -1   16.87    1.78
  -9   5   0   20.00    1.82
  -8   7   1    0.06    1.71
  -8   8   2    3.72    1.73
  -7   9   3   17.26    1.83
  -6   9   3    2.76    1.42
  -5   7   1   71.85    1.50
  -5   8   2   10.86    1.16
  -5   9   3   19.25    1.46
  -5  10   5    1.55    1.76
  -4   5   0   82.62    1.38
  -3   2  -1    1.35    0.76
  -3   6   1   30.10    1.12
  -3   8   3    2.36    1.15
  -2 -14  -1   44.40    1.87
  -2   8   4   93.30    1.70
  -1 -15   0   82.52    2.00
  -1 -12  -1    3.02    1.12
  -1   2   0    2.46    0.99
  -1   4   1   13.98    0.98
   0 -13   0   -0.40    1.35
   2 -13   2    0.79    1.38
   2  -9   1    5.87    0.97
   2  -4   1  201.02    2.00
   3 -13   4   12.63    1.93
   3 -11   3   80.11    1.66
   4 -10   6   43.61    2.24
   4  -8   5  107.31    1.78
   4  -7   5   -0.91    1.36
   4  -6   5  150.63    1.80
   4  -5   5    4.16    1.11
   1  -9   0  307.69    2.02
   1  -4   0    5.26    0.67
  -9   0  -2   -0.73    2.07
  -3 -15  -1   23.06    2.60
  -2  -8  -2  348.35    3.18
  -1   8   6    2.09    1.60
  -1   8   7    1.07    2.02
  -9   7   1    9.48    2.07
  -8   1  -2    2.59    1.35
  -7   1  -2   60.83    1.48
  -7   4  -1    0.81    1.11
  -7   6   0    1.66    1.10
  -6   1  -2   17.63    1.07
  -6   4  -1   79.33    1.51
  -6  10   4   30.49    1.95
  -4   3  -1    8.20    0.99
  -4  10   6   47.65    2.28
   1 -15   2   15.54    1.91
   1 -13   1   59.67    1.57
   1  -8   0   23.85    1.06
   2 -14   3   65.72    1.99
   2 -12   2  150.84    1.86
   2  -8   1  228.44    1.88
   2  -7   1    3.86    0.93
   2  -5   1   24.17    1.14
   3 -12   4    7.80    1.73
   3 -10   3    5.62    1.12
   4  -9   6   10.94    1.75
   4  -8   6   66.88    1.98
   4  -5   6    2.21    1.37
   4  -4   6   82.05    1.75
   4  -4   7   54.15    1.92
  -6   6   0    1.82    0.78
  -4   8   2   25.96    0.95
   0 -15   1   -0.68    1.18
   2  -6   1  203.06    1.74
  -2  -5  -2   14.19    1.61
  -3 -11  -2   86.50    1.98
  -2  -7  -2    5.81    1.20
  -2   9   7    0.14    2.29
   0   7   6   -0.20    1.48
   0   7   7    0.07    1.62
   3   1   6   55.00    1.84
  -8   4  -1   47.94    1.59
  -8   6   0   64.26    1.70
  -5   1  -2   70.90    1.41
  -5  10   4    5.03    1.72
  -4   0  -2   39.24    1.30
  -4   7   1    3.71    0.95
  -4   9   3    0.77    1.12
  -4  10   5   71.14    2.07
  -3   9   4   41.56    1.39
  -2   1  -1  409.46    3.55
  -2   9   6    7.43    1.39
  -1 -11  -1  105.72    1.67
   0 -12   0  312.17    2.29
   1  -7   0  230.29    2.02
   1  -6   0    8.79    1.03
   1  -5   0  146.41    1.79
   3  -9   3   65.46    1.42
   3  -3   3  184.23    1.93
   4  -7   6    4.66    1.43
   4  -7   7    1.42    1.74
   4  -6   6  115.35    1.88
   4  -6   7   14.94    1.80
   4  -5   7    1.94    1.71
  -5   4  -1    5.10    0.70
  -5   6   0   16.72    0.79
  -7  -6  -3    1.67    2.18
  -7  -5  -3   35.90    2.25
  -2  -6  -2  263.51    3.44
   3   1   7   53.42    2.28
  -5 -13  -2   15.08    2.57
  -9   1  -2    7.60    1.73
  -9   4  -1   -2.85    1.74
  -9   6   0    1.29    1.74
  -8   9   2    1.73    2.02
  -7   8   1    0.47    1.37
  -7   9   2   34.40    1.87
  -6   9   2    1.24    1.39
  -4 -12  -2    9.32    1.46
  -2 -13  -1    0.54    1.36
  -2   9   5    0.25    1.33
  -1 -14   0   10.52    1.43
  -1   8   5    4.60    1.10
   1 -14   2    8.60    1.74
   1 -12   1    3.55    1.10
   2 -13   3    2.69    1.69
   2 -11   2    6.73    1.13
   3 -12   5    3.35    2.03
   3 -11   4   39.19    1.54
   3  -8   3    3.20    1.13
   3  -4   3    1.08    0.94
   3  -1   4   75.03    1.53
  -6   8   1   46.00    1.06
   3  -7   3   48.77    0.99
  -8  -6  -3   -0.12    2.43
  -8  -5  -3    6.12    2.11
  -7  -4  -3    1.81    1.66
  -3  10   6    3.07    2.07
   3   0   5    0.40    1.07
  -8   2  -2   18.35    1.47
  -8   8   1   38.06    1.95
  -7   2  -2    1.31    1.11
  -7  10   3   11.04    2.03
  -6   2  -2  161.14    1.93
  -6  10   3   96.58    2.19
  -5   9   2   23.20    1.25
  -4  10   4   54.72    1.68
  -3 -14  -1   15.55    1.79
  -3   5   0   77.60    1.38
  -2   7   2    6.77    0.98
  -2   8   3  234.34    2.14
  -1 -10  -1   29.75    1.30
  -1   7   3  122.82    1.74
   0 -14   1   62.53    1.64
   2 -10   2  214.17    1.90
   2  -1   2    3.57    0.86
   3 -11   5   18.69    1.78
   3 -10   4    0.53    1.37
   3  -6   3   10.97    0.97
   3  -5   3  198.11    1.83
  -7   5  -1   26.46    0.94
  -2   4   0    4.32    0.61
   0 -11   0   -0.76    0.78
   1 -11   1  115.95    1.38
  -7  -7  -3   25.61    2.90
  -6  -5  -3    9.23    1.91
   0   7   8   -0.43    2.75
  -8  -4  -3    9.06    1.81
  -3 -10  -2   19.27    1.52
   0   7   5    0.43    1.26
   1   0   1    0.15    1.19
   3   0   8   -0.23    1.99
  -9   2  -2    2.12    1.70
  -8   5  -1    3.99    1.38
  -8   7   0   -0.94    1.70
  -7   7   0   10.65    1.41
  -6   5  -1    6.58    1.14
  -6   7   0    3.07    1.13
  -5   8   1    2.16    1.15
  -5  10   3    4.39    1.40
  -4   4  -1  302.64    2.20
  -4   6   0  388.62    2.35
  -3   8   2    3.11    0.95
  -3   9   3   64.10    1.50
  -3  10   5    7.53    1.43
  -2 -15   0    1.52    1.71
  -1   6   2   25.71    1.16
   1 -13   2   60.64    1.62
   2 -12   3  121.12    1.79
   3  -9   4   43.69    1.29
  -3   3  -1  106.72    1.46
   2 -13   4    1.57    1.21
  -6  -6  -3   96.98    3.44
  -8  -7  -3   -0.56    2.72
  -6  -4  -3  197.68    3.21
  -8  -3  -3    1.52    1.70
  -7  -3  -3   51.98    1.83
  -3  -1  -2  218.14    2.99
  -2 -12  -1   89.07    1.84
  -9   5  -1   14.01    1.83
  -9   7   0   13.00    2.13
  -5   2  -2    2.08    0.93
  -4   1  -2   15.43    1.08
  -4   9   2    5.26    1.13
  -3   7   1  100.93    1.47
  -2   6   1  233.32    2.13
  -2   9   4    3.11    1.13
  -1 -15   1   32.43    1.81
  -1 -13   0   69.78    1.63
  -1  -9  -1  112.22    1.61
  -1   8   4    0.69    1.12
   0 -15   2    0.86    1.70
   0 -13   1    0.63    1.33
   1 -14   3    4.74    1.72
   1 -10   1   31.09    1.29
   2  -9   2    7.31    1.07
   3 -10   5   10.42    1.42
   3  -8   4    9.41    1.15
   3  -2   4    3.69    0.95
   2 -11   3    0.28    0.79
  -9  -4  -3    1.73    2.48
  -6  -3  -3    3.93    1.44
  -4 -11  -2    3.14    1.66
   2   1   3   61.35    2.02
   3   0   6   -0.19    1.25
   3   0   7   -0.23    1.55
  -8   3  -2    4.94    1.39
  -8   9   1    0.28    1.90
  -7  -2  -3    2.35    1.14
  -7   3  -2   44.81    1.39
  -7   9   1   23.29    1.70
  -7  10   2    1.81    1.74
  -6  10   2   69.64    1.75
  -5   5  -1   76.11    1.34
  -5   7   0   94.90    1.55
  -5  11   4   22.39    1.87
  -4   8   1  223.91    2.05
  -4  10   3   17.87    1.44
  -4  11   5    1.64    1.75
  -3  10   4    0.26    1.36
   0 -10   0  128.61    1.56
   2 -12   4   61.24    1.80
   2  -8   2  335.72    2.16
   2  -2   2  548.24    3.50
   3 -10   6    4.08    1.75
   3  -9   5   35.38    1.50
   3  -7   4   75.96    1.44
   3  -3   4  149.49    1.74
   1 -12   2    9.50    0.82
  -9  -3  -3    6.66    2.19
  -8  -2  -3    3.58    1.70
  -5 -12  -2    3.26    2.09
  -3 -13  -1   49.36    1.95
  -3  -9  -2   65.86    1.90
   3  -1   5   61.55    1.59
   3  -1   8   21.14    2.16
  -9   3  -2    7.92    1.76
  -8   6  -1   49.14    1.65
  -7   6  -1    2.91    1.24
  -7   8   0    3.99    1.39
  -6   3  -2    1.89    1.16
  -6   9   1    2.23    1.35
  -6  11   3   -0.55    1.77
  -4 -14  -1   48.65    1.97
  -2 -14   0    1.61    1.51
  -2  10   6    6.36    1.71
  -1 -12   0   17.81    1.20
  -1   5   1  289.28    2.60
   0 -14   2    7.25    1.70
   0   3   1   -0.01    0.90
   0   6   3   10.40    1.01
   1  -9   1  109.43    1.45
   2 -10   3  264.85    2.06
   2  -7   2    7.63    0.96
   3  -9   6   22.89    1.79
   3  -8   5   -0.34    1.34
   3  -6   4    7.86    1.17
   3  -5   4   49.06    1.21
   3  -4   4    2.20    0.93
  -8   8   0   53.85    1.51
  -9  -2  -3   -1.29    2.12
  -6  -2  -3  199.96    2.67
  -3 -15   0   28.78    2.61
  -2 -11  -1    2.69    1.36
  -1  -8  -1    5.64    1.17
  -1   9   6   29.72    1.84
  -1   9   7   10.12    2.10
  -9   6  -1    2.23    1.90
  -8  -1  -3    7.03    1.43
  -7  -1  -3   32.08    1.37
  -6   6  -1   58.46    1.39
  -6   8   0    3.19    1.10
  -5   9   1   99.14    1.58
  -5  10   2    2.00    1.38
  -5  11   3   41.65    1.86
  -4   7   0   16.29    1.04
  -4  11   4   -0.75    1.69
  -3   6   0    0.51    0.90
  -2   2  -1  117.98    1.85
  -1 -14   1    2.58    1.37
  -1   3   0  272.74    2.78
   0 -12   1  239.16    2.02
   0  -9   0   -0.38    0.93
   1 -14   4    4.30    2.06
   1 -13   3   28.85    1.48
   2 -12   5    2.61    1.73
   2 -11   4    0.57    1.35
   2  -6   2  246.99    1.99
   2  -3   2   15.43    1.09
   3  -8   6    4.21    1.42
   3  -8   7    3.79    1.74
   3  -7   5   43.12    1.33
   3  -2   5    4.40    1.15
   3  -2   8    0.97    1.65
   3  -1   7   46.86    1.62
   1 -11   2   81.06    1.19
   2  -5   2   14.34    0.80
   2  -4   2  733.07    3.36
   1   4   3   10.70    1.68
   1   5   4  164.34    3.28
  -2  10   5    6.04    1.66
   0   7   4   -0.02    1.09
   3  -1   6   60.64    1.67
  -9  -1  -3    5.20    1.82
  -9   4  -2    2.46    1.70
  -8   4  -2   13.60    1.43
  -7   4  -2   -0.07    1.13
  -5   3  -2   51.61    1.25
  -5   6  -1    0.24    0.92
  -4   2  -2  229.79    2.14
  -4   5  -1   18.13    1.04
  -3   0  -2    0.12    0.96
  -3   4  -1    1.45    0.94
  -3   9   2   66.53    1.48
  -3  10   3    2.65    1.13
  -2 -15   1    1.12    1.71
  -2   5   0   92.64    1.50
  -2   8   2  348.29    2.50
  -2   9   3    1.48    1.11
  -1 -15   2    9.74    1.89
   0   5   2   -0.04    0.94
   1  -8   1    4.80    0.95
   2  -9   3    0.04    1.12
   3  -7   6   57.88    1.62
   3  -7   7   43.95    1.90
   3  -6   5    8.00    1.16
   3  -5   5   37.06    1.33
   3  -5   8   23.34    2.15
   3  -4   5    8.87    1.14
   3  -4   8    1.19    1.67
   3  -3   5   56.48    1.46
   3  -3   8   27.85    1.83
   2   3   8    0.11    2.57
  -8   0  -3    8.75    1.75
  -6  -1  -3    7.07    1.44
  -3  11   5   17.09    2.15
  -1   9   5   69.94    1.97
   3  -2   7    2.55    1.59
  -8   7  -1    0.61    1.71
  -7   0  -3   -0.98    1.11
  -7   7  -1   36.55    1.53
  -7  10   1    7.56    1.76
  -6   4  -2  157.46    1.84
  -6  11   2    2.70    1.70
  -5   8   0    0.64    1.12
  -4  10   2   67.66    1.49
  -3 -12  -1   13.26    1.42
  -3   8   1   14.90    1.02
  -2 -13   0    2.58    1.40
  -2   7   1    4.21    0.94
  -1 -11   0    6.89    1.15
  -1  -7  -1  231.48    2.31
   0 -13   2   -0.60    1.35
   0 -11   1   -2.10    1.12
   0  -8   0  982.48    3.77
   1 -13   4   18.67    1.82
   1 -12   3    9.91    1.36
   1  -7   1  232.99    1.94
   2 -11   5    4.62    1.69
   2 -10   4  104.59    1.65
   2  -8   3  234.09    1.87
   3  -6   6    3.99    1.35
   3  -6   7    2.06    1.67
   3  -5   6   30.21    1.26
   3  -5   7   36.95    1.57
   3  -4   7    3.24    1.38
   3  -3   7   19.86    1.43
   3  -2   6   11.26    1.15
  -9   7  -1    8.55    1.49
  -6  10   1   12.02    1.05
  -4   9   1    7.11    0.84
   0 -14   3    2.70    1.22
   2 -11   6    0.74    1.44
  -6 -12  -2   47.69    3.17
  -9   0  -3    0.38    2.10
  -4 -10  -2   50.19    1.78
  -3  -8  -2    3.42    1.18
  -1   8   3   10.91    1.18
   3  -4   6    3.90    1.32
   3  -3   6   40.69    1.57
  -8   5  -2    8.34    1.47
  -8   9   0   -0.38    1.90
  -7   9   0   20.69    1.51
  -6   7  -1    0.95    1.11
  -4 -13  -1    2.46    1.67
  -4  11   3    0.13    1.38
  -3 -14   0    0.04    1.71
  -3  11   4   38.66    1.62
  -2 -10  -1   28.67    1.31
  -2  10   4  107.10    1.84
  -1 -13   1   62.74    1.62
  -1   7   2   86.38    1.55
   1 -13   5   15.15    2.10
   1 -10   2    4.60    1.14
  -7   5  -2   50.94    1.11
   1   6   6    2.49    1.97
   2   3   5   11.79    1.72
  -5  -3  -3   62.39    2.05
  -8   1  -3    7.17    1.72
  -6   0  -3   84.29    1.90
  -5 -11  -2   35.83    1.97
   0   8   6  125.71    2.56
  -9   1  -3    7.72    1.79
  -9   5  -2    6.66    1.77
  -7   1  -3   35.70    1.35
  -6   9   0    0.69    1.34
  -5   4  -2    0.68    0.92
  -5  10   1    7.66    1.39
  -5  11   2   45.41    1.63
  -1 -14   2   11.98    1.70
  -1  -6  -1    7.33    1.04
  -1   9   4   59.97    1.50
   0  -7   0    0.66    0.91
   1 -12   4    2.20    1.38
   1 -11   3   88.12    1.49
   1  -6   1    7.80    1.02
   1  -1   1  302.96    3.62
   2 -10   5    4.68    1.39
   2 -10   6    7.00    1.76
   2  -9   4    4.62    1.11
   2  -7   3    1.90    0.93
   2   0   3  292.55    3.11
  -4   6  -1  215.52    1.70
  -4   8   0  337.77    2.09
  -3   7   0  150.01    1.48
   0 -12   2   39.08    1.00
  -5  -4  -3    0.48    1.97
   2   2   4  288.78    4.29
   0   8   7   10.62    2.35
  -5  -2  -3   -0.12    1.12
  -8   2  -3    3.03    1.38
  -8   8  -1   35.42    1.90
  -7   8  -1    0.69    1.36
  -7  11   1    6.57    2.08
  -6   5  -2    3.56    1.14
  -5   7  -1   72.42    1.45
  -5  12   3    4.35    1.74
  -4   3  -2    4.74    0.95
  -4  12   4   36.02    1.93
  -3 -15   1   25.04    2.11
  -3   1  -2  229.11    2.41
  -2 -14   1   30.56    1.78
  -2 -12   0   22.73    1.24
  -2   3  -1   54.63    1.28
  -1 -10   0    0.32    0.89
   0 -14   4   45.98    2.19
   0 -13   3    0.48    1.35
   0 -10   1  207.63    1.85
   1  -9   2   82.05    1.32
   1  -5   1  281.50    2.31
   2  -9   5   -0.41    1.36
   2  -8   4   94.36    1.51
   2  -6   3  356.36    2.27
  -5   9   0   55.42    1.12
  -3   5  -1  163.28    1.60
  -5  -1  -3   44.46    1.52
  -2  11   6   -0.15    2.31
   0   8   5   88.34    2.01
  -9   2  -3    1.01    1.72
  -9   6  -2    0.82    2.05
  -8   6  -2   11.42    1.74
  -7   2  -3    2.68    1.12
  -7   6  -2    8.72    1.39
  -7  10   0   -0.15    1.73
  -6   1  -3    6.27    1.19
  -6   8  -1   61.28    1.42
  -6  11   1    3.50    1.69
  -6  12   2   37.59    2.23
  -4  11   2    4.48    1.37
  -3 -11  -1   23.92    1.25
  -3   9   1  136.84    1.78
  -3  10   2   17.48    1.24
  -3  11   3   76.39    1.75
  -2 -15   2    0.91    1.97
  -2  -9  -1    5.71    0.99
  -2   6   0    6.31    0.97
  -2   9   2    8.00    1.17
  -1 -12   1    4.25    1.11
  -1  -5  -1  238.64    2.75
  -1   6   1    7.97    1.02
   0  -6   0  859.16    3.91
   1 -12   5    3.92    1.73
   1  -4   1   12.82    0.95
   1  -2   1    9.80    1.11
   2  -9   6    9.84    1.42
   2  -9   7    0.04    1.90
   2  -5   3    9.63    0.99
   1 -11   4   75.93    1.28
   1 -10   3    8.67    0.81
   1  -3   1  210.81    2.24
   2   3   7    2.13    2.00
  -3  -7  -2  133.15    2.41
  -2  10   3  256.48    2.53
  -2  11   5    3.85    2.01
  -8   3  -3    0.33    1.40
  -6  10   0    3.00    1.34
  -5 -13  -1   27.98    1.92
  -5   5  -2   61.05    1.25
  -4 -14   0   72.23    2.08
  -4  10   1  143.39    1.76
  -4  12   3    4.08    1.68
  -3 -13   0   33.26    1.58
  -3  12   5    1.83    2.01
  -2   8   1  232.80    2.08
  -1 -14   3    2.69    1.71
  -1 -13   2   62.19    1.64
  -1   4   0    5.88    0.88
  -1  10   6    1.34    1.64
   0 -13   4    1.64    1.70
   0 -11   2    1.68    1.08
   0  -9   1   -0.26    0.90
   1  -8   2    7.52    0.96
   2  -8   5   29.60    1.25
   2  -8   7   41.11    1.91
   2  -7   4    7.06    1.17
   2  -4   3  629.62    3.11
   2  -1   3   63.80    1.54
  -6   6  -2  100.60    1.32
   1   6   7    1.56    3.05
   1   6   5    4.72    1.70
   2   2   8   70.05    2.82
  -5   0  -3    0.52    1.09
  -4 -12  -1   64.29    2.03
  -4  -9  -2    5.87    1.39
   0   7   3    0.19    1.10
  -9   3  -3    6.82    1.78
  -8   9  -1    1.45    2.03
  -7   3  -3   57.01    1.46
  -7   9  -1   26.89    1.67
  -6   2  -3  201.84    2.12
  -5   8  -1    2.71    1.15
  -5  11   1   13.43    1.47
  -5  12   2    4.57    1.73
  -4   4  -2   77.66    1.37
  -4   7  -1    5.22    0.92
  -4   9   0    0.17    1.11
  -3   2  -2    3.01    0.96
  -3  12   4    7.37    1.71
  -2 -13   1    0.60    1.34
  -1  -9   0  335.06    2.34
  -1  10   5    1.87    1.32
   0 -12   3    4.73    1.36
   0  -5   0    0.01    0.78
   1 -11   5   27.69    1.51
   2  -8   6    8.81    1.39
   2  -3   3   24.69    1.13
   2  -2   3  726.89    3.78
  -8   7  -2    1.26    1.25
  -3   8   0    1.66    0.66
   1 -11   6   18.51    1.27
   2  -6   4  230.78    1.76
   2   3   6    2.77    1.78
  -6 -11  -2    0.72    2.07
  -2  11   4   -0.59    1.67
  -1  -4  -1   13.26    1.23
  -1   9   3   72.72    1.74
  -8   4  -3   11.18    1.45
  -7   7  -2   29.10    1.54
  -7  11   0    5.86    1.90
  -5   1  -3   39.17    1.23
  -5  10   0    0.48    1.34
  -3 -14   1   14.80    1.74
  -3   6  -1   28.11    1.10
  -2 -14   2   67.54    1.94
  -2 -11   0    2.82    1.13
  -1 -11   1  136.09    1.68
  -1   8   2    9.36    0.99
   0 -13   5    2.61    2.00
   0   6   2   81.38    1.62
   0   8   4   63.72    1.58
   1 -10   4    9.56    1.15
   1  -9   3   67.88    1.42
   1  -7   2   83.86    1.37
   2  -7   5   -0.85    1.13
   2  -7   6    8.93    1.36
   2  -7   7    2.46    1.70
   2  -6   8   46.16    2.23
  -6   9  -1    1.51    0.97
  -2   4  -1  191.10    1.85
  -1 -14   4    6.43    1.45
  -5 -10  -2    2.79    1.68
   2   1   8    2.15    1.99
  -9   4  -3    1.67    2.01
  -7   4  -3    1.70    1.35
  -6   3  -3    4.61    1.17
  -6   7  -2   -0.24    1.11
  -6  12   1   19.91    1.84
  -5   6  -2    0.34    1.14
  -4  12   2   17.06    1.45
  -3 -10  -1    2.02    1.10
  -3  11   2   97.81    1.60
  -2  -8  -1  245.58    2.33
  -1 -13   3   26.78    1.51
  -1 -12   2    8.20    1.29
   0 -12   4   35.20    1.50
   0 -10   2   84.70    1.48
   0  -8   1  592.54    2.86
   1 -10   5    3.32    1.37
   2  -6   5   67.13    1.43
   2  -6   7   68.56    1.68
   2  -5   4   15.65    1.00
   2  -5   8   -1.02    1.74
  -6  11   0    0.06    1.18
  -4  11   1    6.57    0.98
  -3  10   1    1.50    0.78
   0 -11   3   -0.95    0.79
   1 -10   6    1.62    1.22
  -1  10   4    8.99    1.35
   2   1   4    0.93    1.13
  -8   5  -3    5.52    1.72
  -8   8  -2    4.36    1.75
  -7  10  -1    4.00    1.76
  -5   2  -3    0.07    0.92
  -4 -13   0    1.00    1.69
  -4   5  -2    3.84    0.91
  -3 -12   0    0.12    1.34
  -3   3  -2  190.31    1.99
  -3  12   3    2.31    1.38
  -2   7   0   17.35    1.02
  -2  10   2  209.82    2.09
  -1  -8   0   22.97    1.09
  -1   7   1  244.93    2.16
   0 -12   5   73.00    1.99
   1  -9   4   64.10    1.39
   1  -8   3   11.17    0.98
   1  -6   2   23.65    1.11
   2  -6   6   50.94    1.35
   2  -5   7    4.17    1.38
   2  -4   4  148.75    1.70
   2  -4   8   74.68    2.05
   2  -3   8    0.51    1.64
  -5   9  -1   91.08    1.26
  -5  12   1    4.42    1.21
  -4   8  -1  193.24    1.64
  -2 -12   1   72.27    1.27
   2   2   7  100.77    2.59
  -2  11   3    0.79    1.45
  -1  -3  -1  203.38    3.69
  -1   0  -1    0.42    1.19
   2   0   8   64.61    2.32
  -7   5  -3   41.18    1.55
  -7   8  -2    1.59    1.39
  -6   4  -3  218.85    2.07
  -5 -12  -1    2.21    1.70
  -5  13   2   15.78    2.08
  -4 -11  -1    3.63    1.37
  -4  10   0  117.32    1.64
  -4  13   3   -1.15    1.75
  -2 -14   3   64.46    1.99
  -2 -13   2   -0.47    1.37
  -2   9   1    6.10    0.95
  -2  12   5    2.02    1.67
  -1 -13   4   25.03    1.80
  -1 -10   1   31.55    1.30
  -1   5   0  152.82    1.80
   0  -3   0   -0.17    1.03
   1  -9   7   10.31    1.79
   2  -5   5   15.11    1.20
   2  -5   6    3.88    1.12
   2  -3   4   14.37    1.02
   2  -2   8   73.26    2.01
   2  -1   8    1.51    1.65
  -6  10  -1   16.70    1.04
  -5  11   0   51.11    1.22
  -3   9   0   93.61    1.31
   1  -9   5   59.07    1.24
  -3  -6  -2    2.21    1.32
   2   2   5   30.43    1.62
   0   9   6   -0.86    1.60
   2  -4   7   47.81    1.84
   2   0   4  285.57    2.89
  -6   8  -2  143.05    1.88
  -5   3  -3   67.64    1.34
  -5   7  -2   53.96    1.37
  -4 -14   1   55.34    1.99
  -3 -14   2    0.42    1.70
  -3 -13   1   49.63    1.61
  -3   7  -1   99.77    1.42
  -3  13   4   10.70    1.94
  -2 -10   0   17.00    1.25
  -2   5  -1   24.37    1.12
  -1 -13   5   16.77    2.09
   0 -11   4   -0.30    1.34
   0 -10   3   22.29    1.21
   0  -9   2   -0.34    0.92
   0  -7   1   -0.35    0.93
   1  -9   6   29.75    1.51
   1  -7   3  117.78    1.50
   1  -5   2  316.57    2.33
   2  -4   5   12.69    1.07
   2  -4   6    3.55    1.11
   2  -2   4  302.10    2.44
   2  -1   4    0.30    0.92
  -1 -12   3    7.73    0.97
   0  -2   0   60.73    1.84
   1  -8   4    0.48    0.80
   2   2   6   34.56    1.78
  -4  -8  -2   18.93    1.56
   0   9   5   -0.25    1.27
   2  -3   7    2.94    1.64
   2   1   7    0.47    1.54
  -8   6  -3    1.46    1.69
  -7   6  -3    1.60    1.37
  -7   9  -2   38.54    1.86
  -7  11  -1   10.58    2.04
  -6   5  -3   11.26    1.17
  -6  12   0    2.24    1.72
  -4   6  -2   32.43    1.11
  -4  12   1   69.32    1.70
  -4  13   2   -2.26    1.71
  -3   4  -2   13.61    1.03
  -3  11   1   27.11    1.24
  -3  12   2    3.05    1.36
  -2  -7  -1    3.19    0.96
  -2  12   4   57.57    1.89
  -1 -11   2   85.17    1.47
  -1   9   2   86.92    1.49
  -1  10   3    7.02    1.16
  -1  11   6   17.44    1.81
   0 -11   5   -1.71    1.40
   0 -11   6   -0.64    1.74
   0   8   3    5.65    0.96
   1  -8   7    2.46    1.72
   2  -3   5   15.33    1.00
   2  -2   7   99.57    1.82
   1   6   4   14.41    1.42
  -4  -1  -3    6.48    1.20
  -1  11   5   26.75    1.81
   2  -3   6    1.61    1.38
   2  -1   7    0.60    1.55
   2   0   7   56.04    1.92
   2   1   5   11.56    1.23
  -5 -13   0   33.86    1.91
  -5   4  -3   -0.51    1.14
  -5  10  -1    8.10    1.41
  -5  13   1   36.95    1.86
  -4   0  -3   14.23    1.05
  -4   9  -1    6.25    1.15
  -4  11   0    0.69    1.21
  -3 -11   0   26.75    1.27
  -3  -9  -1  136.25    1.94
  -3  13   3   34.63    1.84
  -2 -13   3    1.56    1.67
  -2 -11   1    1.86    1.12
  -2   8   0   67.13    1.29
  -2  11   2    6.28    1.13
  -1  -7   0  231.25    2.13
  -1   1  -1  313.61    3.65
  -1   8   1    5.41    0.95
   0   5   1   -0.11    0.75
   0   7   2   -0.33    0.88
   1  -8   5    6.78    1.12
   1  -8   6    3.47    1.36
   1  -7   8   13.49    2.11
   1  -4   2    0.87    0.96
   2  -2   5   31.73    1.15
  -6  11  -1    1.79    1.21
  -5   8  -2   10.39    0.85
  -1 -12   4    2.97    0.98
   0 -10   4  142.57    1.44
  -6 -10  -2   62.72    2.49
   0   9   7    0.01    2.32
   1   5   3  104.52    2.58
  -9  -1  -4   11.52    2.58
  -9   0  -4    0.48    2.46
  -8  -1  -4    4.37    2.13
  -6 -12  -1   26.37    2.26
   0   9   4    0.23    1.24
   2  -2   6   36.68    1.54
   2  -1   5   12.04    1.19
   2   0   5   66.10    1.63
   2   1   6    6.11    1.28
  -9   1  -4   12.43    2.12
  -8   0  -4   21.88    1.86
  -8   1  -4    5.56    1.70
  -8   7  -3    1.72    1.70
  -6   6  -3  116.88    1.66
  -6   9  -2    3.18    1.37
  -5  12   0    5.17    1.72
  -4 -12   0  154.54    2.14
  -4   1  -3    6.25    0.97
  -4   7  -2    3.40    0.91
  -3 -14   3    2.90    2.02
  -3   8  -1   15.28    1.01
  -3  10   0   60.73    1.38
  -2 -12   2  151.84    1.92
  -2   6  -1  272.43    2.11
  -2  10   1   21.22    1.23
  -2  12   3  123.72    1.98
  -1 -12   5    5.52    1.74
  -1  -9   1  108.71    1.50
  -1   6   0    8.68    1.01
  -1  11   4   84.53    1.80
   0 -10   7   42.69    2.19
   0  -9   3    0.04    1.14
   0  -8   2   78.25    1.30
   0  -6   1  204.37    1.98
   1  -7   4   54.24    1.20
   1  -7   7   31.37    1.60
   1  -6   3    0.41    0.91
   1  -6   8    0.40    1.74
   2  -1   6    5.58    1.14
   2   0   6   25.15    1.24
  -7   7  -3   24.23    1.14
   0 -10   5  140.79    1.57
  -5  -9  -2   28.72    1.81
  -4  -2  -3   12.51    1.47
  -8  -2  -4   22.92    2.27
  -8   2  -4   20.68    1.84
  -7  10  -2    4.73    1.73
  -5   5  -3  100.33    1.62
  -4 -14   2   13.49    2.05
  -4 -13   1    3.83    1.69
  -4 -10  -1  117.54    1.86
  -4   2  -3   13.14    1.01
  -3 -13   2   43.53    1.59
  -3 -12   1   13.95    1.41
  -3   5  -2  162.37    1.72
  -2 -13   4   -1.88    1.74
  -2  -9   0    0.25    0.92
  -1 -11   3   89.51    1.49
  -1 -10   2    6.08    1.14
  -1   2  -1    8.94    1.09
   0 -10   6  104.66    2.03
   1  -7   5  108.44    1.56
   1  -7   6   81.46    1.66
  -7  -1  -4   19.07    1.80
  -7   0  -4    0.32    1.65
  -7   1  -4   21.33    1.74
  -5 -11  -1   10.18    1.73
  -8   3  -4    0.23    1.70
  -8   8  -3    6.75    2.01
  -7   2  -4    0.73    1.36
  -6   7  -3    1.34    1.35
  -5   9  -2   31.20    1.24
  -5  11  -1   11.58    1.40
  -4   3  -3    1.83    0.91
  -4  10  -1  128.18    1.63
  -4  13   1    3.35    1.68
  -4  14   2   15.07    2.07
  -3  12   1   14.21    1.42
  -3  13   2   42.53    1.61
  -2   9   0    0.22    0.91
  -1  10   2    4.62    1.14
   0  -9   7   -0.19    1.75
   1  -6   4   14.09    1.00
   1  -6   7    2.09    1.39
   1  -5   3  108.59    1.49
   1  -5   8   23.25    1.81
   1  -3   2  200.24    2.10
  -6  10  -2   60.94    1.32
  -6  12  -1   28.59    1.39
  -1 -11   4   77.07    1.29
   0  -9   4    1.31    0.77
   1   3   2  194.23    4.97
  -8  -3  -4    0.67    2.06
  -2  13   4    1.58    2.04
  -8   4  -4   28.84    1.86
  -7   3  -4   19.52    1.49
  -7   8  -3    5.61    1.70
  -5   6  -3   12.42    1.16
  -5  13   0   36.19    1.90
  -4   8  -2   21.09    1.22
  -4  12   0  169.97    2.03
  -3   6  -2    2.67    0.93
  -3   9  -1  151.04    1.73
  -3  11   0   27.24    1.25
  -2 -12   3  126.37    1.84
  -2 -10   1   19.07    1.22
  -2   7  -1    4.80    0.93
  -2  12   2  138.68    1.98
  -1 -11   5   26.36    1.52
  -1 -11   6   15.80    1.81
  -1  -8   1    6.47    0.95
  -1  -6   0    7.92    1.04
  -1  11   3   90.39    1.63
   0  -9   5    1.31    1.08
   0  -9   6    0.75    1.37
   0  -7   2   -0.89    0.90
   1  -6   6    1.74    1.13
  -1   7   0  225.58    1.86
   0  -8   3    5.20    0.68
   0  -5   1    0.28    0.54
   1  -6   5    4.43    0.84
  -7  -2  -4    1.00    1.91
  -2  -6  -1  264.09    2.77
  -2   0  -2  723.22    5.23
  -2   1  -2    4.53    1.04
   0   6   1  215.46    2.36
   0   9   3   -0.69    1.34
  -8   5  -4    2.90    1.70
  -7   4  -4    0.12    1.37
  -6   8  -3   70.53    1.68
  -5 -12   0    2.61    1.56
  -4   4  -3   79.83    1.39
  -3 -13   3   34.56    1.83
  -3 -10   0   53.45    1.44
  -3  14   3    2.14    2.06
  -2 -12   4   60.31    1.82
  -2 -11   2    5.97    1.15
  -2   2  -2  614.88    3.73
  -2  11   1    1.20    1.11
  -1 -10   3    8.17    1.14
  -1   3  -1  216.18    2.38
  -1   9   1  108.60    1.57
  -1  12   5    3.55    1.66
   0   8   2   73.78    1.47
   1  -5   7   38.76    1.55
   1  -4   8    0.20    1.72
   1  -2   2    0.82    0.83
   1   0   9    0.68    1.97
  -1  -9   2   80.79    1.15
  -7 -10  -2    2.93    2.41
  -3  -8  -1   15.93    1.25
   0  10   5  153.37    2.56
   0  10   6   97.92    2.69
  -7   9  -3   13.19    1.80
  -6   0  -4   75.72    1.70
  -6   1  -4    1.04    1.12
  -6   2  -4   82.47    1.64
  -6  11  -2    3.80    1.69
  -5 -13   1   35.04    1.90
  -5   7  -3   18.66    1.19
  -5  10  -2    4.04    1.37
  -5  12  -1    3.69    1.69
  -4 -13   2    1.18    1.66
  -4 -11   0    0.80    1.22
  -4   5  -3    2.86    0.90
  -4  11  -1    2.50    1.37
  -3 -13   4   12.77    1.93
  -3 -12   2    1.97    1.36
  -3 -11   1   27.43    1.28
  -3   7  -2  152.48    1.61
  -2 -12   5    1.64    1.75
  -2  -8   0   65.88    1.36
  -2  13   3   -0.04    1.68
  -1  12   4    1.54    1.35
   0  -8   4   66.94    1.39
   0  -8   7    9.95    1.77
   0  -7   8    0.85    2.00
   0   2   0   61.71    1.96
   1  -5   4  167.63    1.70
   1  -4   3   11.16    1.01
   1  -3   8   27.55    1.78
  -4   9  -2    5.58    0.82
  -4  14   1   57.38    1.52
  -2   3  -2   13.74    0.82
  -2  10   0   18.05    0.89
   1   5   8   19.64    3.08
   1   7   5  106.02    3.04
  -4  -7  -2    2.67    1.31
  -6 -11  -1    2.12    2.03
   0  10   4  155.17    2.23
  -8   6  -4   12.39    2.12
  -7   5  -4   12.11    1.45
  -6   3  -4    2.01    1.12
  -4 -12   1   68.62    1.71
  -4  13   0    2.46    1.68
  -3  10  -1    1.81    1.12
  -3  13   1   53.90    1.63
  -3  14   2    2.44    1.72
  -2 -11   3    2.30    1.09
  -2   8  -1  264.69    1.98
  -1 -10   4    7.17    1.11
  -1 -10   5    0.73    1.37
  -1 -10   6    1.74    1.72
  -1   4  -1   12.57    0.93
  -1  11   2   86.94    1.56
   0  -8   5   93.15    1.53
   0  -8   6  144.84    1.85
   1  -5   5   45.84    1.36
   1  -5   6   53.05    1.38
   1  -4   7    0.92    1.34
  -6   9  -3    0.94    0.99
   0  -6   2   80.26    1.20
  -3  -5  -2  156.75    3.27
  -7  -3  -4   17.18    2.09
  -2  -1  -2    3.57    1.21
  -6  -1  -4    0.75    1.35
   1  -2   8   -0.10    1.78
  -7   6  -4    5.09    1.56
  -7  10  -3    1.42    2.07
  -6   4  -4   27.80    1.27
  -5 -10  -1    7.72    1.39
  -5   8  -3    1.49    1.10
  -5  11  -2   40.28    1.55
  -4 -13   3    0.94    1.69
  -4  -9  -1    6.29    1.17
  -4   6  -3    0.26    1.02
  -3 -12   3    1.97    1.38
  -3  12   0    1.25    1.33
  -2   4  -2  897.18    3.78
  -2  12   1   70.71    1.51
  -2  13   2    1.06    1.34
  -1   8   0   23.28    1.08
  -1  10   1   32.94    1.29
  -1  12   3    8.92    1.37
   0  -7   3    0.09    0.89
   0  -7   7    0.42    1.39
   0  -6   8    1.36    1.77
   0   3   0    0.34    0.94
   0   7   1    0.17    0.89
   1  -1   2  198.91    2.56
  -6  12  -2   46.93    1.65
  -5  13  -1   33.38    1.38
  -2 -10   2  201.18    1.72
  -2  -9   1    6.27    0.71
  -1  -9   3   65.08    1.13
   1  -4   4    2.72    0.66
  -4  -3  -3    1.58    1.73
  -6  -9  -2    1.80    1.90
   1   6   3    0.53    1.26
   1   7   4   51.36    1.84
  -5  -8  -2    8.85    1.42
  -6 -12   0   -0.14    1.74
  -6   5  -4    3.76    1.37
  -5 -13   2   14.86    2.08
  -4  10  -2   58.65    1.35
  -4  12  -1   68.21    1.65
  -3   8  -2    4.63    0.93
  -2 -11   4    1.14    1.34
  -2 -11   5    3.70    1.68
  -2 -11   6    1.73    1.89
  -1  -9   7    5.49    1.80
  -1  -7   1  230.04    2.00
  -1  -5   0  140.75    1.90
  -1   5  -1  254.46    2.22
   1  -4   5    1.91    0.91
   1  -4   6    6.67    1.12
   1  -3   3  230.80    2.16
   1  -3   7   35.05    1.51
   1  -1   8   21.05    1.46
  -7   7  -4   12.96    1.25
  -2   5  -2   13.46    0.80
  -1  -8   2    7.39    0.70
   0  -7   4    0.76    0.64
   0  -7   6    0.02    0.95
  -8  -4  -4   25.40    3.23
   1   4   8    1.00    2.29
   0   9   2   -1.01    1.09
   0  10   3   24.03    1.45
  -7 -11  -1    9.09    2.05
  -6   6  -4   97.88    1.77
  -6  10  -3   92.24    2.08
  -5   9  -3   19.31    1.43
  -4 -12   2   12.76    1.44
  -4   7  -3    1.12    1.11
  -4  14   0   70.70    2.08
  -3 -12   4   10.72    1.73
  -3 -12   5    2.43    2.03
  -3 -11   2   99.72    1.60
  -3  -9   0   92.05    1.53
  -3  11  -1   27.00    1.23
  -3  14   1   15.67    1.79
  -2   9  -1    6.53    0.94
  -2  11   0    4.04    1.12
  -2  14   3   70.20    2.09
  -1  -9   4   62.85    1.39
  -1  -9   6   25.67    1.53
   0  -7   5   -1.04    1.15
   1   0   8    0.34    1.33
  -1  -9   5   62.76    1.25
   0  -5   8   -1.26    1.26
   0  10   7   39.99    3.43
  -6  -2  -4   81.20    2.32
   1   4   2    0.33    1.34
  -5 -12   1    3.29    2.05
  -5 -11   0   46.71    1.93
  -3   2  -3   -0.18    1.12
  -1  13   5   13.42    2.48
   1   0   2    0.05    1.07
   1   1   8   19.96    1.74
   1   2   8    0.37    1.73
   1   3   8   21.26    2.13
  -7   8  -4   -4.00    1.74
  -5   1  -4   60.38    1.56
  -5   2  -4    1.29    1.13
  -5   3  -4  109.15    1.71
  -5   4  -4    4.23    1.15
  -5  12  -2    4.47    1.71
  -4 -11   1    3.86    1.39
  -4 -10   0  112.92    1.77
  -4  11  -2    3.65    1.35
  -4  13  -1    3.85    1.69
  -3 -10   1    1.55    1.11
  -3   1  -3  124.86    1.87
  -3   3  -3  175.13    1.88
  -3   9  -2   75.00    1.44
  -3  13   0   35.98    1.56
  -2 -10   3  273.03    2.11
  -2   6  -2  283.83    2.09
  -1   6  -1    7.39    0.98
  -1   9   0  350.89    2.28
  -1  12   2    9.56    1.15
  -1  13   4   25.91    1.79
   0  -6   3   10.29    0.99
   0  -6   7   47.80    1.60
   0  -5   2   -0.70    0.96
   1  -3   4  198.17    1.93
   1  -3   6   23.31    1.25
   1  -2   7    2.91    1.12
  -1  -8   7    1.77    1.20
  -3  -7  -1   99.03    1.86
  -3   4  -3    1.77    1.13
  -2  -7   0   16.29    1.26
  -2  -5  -1   25.36    1.45
   0  11   4   -0.09    1.57
   0  11   5   -0.07    1.62
  -6   7  -4   -0.34    1.37
  -6  11  -3    1.99    1.72
  -5   5  -4   40.09    1.34
  -5  10  -3    7.38    1.38
  -4 -12   3    4.40    1.67
  -4   8  -3   25.19    1.22
  -3 -11   3   81.04    1.71
  -2 -10   4  104.62    1.68
  -2 -10   6    6.26    1.77
  -2  13   1    3.06    1.33
  -2  14   2   68.27    2.02
  -1  -8   3   10.73    0.98
  -1  -7   8   12.18    2.12
  -1  11   1  132.07    1.75
   0  -6   6  227.31    1.98
   0   5   0   -0.23    0.76
   0   8   1  607.32    3.21
   1  -3   5  163.29    1.76
   1  -2   3    2.28    0.96
  -3   5  -3  169.67    1.61
  -3  12  -1   13.83    1.06
  -2 -10   5    5.73    1.02
  -2  10  -1   28.79    0.97
  -5   0  -4    0.26    1.38
  -3   0  -3   -0.81    1.13
  -1  13   3   29.19    1.83
   1  -1   7   45.67    1.60
  -7   9  -4   13.04    2.08
  -6 -10  -1   14.91    1.51
  -6   8  -4   32.03    1.57
  -5   6  -4    0.61    1.10
  -5  13  -2   18.69    1.95
  -4 -12   4   37.63    1.88
  -3 -11   4   39.32    1.58
  -3  10  -2   21.86    1.21
  -2  -9   2    7.95    1.08
  -2  -8   1  228.06    2.05
  -2   7  -2    6.45    0.96
  -2  12   0   23.50    1.23
  -1  -8   6    4.22    1.34
  -1  -6   1    7.99    1.03
  -1   7  -1  248.36    2.00
   0  -6   4  151.67    1.62
   0  -6   5  515.12    2.67
   0  -5   7   -0.98    1.37
   0  -4   8    3.41    1.70
   0  -3   1   -0.02    0.97
   0  10   2   79.21    1.57
   1  -2   6    0.71    1.13
  -4   9  -3    1.33    0.78
  -3 -11   5   16.40    1.31
  -1  -8   4    1.03    0.80
  -1  -7   2   81.43    1.19
  -7  -7  -3   26.15    2.87
  -7  -9  -2   35.37    2.62
   0  11   6   -0.33    2.36
   1   5   2  326.01    3.68
   1   7   3  126.44    2.27
  -8   3  -5    0.64    2.03
  -6 -12   1   18.20    1.86
  -6 -11   0   -0.46    1.69
  -5 -12   2    4.96    1.72
  -5  11  -3   46.14    1.84
  -4  12  -2   13.40    1.42
  -4  14  -1   46.93    1.96
  -3 -10   2   16.68    1.22
  -3   6  -3   12.44    0.98
  -3  14   0    2.72    1.70
  -2  -9   7    0.37    1.89
  -1  -8   5    5.31    1.14
  -1  -7   7   35.43    1.56
  -1  10   0    1.12    1.01
   0  -1   9   -0.85    2.00
   0   6   0  867.62    3.90
   0  11   3    0.71    1.02
   1  -2   4    0.43    0.93
   1  -2   5    3.79    0.96
   1   0   7    0.47    1.03
  -5   7  -4   47.49    1.10
  -1  -6   8   -0.42    1.25
   1   6   7    1.65    2.77
  -8   2  -5   40.23    2.40
  -5  -9  -1   90.29    1.94
  -4  -8  -1  193.70    2.48
  -6   9  -4    0.34    1.74
  -5 -11   1   13.35    1.47
  -4 -11   2    2.70    1.39
  -3  -9   1  133.92    1.80
  -3  -8   0    0.90    0.93
  -3   7  -3   54.82    1.18
  -3  13  -1   53.05    1.63
  -2  -9   3   -0.76    1.15
  -2  -9   6    8.27    1.41
  -2   8  -2  378.87    2.27
  -2  11  -1    3.85    1.10
  -2  14   1   31.81    1.83
  -1   8  -1    3.84    0.95
  -1  12   1    2.83    1.13
  -1  13   2   66.90    1.71
   0  -5   3    0.85    0.89
   0  -5   6   -0.86    1.13
   0  -3   8    0.23    1.56
   0   9   1    0.53    0.88
   1  -1   3  192.79    2.28
   1  -1   6  112.99    1.75
  -4  10  -3   17.91    1.06
  -3  11  -2   86.96    1.25
   1   8   5    5.40    1.70
  -5  -1  -4   66.28    2.14
   1   8   4    1.12    1.45
  -8   1  -5    1.20    2.12
  -1  14   4    5.11    2.43
   0   0   9   19.29    2.55
   1   1   2  182.12    3.80
   1   1   7   42.66    1.57
  -7   3  -5   10.00    1.76
  -7   4  -5    1.72    1.69
  -6  10  -4   27.50    1.89
  -5 -12   3    4.06    1.72
  -5 -10   0   -1.33    1.35
  -5   8  -4    3.24    1.36
  -5  12  -3    4.21    1.75
  -4 -10   1  144.30    1.84
  -4  13  -2    1.59    1.69
  -3 -10   3    2.93    1.14
  -3 -10   6    4.09    1.76
  -2  -9   4    4.11    1.12
  -2  -9   5    3.28    1.36
  -2  13   0    4.91    1.39
  -2  15   2    1.49    2.02
  -1  -7   3  134.65    1.53
  -1  -7   6   85.50    1.67
  -1  -4   0    4.91    0.93
  -1  11   0    7.52    1.13
   0  -5   4   -0.09    0.92
   0  -5   5   -0.78    0.91
   0  -4   2  517.74    3.01
   0  -4   7   70.03    1.62
   0   7   0    0.12    0.91
  -4 -11   3    1.52    0.98
  -3   8  -3    2.34    0.80
  -2  -8   7   38.28    1.38
  -8  -9  -2   -0.17    2.47
  -8   0  -5   33.12    2.38
  -7 -10  -1    7.22    2.08
  -7   2  -5    0.61    1.71
  -7   5  -5    8.86    2.10
  -6  -8  -2  125.75    2.57
  -4  -9   0    1.63    1.36
  -4  -6  -2   31.64    1.55
  -4   3  -4    6.68    1.17
  -4   4  -4  215.97    2.28
  -1  14   3    4.15    2.05
   0   1   9   -0.62    2.45
   0  12   4   35.13    1.84
   0  12   5   74.31    2.51
   1   2   7    3.59    1.30
   1   6   2   27.12    1.42
  -7 -11   0    6.74    1.90
  -7   6  -5    1.49    1.72
  -6 -12   2   38.87    2.20
  -5   9  -4   45.47    1.59
  -4 -11   4    0.64    1.69
  -4 -11   5    0.56    1.76
  -4   2  -4  117.53    1.70
  -4   5  -4   17.04    1.22
  -3 -10   4    0.11    1.35
  -3 -10   5    3.25    1.46
  -3  15   0   30.85    2.16
  -2  -8   2  354.23    2.33
  -2   9  -2    8.59    1.07
  -1  -7   4   57.16    1.21
  -1  -7   5  113.97    1.60
  -1  -6   7    1.72    1.40
  -1  -5   8   23.66    1.85
  -1   9  -1  133.22    1.53
   0  -2   8    2.71    1.39
   0  11   2   -0.59    1.10
   1  -1   4   96.88    1.65
   1  -1   5  108.33    1.65
  -4  11  -3    0.99    0.98
  -2  12  -1   89.14    1.25
  -6  -3  -4    1.81    1.77
   1   5   7   34.06    2.42
  -3  -1  -3  131.71    2.59
  -7   1  -5   10.64    1.78
   1   0   6   -0.16    1.36
   1   3   7   34.75    1.81
   1   8   3   11.19    1.19
  -7   7  -5   12.05    2.07
  -5 -11   2   41.72    1.64
  -4   6  -4  105.33    1.60
  -3   9  -3   68.59    1.37
  -3  12  -2    4.51    1.37
  -3  14  -1   13.82    1.79
  -2  -8   6    8.88    1.41
  -2  -7   1    4.24    0.96
  -2  -6   0    7.19    0.98
  -2  15   1    2.52    1.74
  -1  -6   2   28.17    1.09
  -1  13   1   62.05    1.66
  -1  14   2    8.74    1.72
   0  -4   6  117.05    1.67
   0  -3   7    0.07    1.22
   0   8   0 1000.00    3.82
   0  10   1  222.23    2.09
   0  12   3    3.81    1.29
  -4   7  -4    4.93    0.79
  -2  14   0    0.25    1.21
  -6  -6  -3  101.05    3.48
   1   4   7    0.56    1.78
  -5  -7  -2   47.91    1.83
  -4   1  -4   -0.77    1.12
  -6 -11   1    1.54    1.70
  -6   3  -5    1.20    1.34
  -6   4  -5    4.09    1.35
  -6   5  -5   -0.65    1.35
  -6   6  -5    4.57    1.43
  -5  10  -4    7.93    1.70
  -4 -10   2   67.21    1.47
  -4  12  -3    8.06    1.72
  -4  14  -2    8.31    2.06
  -3  -9   2   63.38    1.44
  -2  -8   3  246.45    1.92
  -2  10  -2  218.67    1.91
  -1  -6   6    4.50    1.12
  -1  -5   1  293.88    2.41
  -1  -4   8   -0.22    1.75
  -1  10  -1   31.39    1.30
  -1  12   0   18.80    1.21
   0  -4   3   11.73    1.05
   0  -4   5  144.03    1.61
   0  -1   8    0.62    1.34
   1   0   3    0.15    0.95
   1   7   2   80.23    1.65
  -4   8  -4   48.58    1.07
  -3  -9   6   20.31    1.30
  -2  -8   5   26.14    0.94
  -2  -7   7    1.97    1.22
  -7   0  -5    0.14    1.69
  -3  -6  -1   28.25    1.40
   1   1   6  117.82    2.06
   1   9   4   60.75    1.84
  -6 -10   0    0.31    1.39
  -6  -9  -1    1.58    1.34
  -6   2  -5   11.50    1.40
  -6   7  -5    2.87    1.67
  -5 -11   3   43.45    1.86
  -5 -11   4   25.32    1.83
  -4 -10   6   52.58    2.23
  -3  10  -3    5.57    1.12
  -3  13  -2   50.48    1.74
  -2  -8   4   95.78    1.54
  -2  -6   8   49.15    2.13
  -2   4  -3  642.40    3.17
  -2   5  -3    8.53    0.98
  -2  13  -1    3.32    1.34
  -1  -5   7   40.91    1.54
  -1   3  -2  190.91    2.06
  -1   4  -2    1.01    0.94
  -1   5  -2  339.94    2.39
  -1   6  -2   24.84    1.09
   0  -4   4  223.88    1.93
   0   9   0    1.47    0.90
   0  11   1    0.63    1.10
   0  12   2   44.63    1.34
   1   0   5   -0.30    0.92
  -5  11  -4   26.07    1.36
  -3  15  -1   27.03    1.57
  -2  11  -2    8.41    0.84
  -1  -6   3    1.30    0.64
  -1  -6   5    5.98    0.82
  -7  -4  -4    1.05    2.80
  -8  -7  -3    0.22    2.88
  -8  -1  -5   -0.57    2.45
  -7 -11   1    9.60    2.04
  -6 -11   2    1.16    1.71
  -6   8  -5    3.45    1.72
  -5 -10   1   10.60    1.39
  -4 -10   3   20.20    1.42
  -4 -10   4   55.91    1.63
  -4 -10   5   72.52    1.96
  -4  -9   1    8.02    1.16
  -4   9  -4   -0.30    1.34
  -3  -9   3   70.79    1.43
  -3  -9   4   45.34    1.34
  -3  -9   5   38.47    1.52
  -3  -8   1   15.41    1.03
  -3  -8   7   -0.09    1.76
  -2   3  -3   24.28    1.13
  -2   6  -3  344.67    2.23
  -2   7  -3    1.64    0.92
  -2  15   0    1.91    1.73
  -1  -6   4   16.13    1.00
  -1   7  -2   85.91    1.40
  -1  11  -1  114.34    1.60
  -1  14   1    2.95    1.39
   0  -3   2    0.10    0.81
   0  -3   6    0.87    1.11
   0  -2   7   84.00    1.55
   0   0   8    4.57    1.34
   0  13   4   -1.16    1.63
   1   0   4   -0.17    0.93
   1   9   3   66.50    1.59
  -4  13  -3    0.28    1.23
  -3  11  -3   79.41    1.31
  -5  -2  -4    1.87    1.62
  -6   1  -5    4.52    1.68
  -4   0  -4  129.41    2.11
   0  13   3    0.58    1.62
   0  13   5    0.18    2.40
   1   2   6    1.43    1.26
   1   8   2    8.44    1.19
  -6   9  -5    1.96    2.01
  -5  -9   0   58.80    1.50
  -5  -8  -1    5.30    1.13
  -5   5  -5   54.73    1.60
  -4  10  -4   67.48    1.67
  -3  -7   0  159.51    1.94
  -3  14  -2    3.73    1.71
  -2  -7   2    6.50    0.94
  -2  -7   6    4.54    1.38
  -2   2  -3  707.33    3.75
  -2   8  -3  239.41    1.86
  -1  -5   6   58.41    1.42
  -1  -3   8   27.33    1.81
  -1   2  -2    1.06    0.81
  -1   8  -2    8.81    0.94
  -1  13   0   69.69    1.64
  -1  15   2   12.93    1.92
   0  10   0  123.30    1.56
  -2  -5   8   -1.74    1.26
  -2  12  -2  152.11    1.56
  -2  14  -1   38.32    1.36
   1   9   5   64.27    2.67
  -7  -8  -2   -0.15    1.70
  -4  -7  -1    4.07    1.17
  -2  -4  -1  203.63    2.96
  -7 -10   0    1.41    1.73
  -6 -11   3    0.91    1.71
  -5 -10   2    3.46    1.37
  -5   3  -5   43.53    1.39
  -5   4  -5   -0.33    1.12
  -5   6  -5    0.59    1.36
  -5   7  -5   49.84    1.61
  -4  -9   6    6.60    1.78
  -4  -8   0  346.29    2.65
  -3  -8   6    2.63    1.42
  -3   4  -4    2.34    0.95
  -3   5  -4   53.24    1.23
  -3   6  -4    7.94    1.17
  -3   7  -4   65.74    1.41
  -3  12  -3    2.53    1.38
  -2  -7   5    1.12    1.12
  -2  -6   7   67.26    1.70
  -1  -4   7   -1.10    1.35
   0  -3   5   -1.14    0.92
   0  -1   7   -1.34    1.11
   0   1   8    0.59    1.31
   0   5  -1   -0.07    0.78
   0   6  -1  202.58    1.98
   0  12   1  250.47    2.15
   0  13   2    0.49    1.33
   1   1   5   97.53    1.73
  -4  11  -4    1.09    1.20
  -2   9  -3    0.46    0.78
  -1  -5   2  316.85    2.19
  -1   9  -2   80.21    1.11
  -1  12  -1    2.17    0.80
  -7  -1  -5   10.26    1.78
   1   3   6   20.23    1.45
  -7  -9  -1   26.82    1.74
  -6 -10   1   12.52    1.45
  -5 -10   3    4.97    1.40
  -5 -10   5    1.82    1.77
  -5   8  -5    2.66    1.42
  -4  -9   2    6.95    1.14
  -3  -8   2    5.41    0.94
  -3  -7   7   47.31    1.90
  -3   3  -4  144.76    1.76
  -3   8  -4   10.53    1.14
  -2  -7   3    2.46    0.91
  -2  -7   4    9.84    1.18
  -1  -5   5   45.30    1.36
  -1   0   9    0.83    2.00
  -1  14   0   11.09    1.43
  -1  15   1   34.72    1.85
   0  -3   3   -0.04    0.94
   0  -3   4    0.10    0.92
   0  -2   6  309.78    2.34
   0   7  -1    1.23    0.89
   0  11   0   -0.22    1.09
   1   5   1  270.37    2.87
   1   6   1    7.94    1.04
   1   9   2   87.92    1.58
  -5 -10   4    6.74    1.21
  -5   9  -5   25.16    1.33
  -3  -8   5    2.08    0.93
  -2  -6   1  207.88    1.95
  -2  13  -2    0.92    0.98
   1  10   4    8.53    1.53
  -6   0  -5    1.49    1.65
  -5   2  -5    4.29    1.38
   0   2   8    3.23    1.62
   1  10   3    7.11    1.31
  -4  -9   3    1.34    1.11
  -4  -9   4    3.77    1.33
  -4  -9   5    3.54    1.43
  -4  12  -4   48.78    1.92
  -3  -8   3    3.02    1.13
  -3  -8   4   10.71    1.15
  -3   9  -4   40.16    1.31
  -3  13  -3   37.83    1.86
  -2  -6   6   51.03    1.38
  -2  -4   8   84.66    2.06
  -2  10  -3  268.16    2.03
  -2  15  -1    4.02    1.72
  -1  -5   3  113.32    1.51
  -1  -5   4  179.68    1.72
  -1  -2   8    0.73    1.40
  -1  10  -2    4.07    1.13
   0   3  -1    0.56    0.91
   0   8  -1  589.34    2.85
   0  14   3    1.36    1.66
   0  14   4   44.18    2.21
   1   1   3  157.85    2.59
   1   7   1  229.80    2.30
  -3  -4  -2   12.05    1.85
  -8  -8  -2    3.07    2.09
  -2  -5   0   94.09    1.84
  -2   1  -3   70.73    1.74
   1   1   4  105.78    2.02
   1   4   1   14.17    1.21
  -6 -10   2   65.82    1.76
  -5  -9   1   92.19    1.65
  -5  10  -5    2.67    1.76
  -3   2  -4    4.19    0.96
  -3  10  -4    1.62    1.35
  -2  -5   7    6.05    1.39
  -2  11  -3    0.59    1.11
  -1  -4   1   14.39    0.98
  -1  -4   6    5.85    1.15
  -1  -3   0  277.10    3.20
  -1  -3   7   38.85    1.53
  -1   1  -2  193.91    2.57
  -1  13  -1   61.23    1.59
   0   0   7   18.39    1.22
   0   3   8   -0.73    1.60
   0   9  -1    1.14    0.90
   0  13   1    0.06    1.31
   0  14   2    6.70    1.70
   1   8   1    5.35    0.95
  -3  -7   6   51.41    1.23
  -2  14  -2   75.01    1.54
  -1  11  -2   79.65    1.19
  -8  -2  -5   32.52    3.21
   1   4   6    6.47    1.50
  -8  -9  -1    1.38    2.35
  -6  -9   0   -0.17    1.65
   1   2   5    3.83    1.18
   1  10   2    5.90    1.37
  -7 -10   1    3.72    1.76
  -7   4  -6    0.41    2.02
  -6 -10   3  102.34    2.10
  -6 -10   4   37.28    1.90
  -5   1  -5   60.35    1.60
  -4  -8   1  213.03    2.13
  -4  -8   6   73.14    1.96
  -4   5  -5    4.08    1.15
  -4   6  -5  175.48    1.89
  -4   7  -5   -0.77    1.36
  -4   8  -5  113.46    1.80
  -3  -7   1   97.71    1.51
  -3  -6   7    0.58    1.74
  -3  -5   8   25.91    2.18
  -3  11  -4   43.49    1.56
  -3  14  -3    5.26    2.03
  -2  -6   5   69.66    1.43
  -1  -1   8   22.01    1.52
  -1  15   0   82.48    2.05
   0  -2   2   81.08    1.60
   0  -2   5  455.01    2.67
   0  -1   6    0.11    1.12
   0  10  -1  176.67    1.78
   0  12   0  338.74    2.37
  -6  -7  -2   -0.38    1.58
  -4  -1  -4    0.57    1.28
   0   4   8    1.90    2.02
   1  11   3   95.27    1.90
  -7 -10   2    3.95    1.73
  -6  -8  -1   58.38    1.62
  -5  -9   2   22.31    1.25
  -5  -9   5   28.20    1.91
  -4  -7   7    2.66    1.77
  -4   4  -5  112.46    1.72
  -4   9  -5    5.64    1.43
  -3  -7   5   41.59    1.34
  -2  -6   2  264.30    2.08
  -2  -6   4  282.87    2.02
  -2  -3   8    1.84    1.70
  -2  12  -3  124.97    1.81
  -1  -4   5    3.18    0.93
  -1  12  -2    9.59    1.16
  -1  14  -1    2.67    1.41
   0  14   1   60.30    1.68
   1   9   1  114.93    1.63
  -4  -8   5  104.89    1.45
   1  10   5    2.47    2.24
   1   5   6   57.15    2.32
   1  11   4   85.98    2.38
  -7   3  -6   15.61    2.46
  -3   1  -4   76.65    1.67
   0   1   7   -0.40    1.30
   0   5   8   -0.17    2.01
   1  11   2   92.41    1.82
  -7 -10   3    5.12    2.06
  -7  -9   0   19.07    1.55
  -6   5  -6    1.59    1.69
  -6   6  -6    7.93    1.77
  -6   7  -6    2.38    1.99
  -5  -9   3   22.90    1.44
  -5  -9   4   44.95    1.59
  -5  -8   0    0.71    1.10
  -4  -8   2   26.26    1.26
  -4   3  -5    4.63    1.14
  -4  10  -5   71.85    1.98
  -3  -7   2  150.68    1.70
  -3  -6   0    0.43    0.92
  -3  12  -4    6.94    1.73
  -2  -6   3  369.87    2.28
  -2  -5   6    6.87    1.12
  -2  -4   7   43.33    1.57
  -2   7  -4    7.49    1.17
  -2  13  -3    1.46    1.55
  -2  15  -2    1.12    2.02
  -1  -3   6   27.42    1.24
  -1  -2   7    1.51    1.14
  -1   6  -3   -0.14    0.92
  -1   7  -3  126.74    1.51
  -1   8  -3   11.00    0.98
   0  -2   3   65.45    1.44
   0  -2   4  496.24    2.87
   0  11  -1    1.44    1.10
   0  13   0    0.58    1.33
   1  10   1   31.54    1.32
  -3  -7   4   73.20    1.19
  -2   6  -4  220.28    1.71
  -1  -4   2    1.32    0.68
  -1   5  -3  103.58    1.31
  -7  -6  -3    1.84    1.88
  -1   0   8   -0.74    1.71
   0   6   8    1.56    2.06
   0  15   2    0.86    2.07
  -6  -9   1    2.23    1.34
  -6  -9   5    2.91    2.06
  -6   4  -6    2.77    1.77
  -5  -8   6   -1.66    1.76
  -4  -8   3   16.21    1.19
  -4  -8   4   43.22    1.34
  -4  -7   0   16.96    1.07
  -4  -7   6    3.08    1.45
  -4  11  -5    2.01    1.75
  -3  -7   3   59.12    1.23
  -3  -6   6    4.11    1.38
  -3  -5  -1  182.65    2.41
  -3  -4   8    0.83    1.75
  -3  13  -4   17.96    1.92
  -2   5  -4   14.84    1.02
  -2   8  -4   74.81    1.46
  -2   9  -4    3.68    1.10
  -1  -4   4    3.52    0.96
  -1   9  -3   76.25    1.45
  -1  13  -2   71.02    1.63
  -1  15  -1   39.27    1.86
  -3  -5   7   33.14    1.17
  -1  -4   3   10.00    0.76
   1   6   6    2.20    1.81
  -6  -1  -5    5.72    1.90
  -5  -6  -2    1.13    1.59
   0   7   8    0.27    2.79
  -7   2  -6   -0.85    2.11
  -5  -7  -1   71.85    1.87
  -4  -5  -2    3.74    1.16
   0   0   6  207.44    2.29
   1   2   4   -0.13    1.13
   1   3   5  154.84    2.49
   1  12   3    7.16    1.64
  -8  -9   0    1.24    1.74
  -6  -9   2    3.04    1.36
  -6  -9   4    4.68    1.72
  -4  -6   7   12.92    1.82
  -4   2  -5  202.61    2.21
  -2  -5   1   25.37    1.18
  -2  -5   5   18.59    1.20
  -2  -2   8   79.80    2.02
  -2   4  -4  140.01    1.67
  -2  10  -4  102.41    1.54
  -2  14  -3   67.25    1.95
  -1   4  -3   10.96    1.00
  -1  10  -3    7.35    1.15
   0  -1   1    0.08    1.00
   0  -1   5    0.25    0.93
   0   2   7   74.35    1.59
   0   6  -2   56.32    1.28
   0   7  -2    0.91    0.91
   0   8  -2   62.82    1.25
   0  12  -1  236.46    2.02
   0  14   0  110.12    1.83
   0  15   1    1.27    1.69
   1   6   0    8.79    1.01
   1   7   0  242.25    2.18
   1   8   0   23.88    1.08
   1  11   1  132.33    1.77
   1  12   2   10.30    1.24
  -3  -2  -3   -0.06    1.61
  -7  -8  -1    0.66    1.68
  -6   3  -6    0.51    2.06
  -5   0  -5   -0.87    1.35
  -4  -6  -1  247.37    2.65
  -2   0  -3  347.76    3.43
   1   3   1  231.66    3.85
   1  12   4    1.32    1.63
  -7  -9   1   24.16    1.68
  -6  -9   3    0.70    1.40
  -5  -8   1    5.07    1.13
  -5  -8   5    3.83    1.42
  -5   6  -6    5.00    1.69
  -5   7  -6   27.66    1.87
  -5   8  -6    0.79    1.73
  -3  -6   5    9.65    1.15
  -3   6  -5    9.45    1.17
  -3   7  -5   42.13    1.31
  -3   8  -5   -0.45    1.34
  -3   9  -5   35.08    1.53
  -2  -4   6    5.45    1.13
  -2  -3   7    3.94    1.36
  -2  11  -4    0.55    1.36
  -1  -3   5  174.50    1.73
  -1  -1   7   46.82    1.37
  -1   1   8   23.00    1.51
  -1  11  -3   87.51    1.50
  -1  14  -2    8.67    1.74
   0   5  -2   -0.09    0.94
   0   9  -2   -0.31    0.91
   0  13  -1    1.06    1.33
   1   5   0  156.15    1.98
   1   9   0  362.34    2.42
  -4  -7   5   -0.03    0.94
   0  10  -2   62.47    1.13
   1   7   6   65.43    3.99
  -7  -7  -2   31.94    2.19
   1  11   5   25.15    2.16
  -5   5  -6   19.75    1.80
  -6  -8   0    2.44    1.11
  -5  -8   4    4.24    1.37
  -3  -3   8   31.10    1.89
  -3   5  -5   38.90    1.30
  -3  10  -5    6.94    1.41
  -2  -5   4   16.20    1.01
  -2   3  -4   13.13    1.02
  -2  12  -4   55.09    1.63
  -1  -2   6    1.73    1.15
  -1   3  -3  242.40    2.19
  -1  12  -3    9.73    1.38
   0  15   0   -1.07    1.72
   1  10   0    0.17    1.02
   1  12   1    3.68    1.09
   1  13   3   31.00    1.53
  -7  -9   2   34.43    1.39
  -5  -7   6   32.21    1.38
   0  11  -2    0.32    0.78
   1   2   2    0.50    1.75
  -7  -2  -5    0.70    2.39
  -8  -8  -1   34.64    2.34
  -7   1  -6   11.32    2.23
  -6   2  -6    9.44    1.82
   1  13   2   66.64    1.93
  -8  -9   1    1.12    1.91
  -7  -9   3   11.85    1.79
  -6  -8   5    2.34    1.78
  -5  -8   2    9.93    1.16
  -5  -8   3    0.61    1.12
  -5  -6   7   -1.56    2.04
  -5   4  -6    0.95    1.40
  -4  -7   1    3.97    0.95
  -4  -7   4    2.05    1.15
  -4  -6   6  121.48    1.85
  -3  -6   1   27.44    1.15
  -3  -6   4    8.46    1.20
  -3  -5   6   30.96    1.27
  -3  -4   7    7.08    1.40
  -3   4  -5    9.04    1.19
  -3  11  -5   21.64    1.78
  -2  -5   2   16.91    1.06
  -2  -5   3   10.20    1.00
  -2  -1   8    5.66    1.70
  -1  -3   1  246.86    2.54
  -1  15  -2   10.13    1.89
   0  -1   4   -0.16    0.94
   0   1   6   -0.76    1.13
   0   3   7   -0.49    1.17
   0   4  -2  503.20    2.99
   0  14  -1   57.11    1.60
   1  11   0    7.52    1.15
  -4  -5   7    1.96    1.22
  -3  12  -5    3.20    1.43
  -2  13  -4   -0.09    1.23
  -1  13  -3   33.11    1.15
  -8  -6  -3    1.63    2.65
   1   2   3    2.41    1.38
  -8  -7  -2    0.04    2.09
  -4   1  -5   16.60    1.48
  -3   0  -4    0.27    1.12
  -1   2   8    0.64    1.77
   1  13   4   24.61    2.16
  -8  -9   2   -0.40    2.01
  -4  -7   2    2.67    0.93
  -4  -7   3    0.96    1.11
  -4   7  -6    4.70    1.43
  -4   8  -6   62.27    1.96
  -4   9  -6    5.65    1.77
  -3  -6   2    3.32    0.94
  -3  -6   3   10.14    1.00
  -2  -4   5   12.62    1.11
  -1  -3   4  210.47    1.88
  -1   0   7   -0.15    1.10
   0   0   5  320.77    2.51
   0  12  -2   32.51    1.24
   1   4   0    6.14    0.88
   1  12   0   18.47    1.20
   1  13   1   62.90    1.65
  -2  -2   7   90.69    1.44
   1   4   5    1.73    1.18
  -5   3  -6   40.43    1.88
  -2  -4   0    4.82    1.03
  -1   0  -2    0.01    1.08
  -7  -8   0    4.01    1.41
  -6  -8   1   51.45    1.45
  -6  -8   4   39.67    1.62
  -6  -7  -1    1.62    1.11
  -6  -7   6    2.90    2.03
  -5  -7   0   92.76    1.69
  -5  -7   5   46.18    1.58
  -4   6  -6  111.42    1.87
  -4  10  -6   41.54    2.23
  -3  -2   8   -0.21    1.75
  -3   3  -5   66.51    1.52
  -2  -3   6    4.01    1.14
  -2   0   8   67.32    2.00
  -2   2  -4  295.14    2.43
  -1   7  -4   54.72    1.20
  -1   8  -4    1.14    1.10
  -1   9  -4   61.63    1.38
  -1  14  -3    3.47    1.70
   0  -1   2    0.21    0.92
   0  -1   3    0.28    0.75
   0  13  -2    2.73    1.34
   0  15  -1    1.04    1.70
   1   7  -1  248.09    2.07
   1   8  -1    5.98    0.93
   1   9  -1  131.84    1.60
   1  14   2    9.53    1.67
   1  14   3    3.83    1.65
  -6  -8   3   62.96    1.34
  -1  -3   3  237.12    1.98
   1  12   5    3.77    2.33
   0   4   7   66.72    2.00
  -7  -8   4   -2.33    1.73
  -6  -8   2  118.93    1.94
  -5  -6   6    1.35    1.72
  -5  -5   7   12.10    1.79
  -4  -6   5  171.86    1.79
  -4  -3   8    0.91    2.06
  -4   5  -6    2.25    1.37
  -3  -5   5   41.46    1.32
  -3  -3   7   28.01    1.49
  -2   7  -5    0.20    1.10
  -2   8  -5   18.44    1.17
  -2   9  -5    2.31    1.34
  -2  10  -5    6.84    1.38
  -1  -3   2  210.86    2.09
  -1  -2   5    5.61    0.97
  -1  -1   6  123.17    1.70
  -1   2  -3    2.91    0.95
  -1   3   8   26.08    1.77
  -1   6  -4   15.40    1.00
  -1  10  -4    6.31    1.14
  -1  11  -4   96.05    1.69
   0   3  -2    0.03    0.78
   0   8  -3   11.24    0.97
   0   9  -3   -0.64    1.10
   1   6  -1    7.70    1.01
   1  10  -1   33.15    1.30
   1  13   0   69.75    1.65
   1  14   1    3.41    1.39
   0   7  -3    0.25    0.64
   1  11  -1  106.64    1.37
  -8  -8   0   58.43    2.45
  -6   1  -6    0.88    1.72
  -7  -8   1    0.93    1.37
  -7  -8   3    3.26    1.70
  -6  -7   5    0.55    1.73
  -5  -7   4   63.52    1.49
  -4  -6   0  394.67    2.81
  -4  -5   6    2.78    1.39
  -4  -4   7   58.12    1.82
  -4   4  -6   78.14    1.74
  -3  -5   0   77.24    1.58
  -3  -4   6    1.52    1.12
  -2  -4   4  164.17    1.67
  -2   6  -5   63.98    1.41
  -2  11  -5    2.34    1.68
  -1   5  -4  186.38    1.76
  -1  12  -4    3.24    1.38
   0   2   6  287.85    2.60
   0   6  -3   19.67    1.02
   0  10  -3   33.33    1.24
   0  11  -3    0.64    1.10
   0  14  -2    2.47    1.70
   1  14   4    5.61    2.00
   0   1  -1    0.03    0.71
   1  12  -1    1.79    0.81
  -6  -5  -3   11.18    1.83
   1   3   4  204.05    3.18
  -7   0  -6   -0.37    2.10
  -6  -6  -2  114.14    2.31
  -5   2  -6    0.49    1.66
  -1   1   7   48.72    1.61
   1  15   2   12.54    2.34
  -8  -8   1   35.08    1.94
  -8  -8   3    0.28    2.03
  -7  -8   2    0.22    1.37
  -6  -6   6    7.81    1.78
  -5  -7   1   78.86    1.56
  -5  -7   2   51.39    1.41
  -5  -7   3   17.25    1.19
  -4  -6   4  116.16    1.61
  -3  -5   4   53.40    1.22
  -3  -1   8   23.90    1.81
  -3   2  -5    4.45    0.95
  -3   8  -6    2.70    1.40
  -3   9  -6   25.34    1.79
  -3  10  -6    3.78    1.73
  -2  -1   7    0.52    1.34
  -2   1   8    3.60    1.71
  -2   5  -5   17.40    1.19
  -2  12  -5    0.40    1.70
  -1  13  -4   19.36    1.84
   0  12  -3    5.86    1.36
   0  15  -2    0.70    1.72
   1   5  -1  278.08    2.36
   1  14   0   10.36    1.43
   1  15   1   31.35    1.89
  -5  -1  -5   67.26    2.26
  -7  -7  -1   32.42    1.92
  -1   4   8    1.75    2.00
   0   5   7    0.02    1.55
  -8  -8   2    4.44    1.73
  -7  -7   5    7.38    2.12
  -6  -7   0    2.89    1.13
  -6  -7   4   -0.12    1.38
  -5  -6  -1    0.47    0.91
  -5  -6   5   -0.20    1.36
  -4  -6   3    4.55    1.04
  -4  -2   8    0.70    1.89
  -3   6  -6    4.23    1.34
  -3   7  -6   52.94    1.60
  -2  -4   1  209.70    2.16
  -2  -4   3  656.03    3.05
  -2  -3   5   15.09    1.01
  -2  -2   6   40.14    1.31
  -1  -2   4    0.10    0.94
  -1   4  -4    3.03    0.94
  -1  14  -4    9.22    2.03
   0   0   4    6.88    0.99
   0   1   5    1.30    0.92
   0   5  -3    1.06    0.89
   0  13  -3    0.47    1.36
   1  13  -1   64.45    1.63
   1  13   5   15.10    2.86
  -4   0  -5  198.33    2.66
  -4   3  -6    0.66    1.34
  -2  -3  -1   54.60    1.91
  -8  -7  -1    0.46    1.68
  -5  -5   6   18.85    1.50
  -5  -4   7   -0.14    1.72
  -5   6  -7    1.13    2.03
  -4  -6   1  255.33    2.19
  -4  -6   2   48.30    1.24
  -4  -5   5    3.24    1.14
  -4  -3   7    1.09    1.42
  -3  -5   1  191.62    2.01
  -3  -5   3  213.04    1.85
  -3  -4   5   10.99    1.19
  -3  -2   7    2.48    1.39
  -2  -4   2  946.23    3.83
  -2   1  -4    0.80    0.91
  -2   4  -5    7.72    0.95
  -1   0   6    0.10    1.14
   0  14  -3    4.25    1.73
   1   3   0  274.54    3.23
   1   8  -2    8.87    0.97
   1   9  -2   83.29    1.35
   1  10  -2    5.59    1.12
   1  11  -2   84.02    1.51
   1  14  -1    2.52    1.41
   1  15   0   81.42    2.05
  -6  -7   3    0.67    0.99
  -3  -3   6   39.66    1.00
   1   7  -2   82.49    1.20
  -1   5   8   22.99    2.17
  -7  -7   4   15.42    1.78
  -6  -7   1    1.52    1.12
  -6  -7   2   -0.56    1.12
  -6  -6   5    9.37    1.46
  -5  -6   4    0.48    1.10
  -5   5  -7    5.84    1.80
  -4  -4   6   87.79    1.71
  -3  -5   2  175.37    1.80
  -3   0   8   -1.58    1.73
  -3   5  -6   34.68    1.29
  -2   0   7   63.51    1.63
  -2   2   8   81.89    2.06
  -1  -2   0    2.84    1.05
  -1  -1   5  110.08    1.54
  -1   2   7    2.66    1.12
  -1   9  -5   66.28    1.52
  -1  10  -5    1.90    1.38
   0   2  -2   56.51    1.42
   0   4  -3   23.77    1.08
   1   4  -1   14.36    0.94
   1  12  -2   10.16    1.14
   2   9   2    8.18    1.18
  -1   8  -5    6.05    0.79
   0  15  -3    0.76    1.41
  -4  -2  -4  115.42    3.15
   1   5   5   43.21    2.17
  -7  -6  -2    8.58    1.71
  -5   1  -6   28.98    1.84
  -1   1  -3  207.68    2.46
   0   3   6    0.07    1.29
   0   6   7   46.11    1.97
   2   9   1    6.89    1.14
   2  10   2  219.98    2.50
  -7  -7   0   12.20    1.40
  -7  -7   3   33.35    1.55
  -6  -5   6   -2.21    1.71
  -4  -5  -1   19.43    1.14
  -4  -1   8   -0.27    1.75
  -4   7  -7    0.95    1.73
  -2  -3   4   14.55    1.01
  -1  -2   3    2.70    0.97
  -1   3  -4  200.03    1.94
  -1   7  -5  103.75    1.53
  -1  11  -5   30.08    1.51
  -1  12  -5    4.77    1.69
   0   8  -4   85.06    1.48
   0   9  -4   -0.10    1.10
   0  10  -4  184.25    1.80
   0  11  -4   -2.47    1.34
   1   6  -2   26.88    1.09
   1  13  -2   71.51    1.63
   1  15  -1   42.40    1.88
   2   8   1  233.69    2.27
   2   8   2  352.96    3.10
   2  10   1   21.21    1.28
   2  11   1    1.93    1.13
   2  11   2    6.59    1.09
  -7  -6   5    1.47    1.22
  -2   9  -6    7.34    1.01
  -2  10  -6   13.89    1.25
   0  12  -4   37.76    1.16
  -6  -2  -5    9.57    2.43
  -6   0  -6    3.51    1.99
  -6   3  -7    2.44    2.45
  -5  -5  -2   59.30    1.75
  -3   1  -5   58.98    1.57
  -2   3  -5   15.63    1.21
  -1   6   8   -0.21    2.06
  -9  -7   0   15.27    2.13
  -8  -7   0    0.79    1.69
  -8  -7   3    1.01    1.70
  -7  -7   1   32.97    1.55
  -7  -7   2   29.36    1.57
  -5  -6   0   18.95    1.09
  -5  -6   3   12.11    1.20
  -5  -5   5   62.38    1.63
  -5  -3   7    2.45    1.76
  -5   4  -7    0.50    1.70
  -4  -5   4   14.64    1.23
  -4   2  -6  121.05    1.88
  -4   6  -7   11.65    1.76
  -3  -4  -1    0.89    0.96
  -3  -4   4    3.48    0.95
  -3  -1   7   59.63    1.63
  -3   4  -6    2.46    1.12
  -2  -1   6    8.30    1.16
  -2   8  -6   11.81    1.41
  -2  11  -6   -2.43    1.88
  -1   6  -5    5.29    1.15
  -1  13  -5   16.09    2.09
   0   0   3   93.67    1.68
   0   7  -4   -1.12    0.91
   0  13  -4   -0.41    1.71
   1  14  -2    7.61    1.76
   2   9   0    0.74    0.90
   2  10   0   19.57    1.22
   2  11   0    2.68    1.14
   2  12   1   81.85    1.58
   2  12   2  151.75    2.11
  -6  -6   4  112.19    1.51
  -5  -4   6    0.45    0.98
  -4  -2   7   25.35    1.11
  -3   1   8   18.23    1.36
  -2  -2   5   29.73    0.88
  -2   7  -6    7.42    1.00
  -3  -1  -4   73.43    2.10
  -2  -1  -3   67.02    2.22
  -9  -6  -2    2.97    2.45
  -8  -6  -2   13.10    2.03
   2   9   3    1.39    1.26
   2  10   3  272.36    3.08
   2  11   3    1.04    1.28
  -8  -7   1    0.91    1.69
  -8  -7   2    3.48    1.68
  -6  -6  -1   56.21    1.56
  -5  -6   1    0.13    0.91
  -5  -6   2   -0.08    1.14
  -4  -4   5  122.57    1.63
  -4   0   8    1.95    1.74
  -2   3   8    1.09    1.67
  -1   1   6  120.26    1.78
  -1   3   7   36.71    1.52
   0   6  -4  173.04    1.69
   0  14  -4   57.22    2.19
   1   5  -2  349.97    2.41
   1   9  -3   75.51    1.43
   1  10  -3    8.88    1.13
   1  11  -3   89.84    1.49
   1  15  -2    9.47    1.91
   2   7   1    4.91    0.95
   2   8   0   67.64    1.38
   2  12   0   23.05    1.25
   2  13   1    1.50    1.31
   2  13   2   -0.06    1.32
  -4  -3   6    0.41    0.81
  -3  -3   5   60.85    1.14
  -3  -2   6   10.36    0.85
  -1  -2   2    0.80    0.59
   1  12  -3    8.77    0.99
  -7  -4  -4    1.51    2.86
  -7  -5  -3   38.84    2.29
   0   7   7   -0.13    1.87
   2   7   2    6.59    1.36
  -1   7   8   13.75    2.49
   0   2   5  475.10    3.30
   2  12   3  123.01    2.38
  -7  -6   4    1.14    1.71
  -6  -5   5   -1.37    1.39
  -6  -3   7   -0.16    2.05
  -4  -5   3    0.67    0.94
  -4   5  -7    0.55    1.72
  -3   8  -7    1.35    1.75
  -2  -3   3   26.50    1.12
  -2   1   7   -0.76    1.35
  -2   6  -6   62.63    1.43
  -1  -2   1    9.82    1.14
  -1  -1   4  111.30    1.58
  -1   5  -5   49.38    1.39
   0   3  -3    0.52    0.92
   1   8  -3    9.00    0.98
   1  13  -3   40.19    1.54
   2  13   0    6.05    1.36
  -6  -6   3  131.86    1.50
  -6  -4   6    3.27    1.22
   2   8   3  234.74    3.30
  -3   3  -6   45.74    1.60
   0   4   6  123.33    2.11
   2   7   0   18.57    1.24
   2  14   1   33.26    2.13
  -8  -6   4   14.62    1.94
  -5  -5   4   35.50    1.30
  -5  -2   7    1.64    1.72
  -5   3  -7    3.43    1.72
  -4  -5   0   82.80    1.55
  -3  -4   3    2.89    0.94
  -3   2   8   -0.59    1.73
  -3   7  -7   47.92    1.92
  -2   4   8   81.08    2.06
  -2   5  -6    5.72    1.13
  -1   0   5   -0.37    0.93
  -1   2  -4    0.36    0.93
   0   1   4   -0.32    0.93
   0   5  -4   -0.36    0.92
   1   7  -3  125.26    1.51
   1  14  -3    2.20    1.75
   2   9  -1    7.24    0.94
   2  10  -1   31.08    1.30
   2  11  -1    2.46    1.10
   2  12  -1   93.86    1.58
   2  14   0    0.51    1.65
   2  14   2   67.81    2.03
  -7  -5   5    8.32    1.23
  -4  -5   2    3.82    0.69
  -3   0   7   -0.51    0.98
  -8  -5  -3    6.22    2.40
   0   8   7   11.08    2.37
  -7  -6  -1    2.54    1.45
  -6   2  -7   30.91    2.67
  -2   2  -5   29.08    1.31
   2  13   3    0.06    1.99
  -7  -6   3    0.77    1.40
  -7  -4   6   -2.29    2.06
  -6  -6   0    1.94    1.13
  -6  -6   1   52.93    1.42
  -6  -6   2  116.42    1.71
  -5  -4   5   -0.34    1.10
  -5  -3   6   41.16    1.56
  -4  -5   1   19.19    1.09
  -4  -1   7    1.72    1.38
  -4   1   8    0.08    1.75
  -4   4  -7   43.00    1.77
  -2   0   6   32.67    1.28
  -1   4  -5    1.76    0.94
  -1   9  -6   34.84    1.50
  -1  10  -6    0.34    1.68
  -1  11  -6   11.96    1.82
   0   0   2  413.84    3.88
   0   9  -5   -1.05    1.10
   0  10  -5  180.93    1.95
   0  11  -5    0.94    1.37
   0  12  -5   87.30    2.01
   1   3  -1  243.03    2.50
   1   6  -3    0.61    0.90
   2   6   1  237.27    2.57
   2   8  -1  273.57    2.14
   2  13  -1    1.33    1.34
   2  15   1    2.36    1.70
  -4  -4   4  176.70    1.60
  -2  -3   2   14.86    0.86
   1   4  -2    0.71    0.67
  -5  -4  -3   -0.28    1.96
  -8  -4  -4   26.04    2.93
  -9  -6  -1    2.19    2.13
  -8  -6  -1   47.01    2.03
  -1   4   7    1.16    1.56
   2  15   2    1.85    2.38
  -8  -6   3    0.13    1.69
  -7  -6   2    6.85    1.42
  -6  -5   4    6.49    1.37
  -6  -2   7   25.76    2.19
  -5  -5   3   98.25    1.60
  -4  -2   6  145.76    1.76
  -4   1  -6    7.15    1.18
  -3  -4   0   16.61    1.13
  -3  -4   2   13.49    1.04
  -3  -3   4  155.50    1.66
  -3  -1   6   62.74    1.44
  -3   6  -7    0.56    1.68
  -2  -3   0   37.66    1.35
  -2  -2   4  334.51    2.26
  -2  -1   5   14.11    1.02
  -2   0  -4  223.81    2.51
  -2   2   7  112.82    1.88
  -1   2   6    1.40    1.12
  -1   8  -6    2.39    1.36
   0   8  -5   88.94    1.47
   0  13  -5   -1.35    2.02
   1  10  -4   10.37    1.15
   1  11  -4   92.56    1.68
   2   6   0    5.81    0.98
   2   7  -1    4.75    0.95
   2  11  -2    5.80    1.14
   2  14  -1   45.12    1.85
   2  15   0    2.74    1.71
   1  12  -4    3.00    0.96
   2  10  -2  210.77    1.74
   1   4   4    3.26    1.48
   1   6   5    4.51    1.72
  -4  -4  -2   81.57    2.20
   0   9   7    0.29    2.34
  -5   0  -6   -0.37    1.62
  -2   5   8    1.04    2.07
   2  14   3   69.83    2.48
  -9  -6   0    0.67    1.71
  -9  -6   2    0.63    2.02
  -8  -6   2   21.13    1.76
  -7  -6   0   -0.16    1.12
  -7  -6   1    0.56    1.25
  -7  -5   4   16.97    1.46
  -6  -4   5    7.89    1.39
  -6  -3   6   -0.95    1.69
  -4  -3   5    4.65    1.16
  -3  -4   1    1.76    0.96
  -3  -2   5    5.22    1.19
  -3   3   8   32.48    1.87
  -3   5  -7   35.59    1.53
  -2  -3   1   59.20    1.36
  -2   4  -6    7.01    1.16
  -2   9  -7    2.03    1.86
  -1   7  -6   87.37    1.70
   0   4  -4  251.00    2.02
   0   7  -5    0.42    1.11
   1   9  -4   65.27    1.38
   1  13  -4   23.75    1.81
   2   9  -2    7.55    1.06
   2  12  -2  168.43    1.97
   2  13  -2    0.39    1.38
   2  15  -1    1.42    1.72
  -5  -1   7   19.15    1.34
   1   8  -4    0.82    0.78
  -7  -1  -6   12.66    3.14
   1   3   3  233.09    4.17
   2   6   2  276.61    3.49
  -8  -6   0   60.51    2.08
  -6  -5  -2    4.31    1.42
  -5  -5  -1   78.50    1.75
  -3   0  -5    0.20    1.09
  -3   2  -6   10.52    1.42
   0   5   6    0.20    1.27
  -9  -6   1    3.52    1.72
  -8  -6   1   54.11    1.76
  -8  -5   4    0.40    1.70
  -7  -4   5    2.61    1.70
  -7  -3   6   15.00    1.97
  -5  -5   2   65.13    1.32
  -5   2  -7    0.61    1.69
  -4   0   7   57.13    1.64
  -4   2   8    2.38    1.89
  -3   1   7   63.49    1.62
  -2   8  -7   54.46    1.91
  -1  -1   3  205.09    2.10
  -1   6  -6    2.94    1.12
   0   1  -2    0.42    0.90
   0   2  -3   74.03    1.47
   0   6  -5  515.76    2.67
   1   5  -3  114.69    1.51
   1  14  -4    5.94    2.03
   2   8  -2  402.15    2.39
   2  14  -2   81.68    2.00
   0  10   7   39.06    3.47
  -4  -1  -5   13.35    1.73
  -4   3  -7    3.02    1.70
  -1   5   7   40.31    1.83
   0   3   5   -0.08    1.11
  -8  -4   5   33.85    2.19
  -6  -5   3   11.98    1.21
  -6  -1   7   -1.14    1.90
  -5  -5   0  137.73    1.81
  -5  -5   1   80.95    1.44
  -5  -4   4    3.95    1.15
  -5  -2   6    0.54    1.37
  -4  -4   3   74.19    1.33
  -2   1   6    6.49    1.14
  -2   6   8   51.14    2.23
  -2   7  -7    1.41    1.68
  -1   1   5  111.50    1.61
  -1   3  -5  176.63    1.83
   1   7  -4   53.60    1.20
   2   6  -1  291.57    2.29
   2  15  -2    0.32    2.02
  -5  -3   5   46.72    1.05
   2   7  -2    6.17    0.70
   2   7   3    1.91    1.37
  -3   4   8   -1.45    2.13
  -2   3   7    4.09    1.67
  -1   0  -3    0.81    1.15
  -9  -5  -2    7.59    1.81
  -8  -5   3    7.51    1.71
  -7  -5  -2   57.58    1.66
  -7  -5   3   43.13    1.53
  -4  -1   6    9.14    1.18
  -3  -3   3  199.09    1.84
  -3   4  -7    3.84    1.40
  -2  -2   3  795.59    3.46
  -2   1  -5   13.12    1.02
  -2   3  -6    3.07    1.12
  -2   6  -7   81.66    1.76
  -1   0   4   -0.16    0.94
  -1   5  -6   54.42    1.35
   0   3  -4    1.72    0.90
   0  10  -6  106.09    2.04
   0  11  -6   -0.51    1.72
   2   5   0   93.41    1.71
   2  10  -3  280.45    2.08
   2  11  -3    1.14    1.22
   2  12  -3  124.35    1.82
   2  13  -3   -1.20    1.70
  -3   0   6   -0.93    0.81
   1   3  -2  183.79    1.90
   1   6  -4   13.84    0.76
   2   9  -3    1.16    0.79
   2  11   4    0.56    2.03
  -6   1  -7    1.00    2.51
   2  12   4   61.52    2.60
  -8  -5  -2   10.13    1.78
  -1   3   6   24.87    1.50
   2   5   1   29.15    1.48
  -6  -5  -1    5.64    1.16
  -6  -5   2    4.84    1.16
  -6  -4   4   34.12    1.30
  -6  -3   5    3.32    1.33
  -6  -2   6   10.44    1.59
  -5   0   7    0.32    1.70
  -4  -4   2  100.33    1.51
  -4  -3   4    4.82    1.00
  -4  -2   5  218.77    1.98
  -4   3   8    1.01    2.05
  -3   2   7    1.79    1.37
  -2   0   5   68.07    1.33
  -1   1  -4  102.84    1.67
  -1   9  -7    9.89    1.75
   0   1   3   -0.47    0.97
   0   5  -5   -0.22    0.89
   0   9  -6    1.07    1.34
   1   2   0    2.49    1.02
   1   4  -3   12.73    0.99
   1  10  -5    5.30    1.34
   1  11  -5   31.52    1.53
   1  12  -5    4.55    1.71
   1  13  -5   14.92    2.07
   2  14  -3   69.79    1.98
  -4   1   7    0.87    0.97
   0   8  -6  131.22    1.50
   1   9  -5   65.21    1.25
   2   8  -3  231.04    1.71
   2  13   4    0.66    2.31
  -1   6   7    2.24    1.63
   0   2   4  514.90    3.66
  -9  -5   2    7.18    1.78
  -8  -5   2   12.60    1.45
  -8  -4   4   21.88    1.84
  -8  -3   5   -0.39    2.05
  -7  -5   2   60.49    1.49
  -7  -4   4    2.49    1.38
  -7  -3   5    9.93    1.74
  -7  -2   6    0.74    1.75
  -6  -5   0   12.75    1.21
  -6  -5   1    5.12    1.19
  -6   0   7   37.11    2.06
  -5  -4   3    1.68    1.15
  -3  -2   4    5.21    0.95
  -3  -1   5   67.87    1.28
  -3   5   8   26.51    2.15
  -2  -1   4    0.98    0.94
  -2   5  -7    5.85    1.38
  -1   8  -7    1.03    1.70
   2   5  -1   27.53    1.17
   2   6  -2  295.96    2.18
   1   8  -5    6.70    0.79
   2  10   4  102.05    3.20
  -3  -3  -2  200.86    3.89
  -9  -5  -1   15.26    2.22
  -4  -4  -1  309.13    3.03
  -4   2  -7   22.91    1.82
   0   6   6  216.54    2.77
  -9  -5   0   19.76    1.84
  -9  -5   1   16.52    1.84
  -8  -5  -1    3.55    1.40
  -8  -5   1    4.16    1.41
  -7  -5  -1   26.20    1.34
  -7  -5   1   24.29    1.26
  -5  -1   6   38.19    1.49
  -4  -4   1  331.77    2.47
  -3   1  -6   55.92    1.52
  -3   3  -7   25.31    1.50
  -2   4   7   45.10    1.60
  -1  -1   2  231.15    2.42
  -1   2  -5    5.10    0.94
  -1   4  -6    6.62    1.14
   0   4  -5  170.62    1.73
   0   7  -6   -0.93    1.22
   1   5  -4  179.89    1.73
   2   7  -3    3.55    0.92
   2  10  -4  100.44    1.55
   2  11  -4    1.52    1.34
   2  12  -4   55.32    1.76
   2  13  -4   -0.18    1.72
   3  10   0   55.99    1.44
   3  11  -1   24.63    1.23
   3  11   0   30.03    1.27
   3  11   1   29.44    1.26
   3  12  -1   17.68    1.41
   3  12   0    0.91    1.34
   3  12   1   16.47    1.39
   3  13   0   39.71    1.57
  -5  -3   4  110.93    1.36
  -3  -3   2  204.34    1.84
  -1   7  -7   34.99    1.16
   0   0   0    0.00    0.00
;
_shelx_hkl_checksum     12477
_shelx_res_file
;
TITL ZnCl2(2-aminopyrimidin)2 at 220 K in Pba2 (GB499)
    gb499.res
    created by SHELXL-2016/6 at 13:50:57 on 03-Feb-2026
CELL 0.71073 7.6628 12.059 6.8735 90 90 90
ZERR 2 0.0007 0.0008 0.0004 0 0 0
LATT -1
SYMM -X,-Y,+Z
SYMM 0.5+X,0.5-Y,+Z
SYMM 0.5-X,0.5+Y,+Z
SFAC C H N Cl Zn
UNIT 16 20 12 4 2
L.S. 10
PLAN  2
TEMP -53
DFIX 0.90 N3 H3a N3 H3b
BOND $H
HTAB
EQIV $2 -x+3/2, y+1/2, z
HTAB N3 Cl1_$2
HTAB N3 Cl1
EQIV $3 x-1/2, -y+3/2, z-1
HTAB C2 Cl1_$3
acta
REM <olex2.extras>
REM <HklSrc "%.\\gb499.hkl">
REM </olex2.extras>
WGHT    0.053700
EXTI    0.038177
FVAR       0.35077
ZN1   5    0.500000    0.500000    0.882652    10.50000    0.03068    0.01277 =
         0.02230    0.00000    0.00000   -0.00197
CL1   4    0.744181    0.505554    1.067127    11.00000    0.03703    0.02129 =
         0.03224   -0.00142   -0.00976    0.00236
N1    3    0.475234    0.638093    0.716601    11.00000    0.02930    0.01576 =
         0.02149    0.00166   -0.00103   -0.00215
N2    3    0.474782    0.836243    0.673831    11.00000    0.05838    0.02864 =
         0.04666    0.00789    0.00447    0.00260
N3    3    0.575261    0.751610    0.966011    11.00000    0.05791    0.01523 =
         0.03161   -0.00340   -0.01142   -0.00199
H3A   2    0.622722    0.818536    0.997676    11.00000    0.03481
H3B   2    0.634072    0.692190    1.017642    11.00000    0.02924
C1    1    0.510419    0.741269    0.784210    11.00000    0.02785    0.01698 =
         0.02473   -0.00001    0.00590   -0.00196
C2    1    0.404557    0.825020    0.492354    11.00000    0.05491    0.02996 =
         0.03147    0.01502   -0.00192    0.00798
AFIX  43
H2    2    0.378192    0.888020    0.417373    11.00000   -1.20000
AFIX   0
C3    1    0.372348    0.718972    0.419395    11.00000    0.04569    0.04219 =
         0.02367    0.00482   -0.00366    0.00473
AFIX  43
H3    2    0.328392    0.709206    0.292874    11.00000   -1.20000
AFIX   0
C4    1    0.405700    0.630595    0.534531    11.00000    0.03538    0.02991 =
         0.02580   -0.00017   -0.00616   -0.00365
AFIX  43
H4    2    0.379338    0.559649    0.486091    11.00000   -1.20000
AFIX   0
HKLF 4
REM  ZnCl2(2-aminopyrimidin)2 at 220 K in Pba2 (GB499)
REM R1 =  0.0318 for    1251 Fo > 4sig(Fo)  and  0.0400 for all    1490 data
REM     87 parameters refined using      3 restraints
END
WGHT      0.0532      0.0000
REM Instructions for potential hydrogen bonds
HTAB N3 Cl1_$2
HTAB N3 Cl1
HTAB C2 Cl1_$3
REM Highest difference peak  0.492,  deepest hole -0.431,  1-sigma level  0.085
Q1    1   0.5000  1.0000  0.8661  10.50000  0.05    0.49
Q2    1   0.5421  0.6403  1.0830  11.00000  0.05    0.38
;
_shelx_res_checksum     98705
data_2
_audit_creation_method     'SHELXL-2016/6'
_chemical_name_systematic
;
Bis(2-aminopyrimidine-\k<i>N</i>^1^)diiodidozinc(II)
;
_chemical_name_common     ?
_chemical_formula_moiety     'C8 H10 I2 N6 Zn'
_chemical_formula_sum     'C8 H10 I2 N6 Zn'
_chemical_formula_iupac     '[Zn I2 (C4 H5 N3 )2]'
_chemical_formula_weight     509.39
_chemical_melting_point     ?
_space_group_crystal_system     monoclinic
_space_group_name_H-M_alt     'P 21/n'
_space_group_name_Hall     '-P 2yn'
loop_
    _space_group_symop_operation_xyz
    'x, y, z'
    '-x+1/2, y+1/2, -z+1/2'
    '-x, -y, -z'
    'x-1/2, -y-1/2, z-1/2'
_cell_length_a     9.5469(6)
_cell_length_b     15.3764(13)
_cell_length_c     10.1518(6)
_cell_angle_alpha     90
_cell_angle_beta     95.884(7)
_cell_angle_gamma     90
_cell_volume     1482.40(18)
_cell_formula_units_Z     4
_cell_measurement_reflns_used     8000
_cell_measurement_theta_min     10.35
_cell_measurement_theta_max     25.65
_cell_measurement_temperature     220(2)
_exptl_crystal_description     block
_exptl_crystal_colour     colorless
_exptl_crystal_size_max     0.16
_exptl_crystal_size_mid     0.10
_exptl_crystal_size_min     0.06
_exptl_crystal_density_diffrn     2.282
_exptl_crystal_density_meas     ?
_exptl_crystal_density_method     ?
_exptl_crystal_F_000     944
_exptl_absorpt_coefficient_mu     5.811
_exptl_absorpt_correction_type     numerical
_exptl_absorpt_process_details
;
(X-Red and X-Shape; Stoe, 2008)
;
_exptl_absorpt_correction_T_min     0.2956
_exptl_absorpt_correction_T_max     0.4713
_diffrn_ambient_temperature     220(2)
_diffrn_source     ?
_diffrn_radiation_type     MoK\a
_diffrn_radiation_wavelength     0.71073
_diffrn_measurement_device_type     'Stoe IPDS-1'
_diffrn_measurement_method     'Phi scans'
_diffrn_detector_area_resol_mean     ?
_diffrn_reflns_number     14800
_diffrn_reflns_av_R_equivalents     0.0913
_diffrn_reflns_av_unetI/netI     0.0540
_diffrn_reflns_theta_min     2.413
_diffrn_reflns_theta_max     28.043
_diffrn_reflns_theta_full     25.242
_diffrn_measured_fraction_theta_max     0.970
_diffrn_measured_fraction_theta_full     0.984
_diffrn_reflns_limit_h_min     -12
_diffrn_reflns_limit_h_max     12
_diffrn_reflns_limit_k_min     -20
_diffrn_reflns_limit_k_max     20
_diffrn_reflns_limit_l_min     -13
_diffrn_reflns_limit_l_max     13
_refine_special_details     ?
_reflns_number_total     3491
_reflns_number_gt     2946
_reflns_threshold_expression     'I > 2\s(I)'
_refine_ls_structure_factor_coef     Fsqd
_refine_ls_matrix_type     full
_refine_ls_R_factor_all     0.0426
_refine_ls_R_factor_gt     0.0355
_refine_ls_wR_factor_gt     0.0914
_refine_ls_wR_factor_ref     0.0944
_refine_ls_goodness_of_fit_ref     1.033
_refine_ls_restrained_S_all     1.033
_refine_ls_number_reflns     3491
_refine_ls_number_parameters     163
_refine_ls_number_restraints     2
_refine_ls_hydrogen_treatment     mixed
_refine_ls_weighting_scheme     calc
_refine_ls_weighting_details
                      'w=1/[\s^2^(Fo^2^)+(0.0549P)^2^] where P=(Fo^2^+2Fc^2^)/3'
_atom_sites_solution_hydrogens     mixed
_atom_sites_solution_primary     dual
_atom_sites_solution_secondary     ?
_refine_ls_shift/su_max     0.001
_refine_ls_shift/su_mean     0.000
_refine_diff_density_max     1.168
_refine_diff_density_min     -1.277
_refine_ls_extinction_method
;
SHELXL-2016/6 (Sheldrick 2015b)
;
_refine_ls_extinction_coef     0.0054(4)
_refine_ls_extinction_expression
                                  'Fc^*^=kFc[1+0.001xFc^2^\l^3^/sin(2\q)]^-1/4^'
loop_
    _atom_type_symbol
    _atom_type_description
    _atom_type_scat_dispersion_real
    _atom_type_scat_dispersion_imag
    _atom_type_scat_source
    'C' 'C' 0.0033 0.0016
                         'International Tables Vol C Tables 4.2.6.8 and 6.1.1.4'
    'H' 'H' 0.0000 0.0000
                         'International Tables Vol C Tables 4.2.6.8 and 6.1.1.4'
    'I' 'I' -0.4742 1.8119
                         'International Tables Vol C Tables 4.2.6.8 and 6.1.1.4'
    'N' 'N' 0.0061 0.0033
                         'International Tables Vol C Tables 4.2.6.8 and 6.1.1.4'
    'Zn' 'Zn' 0.2839 1.4301
                         'International Tables Vol C Tables 4.2.6.8 and 6.1.1.4'
_computing_data_collection
;
X-AREA (Stoe, 2008)
;
_computing_cell_refinement
;
X-AREA (Stoe, 2008)
;
_computing_data_reduction
;
X-AREA (Stoe, 2008)
;
_computing_structure_solution
;
<i>SHELXT</i> (Sheldrick, 2015a)
;
_computing_structure_refinement
;
SHELXL (Sheldrick, 2015b)
;
_computing_molecular_graphics
;
DIAMOND (Brandenburg, 1999) and XP in SHELXTL-PC (Sheldrick,
2008)
;
_computing_publication_material
;
Publcif (Westrip, 2010)
;
loop_
    _atom_site_type_symbol
    _atom_site_label
    _atom_site_fract_x
    _atom_site_fract_y
    _atom_site_fract_z
    _atom_site_U_iso_or_equiv
    _atom_site_adp_type
    _atom_site_calc_flag
    _atom_site_occupancy
    _atom_site_disorder_assembly
    _atom_site_disorder_group
    Zn Zn1 0.75540(4) 0.82087(3) 0.75052(5) 0.02767(14) Uani d 1 . .
    I I1 0.86634(3) 0.67008(2) 0.71225(3) 0.03788(12) Uani d 1 . .
    I I2 0.83722(3) 0.93595(2) 0.59175(3) 0.03509(12) Uani d 1 . .
    N N1 0.7972(4) 0.8692(2) 0.9389(3) 0.0299(7) Uani d 1 . .
    N N2 0.9550(5) 0.9284(3) 1.1144(5) 0.0474(10) Uani d 1 . .
    N N3 1.0345(4) 0.8344(3) 0.9503(5) 0.0391(9) Uani d 1 . .
    H H3A 1.031(5) 0.792(2) 0.892(4) 0.033(13) Uiso d 1 . .
    H H3B 1.113(4) 0.837(4) 1.006(5) 0.049(16) Uiso d 1 . .
    C C1 0.9279(4) 0.8763(3) 1.0011(4) 0.0293(8) Uani d 1 . .
    C C2 0.8455(5) 0.9696(3) 1.1649(5) 0.0407(10) Uani d 1 . .
    H H2 0.861854 1.004769 1.240675 0.049 Uiso calc 1 . .
    C C3 0.7096(5) 0.9592(4) 1.1032(6) 0.0460(11) Uani d 1 . .
    H H3 0.632564 0.985892 1.137634 0.055 Uiso calc 1 . .
    C C4 0.6905(5) 0.9095(3) 0.9917(5) 0.0403(10) Uani d 1 . .
    H H4 0.598736 0.902899 0.949621 0.048 Uiso calc 1 . .
    N N11 0.5413(3) 0.8105(2) 0.7281(4) 0.0286(7) Uani d 1 . .
    N N12 0.3223(4) 0.7503(3) 0.7851(5) 0.0480(10) Uani d 1 . .
    N N13 0.5463(4) 0.7037(3) 0.8897(4) 0.0405(9) Uani d 1 . .
    H H13A 0.627117 0.693806 0.853657 0.061 Uiso d 1 . .
    H H13B 0.493126 0.664756 0.928267 0.061 Uiso d 1 . .
    C C11 0.4698(4) 0.7547(3) 0.8001(4) 0.0296(8) Uani d 1 . .
    C C12 0.2495(4) 0.8033(3) 0.6940(5) 0.0370(10) Uani d 1 . .
    H H12 0.150638 0.801076 0.681757 0.044 Uiso calc 1 . .
    C C13 0.3224(5) 0.8608(3) 0.6193(5) 0.0397(10) Uani d 1 . .
    H H13 0.273687 0.898093 0.557058 0.048 Uiso calc 1 . .
    C C14 0.4642(5) 0.8618(3) 0.6384(5) 0.0371(9) Uani d 1 . .
    H H14 0.512675 0.899989 0.586882 0.044 Uiso calc 1 . .
loop_
    _atom_site_aniso_label
    _atom_site_aniso_U_11
    _atom_site_aniso_U_22
    _atom_site_aniso_U_33
    _atom_site_aniso_U_12
    _atom_site_aniso_U_13
    _atom_site_aniso_U_23
    Zn1 0.0211(2) 0.0315(2) 0.0306(3) -0.00168(16) 0.00331(19) 0.00062(17)
    I1 0.02970(17) 0.03171(17) 0.0529(2) 0.00108(10) 0.00748(13) -0.00385(11)
    I2 0.03910(19) 0.02980(17) 0.03796(19) -0.00264(10) 0.01170(13) 0.00272(10)
    N1 0.0257(16) 0.0353(18) 0.0290(18) -0.0031(13) 0.0035(14) -0.0019(13)
    N2 0.048(2) 0.045(2) 0.049(3) -0.0071(18) 0.003(2) -0.0010(18)
    N3 0.0285(19) 0.046(2) 0.042(2) 0.0032(15) -0.0006(17) -0.0062(17)
    C1 0.0274(19) 0.0267(19) 0.033(2) -0.0041(14) 0.0008(16) 0.0029(15)
    C2 0.049(3) 0.036(2) 0.037(2) -0.0031(19) 0.006(2) -0.0065(19)
    C3 0.042(3) 0.049(3) 0.048(3) 0.003(2) 0.009(2) -0.013(2)
    C4 0.027(2) 0.049(3) 0.045(3) 0.0028(18) 0.0058(19) -0.012(2)
    N11 0.0200(15) 0.0340(17) 0.0314(19) -0.0005(12) 0.0000(14) 0.0044(13)
    N12 0.034(2) 0.055(3) 0.055(3) -0.0010(17) 0.0069(19) 0.000(2)
    N13 0.0268(18) 0.050(2) 0.044(2) -0.0027(15) 0.0034(16) 0.0186(18)
    C11 0.0246(19) 0.034(2) 0.031(2) -0.0015(14) 0.0058(16) 0.0016(15)
    C12 0.0203(19) 0.052(3) 0.038(3) 0.0063(17) 0.0002(17) -0.004(2)
    C13 0.034(2) 0.043(3) 0.040(3) 0.0090(18) -0.0064(19) 0.0030(19)
    C14 0.034(2) 0.034(2) 0.043(3) -0.0013(17) -0.0001(19) 0.0050(18)
_geom_special_details
;
 All esds (except the esd in the dihedral angle between two l.s. planes)
 are estimated using the full covariance matrix.  The cell esds are taken
 into account individually in the estimation of esds in distances, angles
 and torsion angles; correlations between esds in cell parameters are only
 used when they are defined by crystal symmetry.  An approximate (isotropic)
 treatment of cell esds is used for estimating esds involving l.s. planes.
;
loop_
    _geom_bond_atom_site_label_1
    _geom_bond_atom_site_label_2
    _geom_bond_site_symmetry_2
    _geom_bond_distance
    _geom_bond_publ_flag
    Zn1 N11 . 2.040(3) y
    Zn1 N1 . 2.052(4) y
    Zn1 I2 . 2.5686(6) y
    Zn1 I1 . 2.5948(6) y
    N1 C1 . 1.344(5) ?
    N1 C4 . 1.349(6) ?
    N2 C2 . 1.367(7) ?
    N2 C1 . 1.403(6) ?
    N3 C1 . 1.351(6) ?
    N3 H3A . 0.876(19) ?
    N3 H3B . 0.89(2) ?
    C2 C3 . 1.391(7) ?
    C2 H2 . 0.9400 ?
    C3 C4 . 1.363(7) ?
    C3 H3 . 0.9400 ?
    C4 H4 . 0.9400 ?
    N11 C11 . 1.356(5) ?
    N11 C14 . 1.361(6) ?
    N12 C12 . 1.368(6) ?
    N12 C11 . 1.403(6) ?
    N13 C11 . 1.356(6) ?
    N13 H13A . 0.9000 ?
    N13 H13B . 0.9001 ?
    C12 C13 . 1.396(7) ?
    C12 H12 . 0.9400 ?
    C13 C14 . 1.348(6) ?
    C13 H13 . 0.9400 ?
    C14 H14 . 0.9400 ?
loop_
    _geom_angle_atom_site_label_1
    _geom_angle_atom_site_label_2
    _geom_angle_atom_site_label_3
    _geom_angle_site_symmetry_1
    _geom_angle_site_symmetry_3
    _geom_angle
    _geom_angle_publ_flag
    N11 Zn1 N1 . . 103.25(14) y
    N11 Zn1 I2 . . 110.46(10) y
    N1 Zn1 I2 . . 107.01(10) y
    N11 Zn1 I1 . . 109.47(10) y
    N1 Zn1 I1 . . 114.82(10) y
    I2 Zn1 I1 . . 111.50(2) y
    C1 N1 C4 . . 118.6(4) ?
    C1 N1 Zn1 . . 123.4(3) ?
    C4 N1 Zn1 . . 117.0(3) ?
    C2 N2 C1 . . 119.2(4) ?
    C1 N3 H3A . . 129(4) ?
    C1 N3 H3B . . 111(4) ?
    H3A N3 H3B . . 115(5) ?
    N1 C1 N3 . . 118.8(4) ?
    N1 C1 N2 . . 121.0(4) ?
    N3 C1 N2 . . 120.2(4) ?
    N2 C2 C3 . . 119.5(4) ?
    N2 C2 H2 . . 120.3 ?
    C3 C2 H2 . . 120.3 ?
    C4 C3 C2 . . 118.5(5) ?
    C4 C3 H3 . . 120.7 ?
    C2 C3 H3 . . 120.7 ?
    N1 C4 C3 . . 123.1(4) ?
    N1 C4 H4 . . 118.5 ?
    C3 C4 H4 . . 118.5 ?
    C11 N11 C14 . . 117.3(4) ?
    C11 N11 Zn1 . . 122.9(3) ?
    C14 N11 Zn1 . . 119.8(3) ?
    C12 N12 C11 . . 118.6(4) ?
    C11 N13 H13A . . 104.5 ?
    C11 N13 H13B . . 112.8 ?
    H13A N13 H13B . . 127.6 ?
    N11 C11 N13 . . 117.5(4) ?
    N11 C11 N12 . . 121.8(4) ?
    N13 C11 N12 . . 120.7(4) ?
    N12 C12 C13 . . 119.9(4) ?
    N12 C12 H12 . . 120.1 ?
    C13 C12 H12 . . 120.1 ?
    C14 C13 C12 . . 118.5(4) ?
    C14 C13 H13 . . 120.7 ?
    C12 C13 H13 . . 120.7 ?
    C13 C14 N11 . . 123.8(4) ?
    C13 C14 H14 . . 118.1 ?
    N11 C14 H14 . . 118.1 ?
loop_
    _geom_hbond_atom_site_label_D
    _geom_hbond_atom_site_label_H
    _geom_hbond_atom_site_label_A
    _geom_hbond_site_symmetry_A
    _geom_hbond_distance_DH
    _geom_hbond_distance_HA
    _geom_hbond_distance_DA
    _geom_hbond_angle_DHA
    N3 H3A I1 . 0.876(19) 2.96(3) 3.742(4) 150(4)
    N3 H3B I1 4_676 0.89(2) 3.03(2) 3.922(4) 173(5)
    C2 H2 I2 3_777 0.94 3.31 3.982(5) 130
    C4 H4 N11 . 0.94 2.67 3.275(6) 123
    N13 H13A I1 . 0.90 2.84 3.738(4) 173
    N13 H13B I2 4_576 0.90 2.81 3.693(4) 169
    C13 H13 I2 3_676 0.94 3.10 4.001(5) 162
    C14 H14 I2 . 0.94 3.14 3.815(5) 130
_shelx_space_group_comment
;
The symmetry employed for this shelxl refinement is uniquely defined
by the following loop, which should always be used as a source of
symmetry information in preference to the above space-group names.
They are only intended as comments.
;
_shelx_estimated_absorpt_T_min     ?
_shelx_estimated_absorpt_T_max     ?
_shelx_hkl_file
;
   2   0   0 2605.63   24.21   0
   2   0   0 1902.83   20.92   0
  -2   0   0 1870.56   20.54   0
   3   0   0    0.41    2.80   0
   3   0   0    0.08    3.80   0
  -3   0   0    1.52    3.74   0
   4   0   0  553.66    8.59   0
   4   0   0  440.72    8.09   0
  -4   0   0  412.88    7.57   0
  -5   0   0   -0.01    2.36   0
   5   0   0    4.94    3.48   0
   5   0   0   -1.03    2.38   0
   6   0   0  621.90    8.41   0
   6   0   0  754.90    8.27   0
  -6   0   0  496.10    6.88   0
   7   0   0   -0.02    4.21   0
   7   0   0   -0.77    4.21   0
   8   0   0  489.25    7.13   0
   8   0   0  377.16    5.96   0
   9   0   0   -2.05    3.00   0
   9   0   0   -0.83    4.26   0
  10   0   0 1009.39    8.77   0
  10   0   0  837.65    9.75   0
  11   0   0   -0.53    3.95   0
  11   0   0    4.70    5.16   0
  12   0   0   -1.98    7.07   0
  12   0   0    5.95    4.71   0
  -1  -1   0  245.56    9.31   0
  -1   1   0  247.35   10.39   0
   1  -1   0  244.99   10.04   0
   1   1   0  246.41    9.53   0
   2  -1   0 3482.45   27.08   0
   2   1   0 3840.56   27.60   0
  -2  -1   0 3688.64   27.82   0
  -2   1   0 4126.92   29.42   0
   3  -1   0  368.54    7.54   0
   3  -1   0  301.10    7.15   0
   3   1   0  361.13    8.04   0
  -3  -1   0  347.51    8.19   0
  -3   1   0  363.15    7.83   0
   4  -1   0  961.09   11.17   0
   4  -1   0 1206.13   12.04   0
   4   1   0  962.39   10.64   0
   4   1   0 1399.84   13.15   0
  -4  -1   0  924.27   10.49   0
  -4   1   0 1131.32   12.12   0
  -5  -1   0  262.94    5.63   0
   5  -1   0  278.44    6.37   0
   5  -1   0  313.54    5.87   0
   5   1   0  380.86    6.48   0
   5   1   0  277.10    6.14   0
   6  -1   0  610.99    7.43   0
   6  -1   0  526.47    7.35   0
   6   1   0  735.24    8.88   0
   6   1   0  544.65    7.75   0
  -6  -1   0  489.05    7.54   0
   7  -1   0    4.98    4.09   0
   7  -1   0    5.75    3.16   0
   7   1   0    1.81    4.20   0
   7   1   0    3.52    4.35   0
  -7  -1   0    2.25    4.13   0
   8  -1   0  156.58    4.23   0
   8  -1   0  108.17    4.22   0
   8   1   0  112.87    5.06   0
   8   1   0  161.08    5.50   0
   9  -1   0  271.80    6.32   0
   9  -1   0  305.26    5.29   0
   9   1   0  330.36    5.46   0
   9   1   0  255.22    5.14   0
  10  -1   0   81.83    5.99   0
  10  -1   0   76.35    5.73   0
  10   1   0   94.26    5.96   0
  10   1   0   83.62    4.32   0
  11  -1   0   27.69    4.18   0
  11  -1   0   32.52    3.99   0
  11   1   0   36.14    6.24   0
  11   1   0   23.68    6.26   0
  12  -1   0   25.63    7.70   0
  12  -1   0   47.33    5.20   0
  12   1   0   50.90    7.23   0
  12   1   0   64.85    5.23   0
   0  -2   0  582.99   19.18   0
   0   2   0  628.12   21.23   0
  -1  -2   0  796.53   13.17   0
  -1   2   0  736.34   14.54   0
   1  -2   0  737.07   14.31   0
   1   2   0  746.33   12.77   0
   2  -2   0   47.27    4.89   0
  -2  -2   0   49.14    4.77   0
   2   2   0   47.29    3.74   0
  -2   2   0   43.28    4.14   0
   3  -2   0 1564.27   14.29   0
   3   2   0 1502.79   14.09   0
  -3  -2   0 1612.78   15.09   0
  -3   2   0 1591.97   15.34   0
   4  -2   0  301.66    6.85   0
   4  -2   0  354.24    6.52   0
   4   2   0  329.03    6.16   0
  -4  -2   0  333.25    7.07   0
  -4   2   0  350.99    7.29   0
  -5  -2   0  327.18    6.57   0
  -5   2   0  329.33    6.28   0
   5  -2   0  286.81    5.81   0
   5  -2   0  368.55    6.08   0
   5   2   0  316.31    5.73   0
   6  -2   0  624.95    8.43   0
   6  -2   0  661.21    7.61   0
  -6  -2   0  573.83    7.47   0
   6   2   0  588.39    7.32   0
   6   2   0  876.65    9.03   0
  -6   2   0  621.51    7.81   0
   7  -2   0   95.96    5.27   0
   7  -2   0   94.04    4.96   0
   7   2   0   98.05    4.97   0
   7   2   0  111.90    5.52   0
  -7  -2   0   94.92    5.04   0
   8  -2   0  536.28    7.95   0
   8  -2   0  631.61    7.66   0
   8   2   0  731.62    7.67   0
   8   2   0  524.55    7.32   0
  -8  -2   0  452.74    6.44   0
  -9  -2   0   58.10    3.53   0
   9  -2   0   69.86    3.85   0
   9  -2   0   76.30    3.56   0
   9   2   0   69.66    3.60   0
   9   2   0   91.68    5.00   0
  10  -2   0   40.63    4.35   0
  10  -2   0   55.46    5.45   0
  10   2   0   76.69    5.78   0
  10   2   0   40.36    5.43   0
  11  -2   0  195.86    6.31   0
  11  -2   0  210.01    5.74   0
  11   2   0  208.50    7.54   0
  11   2   0  175.27    7.11   0
  12  -2   0   25.76    4.91   0
  12  -2   0   29.56    5.43   0
  12   2   0   26.57    7.01   0
  12   2   0   27.02    6.88   0
   0  -3   0    3.18    7.97   0
   0   3   0    0.65    8.15   0
  -1   3   0 1209.20   15.46   0
  -1  -3   0 1385.99   24.85   0
   1  -3   0 1237.69   15.34   0
   1   3   0 1368.18   14.55   0
   2  -3   0 1369.75   14.30   0
  -2  -3   0 1494.85   14.70   0
   2   3   0 1362.22   13.32   0
  -2   3   0 1447.93   15.64   0
   3  -3   0 2223.58   16.15   0
   3   3   0 2136.71   15.28   0
  -3  -3   0 2240.52   16.42   0
  -3   3   0 2132.00   16.93   0
   4  -3   0  278.93    6.15   0
   4   3   0  258.88    5.77   0
  -4  -3   0  288.19    6.37   0
  -4   3   0  271.13    6.57   0
  -5  -3   0  246.36    6.02   0
  -5   3   0  232.23    5.41   0
   5  -3   0  265.37    5.84   0
   5  -3   0  220.67    5.15   0
   5   3   0  241.38    4.91   0
  -6   3   0    6.77    3.35   0
   6  -3   0    5.47    4.54   0
  -6  -3   0    2.06    4.63   0
   6  -3   0    3.60    4.16   0
   6   3   0   -1.85    4.01   0
   7  -3   0 1444.07   10.64   0
   7  -3   0 1116.29   10.00   0
   7   3   0 1875.34   12.10   0
   7   3   0 1247.42   10.06   0
  -7  -3   0 1205.74   10.08   0
  -7   3   0 1311.22   11.32   0
   8  -3   0  348.08    6.98   0
   8  -3   0  367.26    5.63   0
   8   3   0  343.53    5.44   0
   8   3   0  485.18    6.60   0
  -8  -3   0  299.68    5.67   0
  -9  -3   0   18.04    4.32   0
   9  -3   0   28.17    5.29   0
   9  -3   0   34.95    3.75   0
   9   3   0   39.49    5.30   0
   9   3   0   29.79    3.69   0
 -10  -3   0   76.45    4.32   0
  10  -3   0   95.11    6.29   0
  10  -3   0   87.21    4.29   0
  10   3   0   85.64    4.25   0
  10   3   0  109.06    4.64   0
  11  -3   0   69.16    6.72   0
  11  -3   0   60.94    5.59   0
  11   3   0   89.69    7.25   0
  11   3   0   66.12    6.72   0
  12  -3   0   12.49    4.61   0
  12  -3   0   16.32    7.39   0
  12   3   0    8.62    7.07   0
  12   3   0   11.00    4.83   0
   0  -4   0 1223.11   20.03   0
   0   4   0 1184.61   19.82   0
  -1   4   0 3219.89   21.72   0
  -1  -4   0 3511.96   34.15   0
   1   4   0 3658.76   33.99   0
   1  -4   0 3395.27   21.71   0
   2  -4   0   30.75    3.36   0
  -2  -4   0   37.80    3.08   0
   2   4   0   34.49    2.88   0
  -2   4   0   27.43    4.60   0
   3  -4   0 2302.79   15.92   0
   3   4   0 2295.11   14.85   0
  -3  -4   0 2378.55   15.81   0
  -3   4   0 2061.24   15.74   0
   4  -4   0   88.53    4.33   0
  -4  -4   0   88.35    3.73   0
   4   4   0   89.83    4.09   0
  -4   4   0   89.53    4.69   0
  -5  -4   0 4885.00   20.71   0
  -5   4   0 4558.79   20.77   0
   5  -4   0 5054.61   20.23   0
   5   4   0 4403.07   18.09   0
  -6   4   0   -0.44    4.60   0
  -6  -4   0   -0.04    3.23   0
   6  -4   0   -4.75    4.52   0
   6  -4   0    1.21    2.89   0
   6   4   0    3.32    3.81   0
   7  -4   0  694.91    8.81   0
   7  -4   0  757.58    8.30   0
   7   4   0  637.39    7.04   0
  -7  -4   0  664.59    7.95   0
  -7   4   0  707.26    8.97   0
   8  -4   0   55.60    3.73   0
   8  -4   0   62.14    4.39   0
   8   4   0   92.03    5.33   0
   8   4   0   50.19    3.29   0
  -8  -4   0   54.85    4.85   0
  -8   4   0   54.37    3.83   0
  -9  -4   0   86.79    4.51   0
   9  -4   0  112.27    5.67   0
   9  -4   0   92.38    4.88   0
   9   4   0   95.53    5.45   0
   9   4   0  150.13    6.40   0
  10  -4   0   38.13    5.09   0
  10  -4   0   19.21    5.94   0
  10   4   0   32.79    4.11   0
  10   4   0   19.89    5.06   0
 -10  -4   0   15.17    3.87   0
  11  -4   0    4.89    6.19   0
  11  -4   0    4.47    7.25   0
  11   4   0    2.57    6.29   0
  11   4   0    3.73    6.82   0
 -11  -4   0    0.90    6.64   0
  12  -4   0   -0.11    4.63   0
  12  -4   0    3.21    8.33   0
  12   4   0    6.20    5.08   0
  12   4   0   -0.30    4.77   0
   0  -5   0    0.97    4.87   0
   0   5   0   -2.32    5.40   0
  -1   5   0  471.53    7.97   0
  -1  -5   0  495.59   12.23   0
   1  -5   0  509.46    7.93   0
   1   5   0  551.39   12.87   0
   2  -5   0    4.08    3.50   0
   2   5   0    4.45    3.04   0
  -2   5   0    3.45    3.81   0
  -2  -5   0    2.34    7.21   0
   3  -5   0  781.84    8.85   0
   3   5   0  760.36    8.11   0
  -3  -5   0  793.03    8.63   0
  -3   5   0  738.54    9.28   0
   4  -5   0  104.59    4.47   0
  -4  -5   0  125.04    4.62   0
   4   5   0  101.52    4.05   0
  -4   5   0  100.62    4.10   0
  -5  -5   0   99.24    5.11   0
  -5   5   0   86.81    5.45   0
   5  -5   0   87.83    3.86   0
   5   5   0   86.04    3.55   0
  -6   5   0  202.67    6.14   0
  -6  -5   0  223.52    5.98   0
   6  -5   0  213.76    4.71   0
   6  -5   0  208.95    6.13   0
   6   5   0  193.23    4.40   0
   7  -5   0  374.86    6.46   0
   7  -5   0  344.87    7.03   0
   7   5   0  348.70    5.32   0
  -7  -5   0  389.95    7.16   0
  -7   5   0  353.18    7.02   0
   8  -5   0  240.20    5.72   0
   8  -5   0  215.78    6.22   0
   8   5   0  231.34    4.63   0
  -8  -5   0  236.73    5.17   0
  -8   5   0  218.88    6.35   0
   9  -5   0   24.90    5.09   0
   9  -5   0   24.45    4.26   0
   9   5   0   24.06    3.59   0
   9   5   0   33.34    4.45   0
  -9  -5   0   23.35    4.06   0
  10  -5   0  285.62    5.72   0
  10  -5   0  301.29    7.84   0
  10   5   0  409.32    6.78   0
  10   5   0  295.09    6.74   0
 -10  -5   0  251.42    5.97   0
 -11  -5   0   17.35    6.88   0
  11  -5   0   21.30    4.73   0
  11  -5   0   16.95    7.62   0
  11   5   0   25.19    5.20   0
  11   5   0   18.09    6.47   0
  12  -5   0   21.89    7.82   0
  12  -5   0   23.00    6.70   0
  12   5   0   29.24    8.82   0
  12   5   0   10.51    5.79   0
   0  -6   0 1145.44   10.83   0
   0   6   0 1282.35   17.83   0
  -1  -6   0  736.25   13.35   0
  -1   6   0  923.96   13.70   0
   1  -6   0  779.92    8.91   0
   1   6   0  934.04   15.82   0
   2  -6   0   76.84    3.61   0
   2   6   0   72.00    3.23   0
  -2   6   0   69.85    3.61   0
  -2  -6   0   72.93    8.10   0
   3  -6   0   97.85    3.69   0
   3   6   0  107.19    3.50   0
  -3  -6   0   97.02    6.65   0
  -3   6   0   92.82    4.70   0
   4  -6   0    1.91    3.25   0
  -4  -6   0    3.27    2.25   0
   4   6   0    6.55    2.60   0
  -4   6   0    3.05    2.54   0
  -5  -6   0  111.81    4.06   0
  -5   6   0   82.88    5.38   0
   5  -6   0   93.06    3.78   0
   5   6   0  104.52    4.39   0
  -6   6   0  594.84    8.38   0
  -6  -6   0  622.73    7.43   0
   6  -6   0  633.43    7.67   0
   6   6   0  665.82    7.43   0
   7  -6   0   80.16    3.61   0
   7  -6   0   76.27    5.21   0
   7   6   0   84.33    3.49   0
  -7  -6   0   79.71    4.02   0
  -7   6   0   77.99    4.03   0
   8  -6   0 1135.59    9.56   0
   8  -6   0 1022.08   10.30   0
   8   6   0 1058.58    9.00   0
  -8  -6   0 1016.44    9.30   0
  -8   6   0  955.80   10.17   0
  -9   6   0   22.63    6.14   0
   9  -6   0   28.77    3.73   0
   9  -6   0   24.30    4.45   0
   9   6   0   48.80    6.26   0
   9   6   0   26.65    4.95   0
  -9  -6   0   28.18    5.72   0
  10  -6   0  111.67    5.81   0
  10  -6   0   91.96    5.13   0
  10   6   0  158.90    7.17   0
  10   6   0   82.08    4.29   0
 -10  -6   0   74.79    6.34   0
  11  -6   0   51.79    6.67   0
  11  -6   0   60.72    5.90   0
  11   6   0  100.03    7.70   0
  11   6   0   45.43    6.84   0
 -11  -6   0   50.95    7.28   0
   0  -7   0   -0.52    3.17   0
   0   7   0    0.66    5.09   0
  -1  -7   0  828.29   13.88   0
  -1   7   0  988.35   13.61   0
   1  -7   0  865.74    9.11   0
   1   7   0  948.04   15.24   0
   2  -7   0 1257.38   10.68   0
   2   7   0 1197.19    9.55   0
  -2   7   0 1101.34   10.31   0
  -2  -7   0 1254.75   16.83   0
  -3   7   0 1143.72   10.27   0
   3  -7   0 1237.09   10.02   0
   3   7   0 1375.36    9.97   0
  -3  -7   0 1304.79   16.21   0
   4  -7   0  464.61    6.34   0
  -4  -7   0  524.04   11.78   0
   4   7   0  489.50    6.59   0
  -4   7   0  428.26    6.66   0
  -5  -7   0   22.09    3.14   0
  -5   7   0   28.42    3.54   0
   5  -7   0   19.36    4.23   0
   5   7   0   16.01    2.77   0
   6   7   0  777.32    7.78   0
  -6   7   0  748.68    9.14   0
  -6  -7   0  779.46    7.89   0
   6  -7   0  739.03    7.50   0
   7  -7   0  408.63    5.72   0
   7   7   0  394.30    5.53   0
  -7  -7   0  402.78    6.05   0
  -7   7   0  392.35    7.38   0
  -8   7   0   34.76    5.14   0
   8  -7   0   43.97    5.10   0
   8  -7   0   40.13    3.28   0
   8   7   0   32.50    3.10   0
  -8  -7   0   31.44    3.51   0
  -9   7   0  136.10    5.29   0
   9  -7   0  143.09    5.34   0
   9  -7   0  159.47    5.99   0
   9   7   0  143.19    5.69   0
  -9  -7   0  128.78    6.49   0
 -10   7   0   72.69    6.87   0
  10  -7   0   73.35    6.64   0
  10  -7   0   67.89    5.64   0
  10   7   0  104.77    5.13   0
  10   7   0   58.39    4.17   0
 -10  -7   0   68.90    4.79   0
 -11  -7   0    8.41    5.13   0
  11  -7   0   13.17    7.81   0
  11  -7   0   13.90    6.39   0
  11   7   0   10.87    6.44   0
  11   7   0   16.71    5.35   0
   0  -8   0 5357.92   20.14   0
   0   8   0 5917.74   31.68   0
  -1  -8   0  123.81    7.89   0
  -1   8   0  173.48    8.57   0
   1  -8   0  133.01    3.93   0
   1   8   0  158.93    8.82   0
   2  -8   0  877.77    8.40   0
   2   8   0  883.29    8.32   0
  -2  -8   0  808.97   12.52   0
  -2   8   0 1136.71   12.82   0
  -3   8   0  537.30    7.13   0
   3  -8   0  620.53    7.07   0
   3   8   0  687.64    7.44   0
  -3  -8   0  558.30   11.92   0
   4  -8   0  221.23    4.78   0
  -4  -8   0  215.40    7.55   0
   4   8   0  227.44    4.43   0
  -4   8   0  185.35    4.88   0
  -5   8   0  574.65    7.86   0
  -5  -8   0  634.37   12.26   0
   5  -8   0  652.92    7.72   0
   5   8   0  637.38    7.09   0
   6   8   0  105.96    3.53   0
  -6   8   0  101.08    4.32   0
  -6  -8   0  112.11    5.04   0
   6  -8   0  116.89    4.85   0
   7  -8   0    5.78    2.89   0
   7   8   0    2.41    3.73   0
  -7  -8   0    7.28    3.14   0
  -7   8   0    4.54    4.60   0
  -8   8   0  251.16    6.01   0
   8  -8   0  262.35    6.04   0
   8  -8   0  287.19    6.54   0
   8   8   0  277.67    6.16   0
  -8  -8   0  278.73    7.06   0
   9  -8   0   57.79    6.30   0
   9  -8   0   63.83    4.01   0
  -9   8   0   55.00    6.33   0
   9   8   0   65.54    3.85   0
  -9  -8   0   65.96    5.92   0
 -10   8   0  363.52    7.63   0
 -10  -8   0  395.93    9.01   0
  10  -8   0  369.00    9.54   0
  10  -8   0  394.69    6.86   0
  10   8   0  648.04    8.76   0
  10   8   0  391.99    6.66   0
  11  -8   0   11.47    7.94   0
  11  -8   0    8.89    6.57   0
  11   8   0   19.54    5.53   0
  11   8   0   10.70    6.48   0
 -11  -8   0    6.82    5.26   0
   0  -9   0   -0.05    2.76   0
   0   9   0   -3.09    7.09   0
  -1  -9   0   16.75    4.65   0
  -1   9   0   21.20    7.05   0
   1  -9   0   20.49    2.95   0
   1   9   0   20.57    7.17   0
   2  -9   0   70.77    4.44   0
   2   9   0   58.73    3.27   0
  -2  -9   0   46.29    7.00   0
  -2   9   0   71.58    7.12   0
  -3   9   0    1.56    3.09   0
   3  -9   0    5.02    2.76   0
   3   9   0    3.37    3.62   0
  -3  -9   0    4.34    6.75   0
   4  -9   0  134.26    4.86   0
  -4  -9   0  105.04    6.41   0
   4   9   0  134.52    4.55   0
  -4   9   0  125.07    4.31   0
  -5   9   0  453.32    7.32   0
  -5  -9   0  485.77   11.30   0
   5  -9   0  470.01    6.11   0
   5   9   0  505.26    5.84   0
   6   9   0  113.65    4.50   0
  -6   9   0  101.29    5.23   0
  -6  -9   0   97.97    8.27   0
   6  -9   0  123.89    4.83   0
   7  -9   0   51.74    4.30   0
   7   9   0   50.34    3.91   0
  -7  -9   0   47.13    4.63   0
  -7   9   0   33.57    4.86   0
  -8   9   0    4.85    5.77   0
   8  -9   0    4.80    3.48   0
   8   9   0   -1.82    4.72   0
  -8  -9   0    3.80    5.37   0
   9  -9   0  174.31    7.02   0
   9  -9   0  165.17    6.08   0
  -9   9   0  156.50    6.94   0
   9   9   0  155.64    4.59   0
  -9  -9   0  165.43    6.85   0
 -10  -9   0    4.95    7.13   0
 -10   9   0    4.23    5.26   0
  10  -9   0    4.87    5.32   0
  10  -9   0   -0.58    4.52   0
  10   9   0    3.54    6.23   0
  11  -9   0   80.22    9.82   0
  11  -9   0   82.21    8.29   0
  11   9   0  121.84    7.19   0
  11   9   0   79.05    6.02   0
 -11  -9   0   75.02    6.84   0
 -11   9   0   68.19    8.97   0
   0 -10   0  740.80    7.24   0
   0  10   0  779.07   11.74   0
  -1 -10   0  123.84    5.95   0
  -1  10   0  159.11    6.88   0
   1 -10   0  153.39    4.93   0
   1  10   0  155.56    6.85   0
   2 -10   0   38.18    3.12   0
   2  10   0   30.09    3.91   0
  -2 -10   0   23.64    6.56   0
  -2  10   0   33.41    7.12   0
   3 -10   0  688.47    6.88   0
   3  10   0  694.49    7.34   0
  -3 -10   0  612.26   11.75   0
  -3  10   0  794.22   10.21   0
   4 -10   0  375.83    5.51   0
  -4 -10   0  347.12   10.01   0
   4  10   0  384.83    6.06   0
  -4  10   0  338.86    6.59   0
  -5  10   0  228.80    5.12   0
  -5 -10   0  236.26    9.30   0
   5 -10   0  289.90    5.84   0
   5  10   0  256.00    4.60   0
   6  10   0  429.10    6.15   0
  -6  10   0  344.69    5.90   0
  -6 -10   0  360.26    9.14   0
   6 -10   0  437.15    6.49   0
   7 -10   0   78.14    5.39   0
   7  10   0   70.50    3.76   0
  -7 -10   0   56.11    5.98   0
  -7  10   0   63.05    5.95   0
  -8  10   0   11.45    5.79   0
   8 -10   0    6.58    5.14   0
   8  10   0   11.74    4.69   0
  -8 -10   0   10.88    8.58   0
   9 -10   0    7.45    5.97   0
   9 -10   0    0.04    5.10   0
   9  10   0    1.53    3.50   0
  -9  10   0   -3.00    6.04   0
  -9 -10   0   -5.17    5.73   0
  10 -10   0    0.46    7.67   0
  10 -10   0    5.83    4.57   0
 -10  10   0    5.77    5.28   0
  10  10   0    2.95    6.24   0
 -10 -10   0    7.69    5.07   0
   0 -11   0    0.40    2.80   0
   0  11   0    1.25    5.15   0
  -1 -11   0  232.72    4.60   0
  -1  11   0  282.72    7.99   0
   1 -11   0  260.13    5.58   0
   1  11   0  283.69    9.42   0
   2 -11   0 1678.38   10.29   0
   2  11   0 1747.09   10.66   0
  -2 -11   0 1611.46   16.21   0
  -2  11   0 2133.27   17.97   0
   3 -11   0  454.65    6.54   0
   3  11   0  404.87    5.48   0
  -3 -11   0  351.07    9.80   0
  -3  11   0  505.85   10.02   0
   4 -11   0  387.55    6.21   0
  -4 -11   0  319.97    9.81   0
   4  11   0  338.79    5.09   0
  -4  11   0  342.82    6.45   0
  -5  11   0   49.98    4.72   0
  -5 -11   0   44.57    7.49   0
   5 -11   0   51.10    4.38   0
   5  11   0   44.72    3.19   0
   6  11   0  126.72    4.67   0
  -6  11   0  113.65    5.33   0
  -6 -11   0  122.20    8.44   0
   6 -11   0  144.98    4.85   0
   7 -11   0  161.99    5.87   0
   7  11   0  158.67    5.56   0
  -7 -11   0  133.52    8.72   0
  -7  11   0  144.19    4.98   0
  -8  11   0  267.70    6.00   0
   8 -11   0  322.14    6.93   0
   8  11   0  310.62    6.56   0
  -8 -11   0  291.23   11.68   0
   9 -11   0    2.29    5.25   0
   9 -11   0    6.31    6.24   0
   9  11   0    6.48    5.99   0
  -9  11   0   10.08    5.07   0
  -9 -11   0    5.47    7.27   0
  10 -11   0    8.17    7.49   0
  10 -11   0    4.49    4.58   0
  10  11   0    2.74    6.31   0
 -10  11   0    7.13    7.38   0
 -10 -11   0   -3.09    7.65   0
   0 -12   0 1059.25    8.90   0
   0  12   0 1237.63   14.99   0
  -1 -12   0  151.60    4.07   0
   1 -12   0  167.47    4.19   0
  -1  12   0  188.67    9.07   0
   1  12   0  194.10    8.88   0
   2 -12   0   67.99    3.36   0
   2  12   0   68.48    4.26   0
  -2 -12   0   62.08    6.79   0
  -2  12   0   79.50    5.96   0
   3 -12   0  158.37    3.99   0
   3  12   0  152.64    3.85   0
  -3 -12   0  124.62    7.74   0
  -3  12   0  182.42    6.50   0
   4 -12   0  193.72    4.21   0
  -4 -12   0  155.26    6.56   0
  -4  12   0  241.86    8.21   0
   4  12   0  201.79    4.96   0
  -5  12   0  688.06    8.14   0
  -5 -12   0  667.89   12.43   0
   5 -12   0  761.82    7.07   0
   5  12   0  772.36    7.59   0
   6  12   0   15.04    3.32   0
  -6  12   0   12.26    3.94   0
  -6 -12   0   11.92    7.21   0
   6 -12   0   13.96    4.96   0
   7 -12   0  161.75    5.87   0
   7  12   0  142.45    5.67   0
  -7 -12   0  131.80   10.52   0
  -7  12   0  136.27    6.37   0
   8 -12   0  222.93    5.25   0
  -8  12   0  240.75    7.20   0
   8  12   0  225.03    5.15   0
  -8 -12   0  183.48   11.67   0
   9 -12   0   -2.98    4.56   0
   9  12   0   -2.05    6.18   0
  -9  12   0   -2.98    7.32   0
  -9 -12   0    4.86    7.33   0
  10 -12   0   71.18    6.75   0
  10 -12   0   76.72    8.12   0
  10  12   0   43.03    5.92   0
 -10  12   0   57.79    6.77   0
 -10 -12   0   29.86   13.96   0
   0 -13   0   -5.83    3.94   0
   0  13   0    1.50    5.16   0
  -1 -13   0    5.65    3.91   0
   1 -13   0    5.07    3.98   0
  -1  13   0    4.25    7.51   0
   1  13   0   17.67    5.26   0
   2 -13   0    9.79    2.82   0
   2  13   0    7.07    3.70   0
  -2 -13   0    7.28    6.28   0
  -2  13   0   13.60    5.21   0
   3 -13   0    9.35    2.70   0
   3  13   0    6.32    3.66   0
  -3 -13   0    8.32    6.46   0
  -3  13   0    7.86    6.84   0
   4 -13   0   63.24    4.26   0
  -4 -13   0   51.95    7.09   0
  -4  13   0   70.60    5.31   0
   4  13   0   61.85    3.11   0
  -5 -13   0   11.33    4.99   0
  -5  13   0    6.82    4.63   0
   5 -13   0   13.53    4.75   0
   5  13   0   18.75    3.29   0
   6  13   0  161.90    4.41   0
  -6  13   0  149.96    6.37   0
  -6 -13   0  148.30    8.73   0
   6 -13   0  178.87    5.95   0
   7 -13   0    5.97    5.04   0
   7  13   0    8.68    3.44   0
  -7 -13   0   13.24    9.52   0
  -7  13   0    7.87    5.68   0
   8 -13   0   25.36    4.54   0
  -8  13   0   23.75    7.26   0
   8  13   0   17.87    6.30   0
  -8 -13   0   11.72   10.33   0
   9 -13   0   29.96    4.82   0
   9  13   0   21.33    4.76   0
  -9  13   0   24.43    5.46   0
  -9 -13   0   23.90   10.80   0
   0 -14   0   94.95    4.68   0
   0  14   0  126.55    8.51   0
  -1 -14   0  447.95    6.51   0
   1 -14   0  412.16    5.57   0
  -1  14   0  520.82   11.37   0
   1  14   0  496.02    9.73   0
   2 -14   0   29.62    2.99   0
  -2 -14   0   26.23    3.09   0
   2  14   0   26.96    2.97   0
  -2  14   0   42.86    5.68   0
   3 -14   0   75.18    3.42   0
   3  14   0   71.01    4.23   0
  -3 -14   0   62.55    7.06   0
  -3  14   0   92.31    5.85   0
   4 -14   0   17.79    3.63   0
  -4 -14   0   10.06    6.74   0
  -4  14   0   31.47    4.91   0
   4  14   0   13.72    3.57   0
  -5 -14   0  166.06    8.55   0
  -5  14   0  228.77    8.41   0
   5 -14   0  202.27    4.82   0
   5  14   0  225.19    5.94   0
   6  14   0  179.63    5.91   0
  -6 -14   0  155.80    8.13   0
  -6  14   0  220.91    7.57   0
   6 -14   0  186.50    4.84   0
   7 -14   0    9.07    4.48   0
   7  14   0   13.53    6.01   0
  -7 -14   0    4.87    7.12   0
  -7  14   0    8.78    7.07   0
   8 -14   0  240.76    7.61   0
  -8  14   0  192.91    8.25   0
   8  14   0  210.14    5.89   0
  -8 -14   0  178.05   11.98   0
   9 -14   0   27.34    7.87   0
   9  14   0   22.72    5.66   0
  -9 -14   0    3.23   13.47   0
  -9  14   0   34.94    6.29   0
   0 -15   0    1.93    3.53   0
   0  15   0    0.23    7.76   0
  -1 -15   0  436.58    6.12   0
   1 -15   0  445.23    7.24   0
  -1  15   0  445.56    9.53   0
   1  15   0  453.75    9.60   0
   2 -15   0  123.53    4.35   0
  -2 -15   0  121.30    5.68   0
   2  15   0  105.90    4.20   0
  -2  15   0  116.36    6.73   0
   3 -15   0  849.51    8.63   0
   3  15   0  795.12    8.39   0
  -3 -15   0  597.59   10.09   0
  -3  15   0  806.26   11.40   0
   4 -15   0   29.96    3.76   0
  -4 -15   0   18.87    6.92   0
  -4  15   0   25.81    8.46   0
   4  15   0   26.54    5.00   0
  -5 -15   0   -1.10    6.36   0
  -5  15   0    3.24    8.71   0
   5 -15   0   -2.46    4.98   0
   5  15   0    3.41    4.93   0
   6  15   0    8.10    5.48   0
  -6 -15   0   -0.50    9.42   0
  -6  15   0   -1.38    8.73   0
   6 -15   0    2.23    5.58   0
   7 -15   0  190.76    7.31   0
   7  15   0  174.32    5.56   0
  -7 -15   0  148.91   11.20   0
  -7  15   0  162.98   10.54   0
   8 -15   0    2.65    4.41   0
   8  15   0    7.29    7.01   0
  -8 -15   0    1.84   10.30   0
  -8  15   0   10.36    9.01   0
   0 -16   0  506.42    6.55   0
   0  16   0  499.51   11.98   0
  -1 -16   0   36.17    3.89   0
   1 -16   0   39.38    3.69   0
  -1  16   0   30.84    6.18   0
   1  16   0   49.52    5.88   0
   2 -16   0  111.89    5.56   0
  -2 -16   0  102.18    5.75   0
   2  16   0  101.31    5.60   0
  -2  16   0  108.09    6.74   0
   3 -16   0  224.41    5.02   0
   3  16   0  197.04    6.10   0
  -3  16   0  258.13    8.74   0
  -3 -16   0  225.54    5.34   0
   4 -16   0    1.74    3.50   0
  -4 -16   0   -4.96    8.71   0
  -4  16   0    8.27    9.53   0
   4  16   0    4.29    4.92   0
  -5 -16   0  206.31    8.47   0
  -5  16   0  290.81    9.01   0
   5 -16   0  314.87    7.10   0
   5  16   0  268.34    5.90   0
   6  16   0   13.70    4.66   0
  -6 -16   0    8.73    9.54   0
  -6  16   0   13.55    9.58   0
   6 -16   0   19.77    6.30   0
   7 -16   0    1.47    4.38   0
   7  16   0    3.59    4.49   0
  -7 -16   0    4.97    7.03   0
  -7  16   0    3.13    6.58   0
   0 -17   0   13.18    3.66   0
   0  17   0    0.44    9.96   0
  -1 -17   0    0.48    3.66   0
   1 -17   0   -1.46    4.99   0
  -1  17   0  -12.36   10.33   0
   1  17   0   -0.95    9.93   0
   2 -17   0   -0.40    3.54   0
  -2 -17   0   -1.70    3.78   0
   2  17   0    4.50    3.54   0
  -2  17   0    0.39    7.35   0
   3 -17   0   16.67    3.64   0
   3  17   0   16.30    3.67   0
  -3  17   0   17.05    7.25   0
  -3 -17   0   18.42    5.43   0
   4 -17   0   15.35    4.43   0
  -4 -17   0   12.98    6.88   0
  -4  17   0   20.21    7.22   0
   4  17   0    7.49    6.45   0
  -5 -17   0   50.26    7.30   0
  -5  17   0   82.62    7.75   0
   5 -17   0   80.82    5.01   0
   5  17   0   75.89    5.02   0
   6  17   0   51.60    5.00   0
  -6 -17   0   19.69    7.33   0
  -6  17   0   21.38    7.37   0
   6 -17   0   39.74    4.91   0
   0 -18   0  223.82    7.30   0
   0  18   0  274.25   12.57   0
  -1 -18   0  161.83    5.69   0
   1 -18   0  149.65    5.47   0
  -1  18   0  142.96   12.18   0
   1  18   0  180.19   11.70   0
   2 -18   0   33.35    6.43   0
  -2 -18   0   30.60    4.85   0
   2  18   0   19.80    4.82   0
  -2  18   0   21.31    8.03   0
   3 -18   0   32.46    4.67   0
   3  18   0   30.91    4.80   0
  -3  18   0   36.13    7.94   0
  -3 -18   0   34.76    5.09   0
   4 -18   0  130.32    5.55   0
  -4 -18   0  154.57    5.96   0
  -4  18   0  146.07    8.91   0
   4  18   0  130.78    7.44   0
  -5 -18   0    5.06    5.02   0
  -5  18   0    7.69    7.23   0
   5 -18   0    3.36    4.45   0
   5  18   0    8.42    4.60   0
   0 -19   0   11.32    6.72   0
   0  19   0   -0.53   11.12   0
   1  19   0   -1.56    6.97   0
  -1 -19   0    4.98    5.00   0
   1 -19   0    1.54    6.73   0
  -1  19   0    4.80    8.06   0
   2 -19   0  353.45    8.66   0
  -2 -19   0  395.77    9.05   0
   2  19   0  321.57    8.58   0
  -2  19   0  331.20   11.99   0
   3 -19   0   -3.79    6.46   0
   3  19   0   -7.41    6.74   0
  -3  19   0    9.00    7.60   0
  -3 -19   0    3.17    7.01   0
   4 -19   0   66.60    5.87   0
  -4 -19   0   50.36    8.91   0
  -4  19   0   73.92    9.85   0
   4  19   0   65.22    6.05   0
   0 -20   0  155.06    6.88   0
   0  20   0  126.71   10.24   0
   1  20   0   -3.74    6.07   0
  -1 -20   0    2.85    5.93   0
   1 -20   0    2.61    8.05   0
  -1  20   0   -2.48    9.94   0
   2 -20   0   17.49    5.72   0
  -2  20   0   22.21    6.33   0
   2  20   0   18.64    6.08   0
  12   0  -1   -5.08    7.25   0
  12   0  -1    3.38    4.82   0
  11   0  -1   99.72    6.32   0
  11   0  -1  133.21    6.41   0
  10   0  -1    1.39    3.77   0
  10   0  -1    1.86    3.82   0
   9   0  -1 1855.18   11.39   0
   9   0  -1 1460.02   11.26   0
   8   0  -1    2.87    4.46   0
   8   0  -1   -0.52    4.52   0
   7   0  -1 1356.09   10.37   0
   7   0  -1 1843.20   12.10   0
   6   0  -1    1.08    3.04   0
   6   0  -1   -3.35    4.31   0
  -6   0   1   -1.71    4.12   0
  -5   0   1  791.70    8.98   0
   5   0  -1  793.20    8.83   0
   5   0  -1 1149.17   10.55   0
   4   0  -1    3.22    3.54   0
   4   0  -1    0.23    3.59   0
  -4   0   1    1.77    3.43   0
   3   0  -1 2799.50   19.38   0
   3   0  -1 3506.77   21.14   0
  -3   0   1 2608.62   18.25   0
   2   0  -1    0.87    4.27   0
   2   0  -1    2.66    4.25   0
  -2   0   1    2.39    4.19   0
  -1   0   1 2918.72   29.24   0
  -1   0   1 2279.89   26.30   0
   1   0  -1 2192.87   25.57   0
   2   0   1    3.91    4.31   0
   2   0   1    0.95    4.12   0
  -2   0  -1    1.08    4.08   0
   3   0   1 2171.64   19.52   0
   3   0   1 1647.00   17.56   0
  -3   0  -1 1408.37   16.23   0
   4   0   1   -0.22    2.44   0
   4   0   1    0.36    3.49   0
  -4   0  -1    1.37    2.29   0
  -5   0  -1  208.98    5.57   0
   5   0   1  263.03    6.22   0
   5   0   1  336.68    6.65   0
   6   0   1    1.60    2.94   0
   6   0   1    0.82    4.07   0
   7   0   1   15.92    4.12   0
   7   0   1    1.01    4.13   0
   8   0   1   -4.18    2.90   0
   8   0   1   -0.38    4.07   0
   9   0   1  412.49    6.71   0
   9   0   1  325.76    6.51   0
  10   0   1    4.99    3.60   0
  10   0   1    1.32    4.94   0
  11   0   1   90.53    7.05   0
  11   0   1  112.83    6.95   0
  12   0   1   -1.29    4.74   0
  12   0   1   -0.96    4.64   0
  12  -1  -1   37.38    5.63   0
  12  -1  -1   33.43    7.09   0
  12   1  -1   41.16    7.36   0
  12   1  -1   48.55    5.23   0
  11  -1  -1  182.87    7.08   0
  11  -1  -1  232.22    6.85   0
  11   1  -1  250.20    6.99   0
  11   1  -1  182.76    6.92   0
  10  -1  -1    3.24    5.72   0
  10  -1  -1   10.39    5.38   0
  10   1  -1    6.65    3.96   0
  10   1  -1    8.24    5.47   0
   9  -1  -1  230.58    5.14   0
   9  -1  -1  275.74    6.14   0
   9   1  -1  291.05    6.46   0
   9   1  -1  245.87    6.00   0
   8  -1  -1   35.81    3.40   0
   8  -1  -1   34.74    4.71   0
   8   1  -1   33.98    4.53   0
   8   1  -1   37.65    4.75   0
  -8  -1   1   28.51    4.46   0
   7  -1  -1  687.66    8.15   0
   7  -1  -1  523.58    7.71   0
   7   1  -1  745.21    7.89   0
   7   1  -1  496.17    6.59   0
  -7  -1   1  458.36    6.49   0
   6  -1  -1   49.71    3.47   0
   6  -1  -1   41.92    4.71   0
   6   1  -1   35.60    4.53   0
   6   1  -1   62.01    3.77   0
  -6  -1   1   34.29    3.39   0
  -5  -1   1  899.94    9.18   0
   5  -1  -1  924.86    9.77   0
   5  -1  -1 1133.21   10.06   0
   5   1  -1 1271.27   10.89   0
   5   1  -1  915.99    9.29   0
   4  -1  -1   12.74    2.69   0
   4  -1  -1   12.32    3.58   0
   4   1  -1   13.75    3.67   0
   4   1  -1   16.43    2.78   0
  -4  -1   1   11.67    2.68   0
  -4   1   1   14.29    2.85   0
   3  -1  -1 1186.41   12.71   0
   3  -1  -1 1697.20   14.43   0
   3   1  -1 1443.72   13.99   0
  -3  -1   1 1439.31   13.72   0
  -3   1   1 1522.16   14.05   0
   2  -1  -1   95.93    4.97   0
   2  -1  -1  113.14    5.28   0
   2   1  -1  107.45    5.19   0
  -2  -1   1  112.29    5.18   0
  -2   1   1  112.17    5.37   0
  -1  -1   1  418.43   11.21   0
  -1   1   1  426.03   11.18   0
   1  -1  -1  445.29   11.37   0
   1   1  -1  405.84   10.52   0
   0  -1  -1  171.69   10.47   0
   0   1  -1  173.42    9.78   0
   0   1   1  159.19    9.17   0
   0  -1   1  168.59   11.68   0
  -1  -1  -1   43.14    5.71   0
  -1   1  -1   38.30    6.46   0
   1  -1   1   37.74    6.13   0
   1   1   1   43.68    5.38   0
   2  -1   1  196.02    8.14   0
   2  -1   1  181.82    8.16   0
   2   1   1  215.60    7.84   0
  -2  -1  -1  195.27    8.24   0
  -2   1  -1  192.59    8.55   0
   3  -1   1 2970.76   22.23   0
   3  -1   1 2576.19   21.66   0
   3   1   1 2602.08   20.31   0
  -3  -1  -1 2481.91   21.25   0
  -3   1  -1 2811.77   22.95   0
   4  -1   1  827.08   10.25   0
   4  -1   1  750.16   10.79   0
   4   1   1  769.80    9.97   0
   4   1   1 1054.29   12.18   0
  -4  -1  -1  687.84   10.02   0
  -5  -1  -1   34.77    3.64   0
   5  -1   1   22.39    2.70   0
   5  -1   1   28.46    3.86   0
   5   1   1   35.15    3.83   0
   5   1   1   18.13    3.47   0
   6  -1   1 1295.77   10.61   0
   6  -1   1 1131.73   10.58   0
   6   1   1 1524.54   12.14   0
   6   1   1 1221.50   11.01   0
  -6  -1  -1  968.05    9.42   0
   7  -1   1  273.02    5.73   0
   7  -1   1  363.28    6.56   0
   7   1   1  298.00    6.31   0
   7   1   1  410.24    7.01   0
  -7  -1  -1  245.81    5.89   0
   8  -1   1    9.42    3.00   0
   8  -1   1   15.54    4.07   0
   8   1   1   17.02    4.26   0
   8   1   1   10.48    2.87   0
   9  -1   1    4.18    4.90   0
   9  -1   1    2.60    4.52   0
   9   1   1    2.62    4.60   0
   9   1   1    1.90    4.61   0
  10  -1   1  241.87    6.83   0
  10  -1   1  269.51    6.65   0
  10   1   1  252.50    5.56   0
  10   1   1  235.01    6.54   0
  11  -1   1   88.03    5.38   0
  11  -1   1  102.49    6.62   0
  11   1   1   87.95    6.85   0
  11   1   1  103.32    5.19   0
  12  -1   1   62.58    5.19   0
  12  -1   1   50.31    5.45   0
  12   1   1   49.75    7.15   0
  12   1   1   58.76    7.17   0
  12  -2  -1  236.63    8.92   0
  12  -2  -1  256.69    8.40   0
  12   2  -1  316.91    8.90   0
  12   2  -1  228.23    8.52   0
  11  -2  -1   12.63    6.05   0
  11  -2  -1   17.45    5.42   0
  11   2  -1   19.10    5.91   0
  11   2  -1   15.69    6.21   0
  10  -2  -1  156.05    6.76   0
  10  -2  -1  158.49    4.78   0
  10   2  -1  184.65    6.74   0
  10   2  -1  152.48    6.28   0
  -9  -2   1   39.97    4.63   0
   9  -2  -1   38.15    4.89   0
   9  -2  -1   51.22    4.55   0
   9   2  -1   45.81    3.39   0
   9   2  -1   72.81    3.81   0
   8  -2  -1    9.75    4.59   0
   8  -2  -1   11.28    3.00   0
   8   2  -1   14.78    4.59   0
   8   2  -1    6.84    4.30   0
  -8  -2   1    7.11    4.34   0
   7  -2  -1  274.25    6.52   0
   7  -2  -1  317.90    5.45   0
   7   2  -1  288.22    6.10   0
   7   2  -1  424.50    7.10   0
  -7  -2   1  302.13    6.45   0
   6  -2  -1   45.10    4.71   0
   6  -2  -1   60.94    4.74   0
  -6  -2   1   83.79    4.01   0
   6   2  -1   46.51    4.59   0
   6   2  -1   71.70    4.06   0
  -6   2   1   48.61    4.88   0
  -5  -2   1  421.69    7.05   0
  -5   2   1  459.20    7.42   0
   5  -2  -1  403.32    6.86   0
   5  -2  -1  440.93    6.34   0
   5   2  -1  422.81    6.91   0
   4  -2  -1  466.32    7.22   0
   4  -2  -1  601.49    7.78   0
   4   2  -1  494.65    7.33   0
  -4  -2   1  525.59    7.69   0
  -4   2   1  553.23    7.78   0
   3  -2  -1  464.44    8.07   0
   3   2  -1  420.47    7.73   0
  -3  -2   1  438.12    8.02   0
  -3   2   1  403.36    7.45   0
   2  -2  -1   90.41    5.37   0
  -2  -2   1   86.08    4.48   0
   2   2  -1   85.27    4.38   0
  -2   2   1   83.69    5.56   0
  -1  -2   1  720.70   12.05   0
  -1   2   1  643.99   11.82   0
   1  -2  -1  673.95   12.53   0
   1   2  -1  685.50   11.67   0
   0  -2  -1  144.64    7.03   0
   0   2   1  150.03    7.53   0
   0  -2   1  149.39   11.73   0
   0   2  -1  146.11    9.66   0
  -1  -2  -1  179.77    7.48   0
  -1   2  -1  139.36    7.28   0
   1  -2   1  151.28    7.54   0
   1   2   1  155.29    6.33   0
   2  -2   1 1589.55   18.30   0
  -2  -2  -1 1684.76   18.26   0
   2   2   1 1625.66   17.04   0
  -2   2  -1 1569.08   19.37   0
   3  -2   1  599.66    9.67   0
   3   2   1  585.92    9.12   0
  -3  -2  -1  604.55   10.00   0
  -3   2  -1  601.97   10.69   0
   4  -2   1 3828.22   22.58   0
   4  -2   1 4335.45   22.48   0
   4   2   1 4000.40   20.96   0
  -4  -2  -1 3983.72   22.70   0
  -4   2  -1 4083.73   23.36   0
  -5  -2  -1    9.44    3.55   0
  -5   2  -1    9.10    3.77   0
   5  -2   1    8.91    3.57   0
   5  -2   1   12.41    3.34   0
   5   2   1    9.91    2.36   0
   6  -2   1  180.95    5.19   0
   6  -2   1  227.76    5.99   0
  -6  -2  -1  162.65    4.69   0
   6   2   1  176.90    5.49   0
   6   2   1  279.65    6.77   0
   7  -2   1  569.64    7.65   0
   7  -2   1  642.12    7.93   0
   7   2   1  812.44    9.08   0
   7   2   1  607.71    7.77   0
  -7  -2  -1  514.38    7.62   0
   8  -2   1  345.79    6.89   0
   8  -2   1  373.40    6.53   0
   8   2   1  426.92    6.26   0
   8   2   1  352.01    6.40   0
  -8  -2  -1  261.12    5.22   0
   9  -2   1  477.73    8.13   0
   9  -2   1  504.57    6.64   0
   9   2   1  484.78    7.66   0
   9   2   1  635.47    8.57   0
  10  -2   1    9.04    5.52   0
  10  -2   1    9.03    4.98   0
  10   2   1   12.88    5.27   0
  10   2   1    3.34    3.48   0
  11  -2   1   10.99    6.26   0
  11  -2   1   15.00    4.90   0
  11   2   1   15.38    6.51   0
  11   2   1   18.34    4.54   0
  12  -2   1  115.08    5.64   0
  12  -2   1  103.95    6.00   0
  12   2   1  102.70    7.52   0
  12   2   1  119.55    7.54   0
  12  -3  -1   16.29    6.84   0
  12  -3  -1    5.99    7.84   0
  12   3  -1    9.55    7.49   0
  12   3  -1   11.52    5.11   0
  11  -3  -1   36.24    7.12   0
  11  -3  -1   36.77    4.80   0
  11   3  -1   45.03    6.77   0
  11   3  -1   28.25    6.83   0
 -10  -3   1  125.46    6.29   0
  10  -3  -1  132.56    6.71   0
  10  -3  -1  172.04    5.95   0
  10   3  -1  131.17    4.61   0
  10   3  -1  198.69    6.69   0
  -9  -3   1   16.43    4.51   0
   9  -3  -1   13.78    5.28   0
   9  -3  -1   16.62    4.18   0
   9   3  -1   21.59    4.82   0
   9   3  -1   23.46    4.22   0
   8  -3  -1  159.38    4.66   0
   8  -3  -1  205.79    5.46   0
   8   3  -1  175.74    5.23   0
   8   3  -1  258.21    5.34   0
  -8  -3   1  167.70    4.71   0
   7  -3  -1  230.73    5.16   0
   7  -3  -1  286.00    6.11   0
   7   3  -1  397.53    7.20   0
   7   3  -1  244.46    4.97   0
  -7  -3   1  281.79    6.32   0
  -7   3   1  272.79    5.49   0
  -6   3   1 1565.62   11.42   0
   6  -3  -1 1397.44   10.78   0
   6  -3  -1 1755.40   11.84   0
  -6  -3   1 1633.74   12.01   0
   6   3  -1 1496.75   10.49   0
  -5  -3   1  172.97    4.51   0
  -5   3   1  166.62    4.53   0
   5  -3  -1  153.18    5.07   0
   5  -3  -1  185.56    5.17   0
   5   3  -1  172.47    5.00   0
   4  -3  -1   47.08    3.31   0
   4   3  -1   54.09    3.29   0
  -4  -3   1   60.40    4.30   0
  -4   3   1   55.38    4.35   0
   3  -3  -1  273.24    6.42   0
   3   3  -1  246.88    5.49   0
  -3  -3   1  249.55    5.63   0
  -3   3   1  265.25    6.60   0
   2  -3  -1 2277.99   17.55   0
  -2  -3   1 2389.23   17.30   0
   2   3  -1 2156.15   16.01   0
  -2   3   1 2137.26   17.47   0
  -1   3   1  760.98   12.14   0
  -1  -3   1  831.40   17.47   0
   1  -3  -1  828.40   12.52   0
   1   3  -1  877.66   11.82   0
   0  -3  -1  436.72    9.74   0
   0   3   1  412.65    9.29   0
   0  -3   1  426.68   14.04   0
   0   3  -1  420.02   12.59   0
  -1  -3  -1    3.03    8.25   0
  -1   3  -1    1.95    5.29   0
   1  -3   1    2.39    2.65   0
   1   3   1    1.50    2.59   0
   2  -3   1 1337.96   15.05   0
  -2  -3  -1 1564.28   15.36   0
   2   3   1 1521.85   14.56   0
  -2   3  -1 1423.27   16.96   0
   3  -3   1  397.10    7.89   0
   3   3   1  392.21    7.29   0
  -3  -3  -1  419.51    8.04   0
  -3   3  -1  381.23    8.52   0
   4  -3   1  442.04    7.17   0
   4   3   1  415.15    7.09   0
  -4  -3  -1  418.02    7.32   0
  -4   3  -1  435.00    8.25   0
  -5  -3  -1 1083.03   10.75   0
  -5   3  -1 1123.22   11.69   0
   5  -3   1 1042.00   11.39   0
   5  -3   1 1134.92   10.78   0
   5   3   1 1118.37   10.20   0
  -6   3  -1  436.44    8.04   0
  -6  -3  -1  436.66    7.67   0
   6  -3   1  431.15    7.77   0
   6  -3   1  489.53    7.45   0
   6   3   1  446.36    6.27   0
   7  -3   1   11.25    2.99   0
   7  -3   1   13.44    3.30   0
   7   3   1   23.02    4.69   0
   7   3   1   14.59    3.95   0
  -7  -3  -1   14.24    4.36   0
   8  -3   1  254.97    6.44   0
   8  -3   1  299.98    5.97   0
   8   3   1  249.33    4.84   0
   8   3   1  381.71    6.86   0
  -8  -3  -1  241.83    5.87   0
  -9  -3  -1  162.83    6.09   0
   9  -3   1  168.15    5.34   0
   9  -3   1  176.31    4.88   0
   9   3   1  258.33    6.80   0
   9   3   1  182.35    5.97   0
 -10  -3  -1   22.01    3.75   0
  10  -3   1   30.42    3.74   0
  10  -3   1   35.85    5.72   0
  10   3   1   22.57    5.03   0
  10   3   1   39.27    4.02   0
  11  -3   1  134.20    6.78   0
  11  -3   1  110.18    7.61   0
  11   3   1  157.78    7.32   0
  11   3   1  108.93    5.24   0
  12  -3   1   14.98    7.08   0
  12  -3   1   15.73    7.84   0
  12   3   1   13.72    7.54   0
  12   3   1   14.00    7.25   0
  12  -4  -1  133.48    7.49   0
  12  -4  -1  133.18    8.60   0
  12   4  -1  140.27    8.23   0
  12   4  -1  109.46    5.95   0
  11  -4  -1   -1.18    4.62   0
  11  -4  -1    0.41    5.29   0
  11   4  -1   -2.44    6.49   0
  11   4  -1   -1.81    5.04   0
 -11  -4   1   -1.08    4.86   0
  10  -4  -1   36.57    3.93   0
  10  -4  -1   38.57    6.06   0
  10   4  -1   61.44    6.26   0
  10   4  -1   37.39    3.80   0
 -10  -4   1   35.95    5.86   0
  -9  -4   1   71.02    4.47   0
   9  -4  -1   64.20    4.54   0
   9  -4  -1   69.98    4.15   0
   9   4  -1   70.58    5.35   0
   9   4  -1  109.43    5.04   0
   8  -4  -1  228.69    6.04   0
   8  -4  -1  275.20    5.86   0
   8   4  -1  375.73    7.03   0
   8   4  -1  252.35    5.65   0
  -8  -4   1  270.14    6.25   0
  -8   4   1  229.87    5.19   0
   7  -4  -1  160.15    4.61   0
   7  -4  -1  189.61    5.44   0
   7   4  -1  177.34    5.22   0
  -7  -4   1  181.44    5.60   0
  -7   4   1  163.07    4.73   0
  -6   4   1 1053.41   10.07   0
  -6  -4   1  937.10    8.78   0
   6  -4  -1  928.87    9.61   0
   6  -4  -1 1093.16    9.05   0
   6   4  -1  957.12    9.02   0
  -5  -4   1   35.43    4.57   0
  -5   4   1   26.91    4.88   0
   5  -4  -1   28.47    3.30   0
   5   4  -1   26.22    3.17   0
   4  -4  -1 9999.00   29.39   0
  -4  -4   1 9739.65   29.28   0
   4   4  -1 9223.26   27.01   0
  -4   4   1 8765.56   28.81   0
   3  -4  -1   54.21    3.37   0
   3   4  -1   53.71    3.08   0
  -3  -4   1   57.67    4.03   0
  -3   4   1   49.11    4.45   0
   2  -4  -1 2550.59   17.41   0
  -2  -4   1 2675.52   16.97   0
   2   4  -1 2519.27   16.30   0
  -2   4   1 2307.97   17.03   0
  -1   4   1 1330.95   14.03   0
  -1  -4   1 1373.58   19.40   0
   1   4  -1 1558.74   20.30   0
   1  -4  -1 1459.28   14.76   0
   0  -4  -1  417.21    8.00   0
   0  -4   1  381.86   12.37   0
   0   4  -1  459.36   13.23   0
   0   4   1  493.69   15.61   0
  -1  -4  -1  267.88   12.91   0
  -1   4  -1  348.14   10.96   0
   1   4   1  315.17   13.76   0
   1  -4   1  306.65    7.29   0
   2  -4   1  863.14   10.93   0
  -2  -4  -1  998.34   11.17   0
   2   4   1  976.47   10.73   0
  -2   4  -1  808.79   11.87   0
   3  -4   1   19.95    2.75   0
   3   4   1   20.65    3.22   0
  -3  -4  -1   30.06    3.75   0
  -3   4  -1   18.57    4.16   0
   4  -4   1 1279.99   11.30   0
  -4  -4  -1 1317.76   11.79   0
   4   4   1 1321.87   11.07   0
  -4   4  -1 1180.63   12.17   0
  -5  -4  -1  297.80    6.85   0
  -5   4  -1  254.55    6.85   0
   5  -4   1  261.69    5.36   0
   5   4   1  260.95    5.13   0
  -6   4  -1 1940.75   13.61   0
  -6  -4  -1 2062.95   14.17   0
   6  -4   1 2126.31   12.80   0
   6  -4   1 1992.14   14.34   0
   6   4   1 1992.98   11.94   0
   7  -4   1    4.21    2.76   0
   7  -4   1   -1.88    4.51   0
   7   4   1    0.48    2.65   0
  -7  -4  -1    2.13    3.07   0
  -7   4  -1   -0.22    4.62   0
   8  -4   1  166.06    5.09   0
   8  -4   1  135.00    5.68   0
   8   4   1  218.37    6.18   0
   8   4   1  131.34    3.98   0
  -8  -4  -1  128.68    5.26   0
  -9  -4  -1   82.02    5.77   0
   9  -4   1  104.12    4.26   0
   9  -4   1   86.38    6.21   0
   9   4   1  137.20    4.89   0
   9   4   1   92.23    5.30   0
  10  -4   1   22.33    4.97   0
  10  -4   1   30.98    5.75   0
  10   4   1   22.39    4.01   0
  10   4   1   23.08    3.55   0
 -10  -4  -1   10.08    5.22   0
  11  -4   1    1.45    4.31   0
  11  -4   1   -2.58    5.10   0
  11   4   1    9.48    6.69   0
  11   4   1    2.54    4.35   0
  12  -4   1   21.79    7.72   0
  12  -4   1   28.17    8.72   0
  12   4   1   33.75    5.87   0
  12   4   1   28.98    7.76   0
 -12  -5   1    4.25    8.06   0
  12  -5  -1   16.97    8.05   0
  12  -5  -1   18.78    6.73   0
  12   5  -1   19.69    6.41   0
  12   5  -1   18.95    7.45   0
 -11  -5   1    6.67    7.22   0
  11  -5  -1   16.46    4.75   0
  11  -5  -1   21.02    7.79   0
  11   5  -1   32.98    7.62   0
  11   5  -1   14.05    6.63   0
  10  -5  -1   58.68    5.45   0
  10  -5  -1   52.59    4.70   0
  10   5  -1   81.80    4.84   0
  10   5  -1   51.86    5.44   0
 -10  -5   1   40.71    4.44   0
  -9   5   1  208.22    5.65   0
   9  -5  -1  223.67    6.27   0
   9  -5  -1  210.28    5.63   0
   9   5  -1  203.27    6.21   0
   9   5  -1  308.31    6.08   0
  -9  -5   1  196.09    5.47   0
   8  -5  -1   86.48    4.63   0
   8  -5  -1   82.61    4.00   0
   8   5  -1   83.63    4.48   0
  -8  -5   1   83.23    4.98   0
  -8   5   1   69.77    3.97   0
   7  -5  -1   27.54    4.75   0
   7  -5  -1   32.14    4.33   0
   7   5  -1   29.27    4.07   0
  -7  -5   1   33.12    3.40   0
  -7   5   1   28.15    4.80   0
  -6   5   1  981.97    9.66   0
  -6  -5   1 1056.03    9.60   0
   6  -5  -1  849.26    8.58   0
   6  -5  -1 1018.79    9.29   0
   6   5  -1  953.20    8.74   0
  -5  -5   1    8.53    3.11   0
  -5   5   1    4.74    3.24   0
   5  -5  -1    3.43    4.16   0
   5   5  -1    6.13    2.83   0
   4  -5  -1   21.01    3.65   0
  -4  -5   1   17.70    2.68   0
   4   5  -1   20.80    3.37   0
  -4   5   1   17.48    3.90   0
   3  -5  -1   27.76    2.81   0
   3   5  -1   20.04    2.43   0
  -3  -5   1   16.93    2.54   0
  -3   5   1   17.71    2.89   0
   2  -5  -1 1567.05   12.96   0
   2   5  -1 1570.68   12.17   0
  -2   5   1 1475.29   13.25   0
  -2  -5   1 1488.85   18.13   0
  -1   5   1   39.43    4.32   0
  -1  -5   1   43.44    6.08   0
   1  -5  -1   42.44    4.35   0
   1   5  -1   43.96    5.97   0
   0  -5  -1  139.58    5.24   0
   0  -5   1  135.18    8.92   0
   0   5  -1  148.79    9.35   0
   0   5   1  148.83    8.31   0
  -1  -5  -1 1327.14   20.63   0
  -1   5  -1 1590.73   17.63   0
   1  -5   1 1461.78   12.83   0
   1   5   1 1657.71   24.31   0
   2  -5   1  621.76    8.39   0
   2   5   1  648.93    8.05   0
  -2   5  -1  609.81    9.42   0
  -2  -5  -1  660.68   15.77   0
   3  -5   1  131.37    4.20   0
   3   5   1  131.47    4.31   0
  -3  -5  -1  138.65    4.24   0
  -3   5  -1  115.76    5.15   0
   4  -5   1  460.18    6.72   0
  -4  -5  -1  480.67    7.43   0
   4   5   1  446.78    6.29   0
  -4   5  -1  444.66    7.99   0
  -5  -5  -1  919.13    9.23   0
  -5   5  -1  810.24    9.36   0
   5  -5   1  893.84    9.27   0
   5   5   1  874.75    8.67   0
  -6   5  -1   27.56    4.92   0
  -6  -5  -1   26.95    4.78   0
   6  -5   1   29.04    3.16   0
   6  -5   1   31.89    4.88   0
   6   5   1   30.16    2.93   0
   7  -5   1  547.50    7.29   0
   7  -5   1  530.52    8.17   0
   7   5   1  515.07    6.97   0
  -7  -5  -1  508.64    6.98   0
  -7   5  -1  494.91    8.11   0
   8  -5   1  245.16    4.87   0
   8  -5   1  255.03    6.40   0
   8   5   1  226.02    4.65   0
  -8  -5  -1  227.71    5.12   0
  -8   5  -1  238.16    6.55   0
   9  -5   1   65.08    3.98   0
   9  -5   1   67.96    4.71   0
   9   5   1  103.14    6.54   0
   9   5   1   63.66    3.93   0
  -9  -5  -1   60.86    5.81   0
  10  -5   1    3.79    4.94   0
  10  -5   1    0.55    5.86   0
  10   5   1    4.22    5.55   0
  10   5   1   -1.55    4.86   0
 -10  -5  -1    2.36    5.27   0
 -11  -5  -1  277.65    8.27   0
  11  -5   1  312.57    8.24   0
  11  -5   1  271.52    7.53   0
  11   5   1  278.60    7.97   0
  11   5   1  415.84    9.19   0
 -12  -6   1   27.07    8.90   0
  12  -6  -1   24.74    7.07   0
  11  -6  -1   31.76    6.66   0
  11  -6  -1   25.99    5.66   0
  11   6  -1   30.17    5.62   0
  11   6  -1   31.03    6.64   0
 -11  -6   1   20.18    5.28   0
  10  -6  -1  162.63    6.12   0
  10  -6  -1  115.10    7.08   0
  10   6  -1  210.47    7.17   0
  10   6  -1  135.52    6.02   0
 -10  -6   1  138.15    6.73   0
  -9   6   1  152.53    6.75   0
   9  -6  -1  166.35    4.76   0
   9  -6  -1  152.69    6.78   0
   9   6  -1  265.11    7.43   0
   9   6  -1  138.33    4.52   0
  -9  -6   1  142.46    6.56   0
   8  -6  -1   49.43    4.45   0
   8  -6  -1   52.80    3.71   0
   8   6  -1   52.13    3.17   0
  -8  -6   1   57.52    4.93   0
  -8   6   1   50.78    3.84   0
   7  -6  -1  407.11    5.77   0
   7  -6  -1  388.34    7.20   0
   7   6  -1  403.44    6.32   0
  -7  -6   1  395.73    5.98   0
  -7   6   1  387.94    7.17   0
  -6   6   1    6.95    4.59   0
  -6  -6   1    5.52    3.00   0
   6  -6  -1    4.89    2.86   0
   6   6  -1    2.98    3.80   0
  -5  -6   1  372.05    6.47   0
  -5   6   1  362.20    6.89   0
   5  -6  -1  337.27    5.51   0
   5   6  -1  364.26    6.09   0
   4  -6  -1   98.84    4.62   0
  -4  -6   1   98.18    4.03   0
   4   6  -1   95.60    4.54   0
  -4   6   1   82.78    3.67   0
   3  -6  -1  209.14    4.85   0
   3   6  -1  217.74    4.49   0
  -3  -6   1  253.28    9.60   0
  -3   6   1  213.60    5.52   0
   2  -6  -1    2.05    3.41   0
   2   6  -1    1.26    2.13   0
  -2   6   1    7.13    3.62   0
  -2  -6   1    2.07    6.96   0
  -1   6   1 1943.30   13.92   0
  -1  -6   1 2136.25   20.45   0
   1  -6  -1 2099.20   14.45   0
   1   6  -1 2628.55   23.01   0
   0  -6  -1  154.93    5.17   0
   0  -6   1  156.68    8.57   0
   0   6  -1  152.43    7.22   0
   0   6   1  171.64    9.60   0
  -1  -6  -1  494.58   12.64   0
  -1   6  -1  570.93   10.73   0
   1  -6   1  510.90    7.20   0
   1   6   1  591.15   14.40   0
   2  -6   1  916.52    9.64   0
   2   6   1  919.07    9.22   0
  -2   6  -1  819.01   10.01   0
  -2  -6  -1  791.54   15.12   0
   3  -6   1  398.81    6.74   0
   3   6   1  406.28    5.97   0
  -3  -6  -1  411.55   12.27   0
  -3   6  -1  356.87    6.56   0
   4  -6   1  600.75    7.43   0
  -4  -6  -1  680.92    8.45   0
   4   6   1  646.62    7.57   0
  -4   6  -1  600.49    8.83   0
  -5  -6  -1  106.43    5.16   0
  -5   6  -1  101.18    5.68   0
   5  -6   1  102.09    4.87   0
   5   6   1  108.55    4.47   0
  -6   6  -1    3.29    4.65   0
  -6  -6  -1    5.46    3.02   0
   6  -6   1    7.75    2.85   0
   6   6   1    4.67    2.56   0
   7  -6   1  657.09    8.90   0
   7  -6   1  643.58    7.16   0
   7   6   1  678.74    7.57   0
  -7  -6  -1  672.91    8.43   0
  -7   6  -1  631.25    8.78   0
   8  -6   1    2.40    3.23   0
   8  -6   1   -3.51    2.84   0
   8   6   1   -1.02    3.66   0
  -8  -6  -1    1.44    3.09   0
  -8   6  -1    2.71    3.25   0
  -9   6  -1  960.07   10.87   0
   9  -6   1  937.64    9.78   0
   9  -6   1 1033.48    9.86   0
   9   6   1 1622.11   12.61   0
   9   6   1  990.95    9.61   0
  -9  -6  -1  951.06   10.34   0
  10  -6   1    1.62    5.98   0
  10  -6   1    2.58    3.50   0
  10   6   1   -0.96    4.07   0
  10   6   1    2.89    4.83   0
 -10  -6  -1    4.30    5.46   0
  11  -6   1   14.94    7.61   0
  11  -6   1   16.67    6.46   0
  11   6   1   26.93    5.28   0
  11   6   1    7.35    6.39   0
 -11  -6  -1   13.78    4.89   0
 -11  -7   1  107.05    6.02   0
  11  -7  -1  108.01    6.51   0
  11  -7  -1  135.32    7.23   0
  11   7  -1  105.37    7.37   0
  11   7  -1  171.75    6.52   0
 -10   7   1   50.70    4.89   0
  10  -7  -1   55.27    4.15   0
  10  -7  -1   45.07    4.86   0
  10   7  -1   81.10    4.85   0
  10   7  -1   37.83    5.51   0
 -10  -7   1   52.71    4.50   0
  -9   7   1   64.20    6.45   0
   9  -7  -1   59.76    5.58   0
   9  -7  -1   65.79    4.84   0
   9   7  -1   55.12    5.53   0
  -9  -7   1   66.00    4.58   0
  -8   7   1  148.93    5.88   0
   8  -7  -1  163.77    4.28   0
   8  -7  -1  147.33    5.80   0
   8   7  -1  163.41    4.93   0
  -8  -7   1  150.82    4.53   0
   7  -7  -1  435.74    5.97   0
   7   7  -1  419.05    6.35   0
  -7  -7   1  432.06    7.09   0
  -7   7   1  428.96    7.36   0
   6   7  -1  842.79    8.09   0
  -6   7   1  803.96    9.23   0
  -6  -7   1  890.21    8.80   0
   6  -7  -1  903.07    8.76   0
  -5  -7   1  223.05    4.77   0
  -5   7   1  244.87    6.30   0
   5  -7  -1  219.39    5.72   0
   5   7  -1  213.57    4.45   0
   4  -7  -1    2.03    3.04   0
  -4  -7   1    0.55    7.10   0
   4   7  -1    0.33    2.64   0
  -4   7   1    0.83    3.19   0
  -3   7   1  551.22    7.69   0
   3  -7  -1  647.78    7.99   0
   3   7  -1  665.53    7.41   0
  -3  -7   1  663.41   12.48   0
   2  -7  -1 1462.56   11.28   0
   2   7  -1 1488.21   10.56   0
  -2   7   1 1423.92   11.49   0
  -2  -7   1 1463.67   16.43   0
  -1  -7   1 1743.77   18.14   0
  -1   7   1 2182.11   20.39   0
   1  -7  -1 1770.68   12.77   0
   1   7  -1 1965.92   19.46   0
   0  -7  -1 1178.89   10.26   0
   0  -7   1 1290.31   15.57   0
   0   7  -1 1450.71   17.02   0
   0   7   1 1393.83   17.76   0
  -1  -7  -1  111.65    6.49   0
  -1   7  -1  133.21    8.17   0
   1  -7   1  121.99    3.84   0
   1   7   1  131.05    8.93   0
   2  -7   1  166.58    4.78   0
   2   7   1  163.23    3.99   0
  -2  -7  -1  147.49    8.79   0
  -2   7  -1  193.56    6.63   0
  -3   7  -1 1337.94   11.67   0
   3  -7   1 1475.05   11.25   0
   3   7   1 1474.25   10.72   0
  -3  -7  -1 1429.73   18.87   0
   4  -7   1  804.78    8.02   0
  -4  -7  -1  876.23   14.94   0
   4   7   1  956.46    8.65   0
  -4   7  -1  818.14    9.52   0
  -5  -7  -1   28.78    4.29   0
  -5   7  -1   19.50    4.79   0
   5  -7   1   20.84    2.97   0
   5   7   1   30.53    3.74   0
   6   7   1   12.37    2.65   0
  -6   7  -1   15.38    4.80   0
  -6  -7  -1   12.45    3.18   0
   6  -7   1   14.06    2.91   0
   7  -7   1  134.41    4.03   0
   7   7   1  147.59    3.90   0
  -7  -7  -1  154.31    5.47   0
  -7   7  -1  136.30    5.76   0
  -8   7  -1   43.88    4.61   0
   8  -7   1   52.08    4.49   0
   8  -7   1   55.66    3.87   0
   8   7   1   46.58    3.60   0
  -8  -7  -1   45.68    4.24   0
  -9   7  -1    8.98    4.34   0
   9  -7   1    8.64    4.20   0
   9  -7   1    8.38    5.01   0
   9   7   1    7.15    4.79   0
  -9  -7  -1    8.32    5.70   0
  10  -7   1   45.11    6.31   0
  10  -7   1   40.07    5.90   0
  10   7   1   36.69    5.21   0
  10   7   1   71.45    6.75   0
 -10  -7  -1   31.62    5.77   0
 -11  -7  -1   66.79    7.38   0
  11  -7   1   61.31    5.89   0
  11  -7   1   49.93    6.83   0
  11   7   1   86.23    7.80   0
  11   7   1   57.85    4.99   0
  11  -8  -1   54.15    6.13   0
  11  -8  -1   67.34    7.15   0
  11   8  -1  108.90    6.02   0
  11   8  -1   65.18    5.13   0
 -11  -8   1   40.90    5.71   0
 -10   8   1   -0.72    7.07   0
 -10  -8   1    7.67    5.04   0
  10  -8  -1    7.88    6.94   0
  10  -8  -1    5.08    4.60   0
  10   8  -1   15.24    5.31   0
  10   8  -1    1.89    5.82   0
   9  -8  -1  844.46   10.20   0
   9  -8  -1  810.26    7.98   0
  -9   8   1  826.22   10.23   0
   9   8  -1  849.17    8.94   0
  -9  -8   1  797.64    8.62   0
  -8   8   1  101.34    4.98   0
   8  -8  -1   90.71    5.04   0
   8  -8  -1  120.11    5.70   0
   8   8  -1   99.85    4.12   0
  -8  -8   1  115.28    6.28   0
   7  -8  -1  159.46    5.15   0
   7   8  -1  150.75    3.92   0
  -7  -8   1  166.20    4.42   0
  -7   8   1  137.55    4.69   0
   6   8  -1   22.34    3.91   0
  -6   8   1   13.00    3.49   0
  -6  -8   1   17.74    3.14   0
   6  -8  -1   22.54    3.19   0
  -5   8   1  360.02    5.98   0
  -5  -8   1  370.01    8.92   0
   5  -8  -1  420.27    6.71   0
   5   8  -1  422.38    6.20   0
   4  -8  -1 1430.35   10.13   0
  -4  -8   1 1373.74   15.15   0
   4   8  -1 1396.16    9.34   0
  -4   8   1 1297.82   10.70   0
  -3   8   1 1226.65   10.53   0
   3  -8  -1 1407.54   10.75   0
   3   8  -1 1359.66    9.46   0
  -3  -8   1 1276.88   15.67   0
   2  -8  -1   47.97    2.87   0
   2   8  -1   48.18    3.47   0
  -2   8   1   37.60    3.02   0
  -2  -8   1   40.62    5.51   0
  -1  -8   1  856.51   13.07   0
  -1   8   1 1198.00   15.87   0
   1  -8  -1  876.87    8.63   0
   1   8  -1  972.02   12.97   0
   0  -8  -1  369.02    5.87   0
   0  -8   1  340.05    8.28   0
   0   8  -1  409.52   10.47   0
   0   8   1  420.88   10.21   0
  -1  -8  -1 5284.86   20.32   0
  -1   8  -1 6078.51   30.10   0
   1  -8   1 5104.46   19.68   0
   1   8   1 5063.94   32.51   0
   2  -8   1   31.52    3.72   0
   2   8   1   32.01    3.52   0
  -2  -8  -1   24.95    6.59   0
  -2   8  -1   27.06    6.74   0
  -3   8  -1  814.77    8.77   0
   3  -8   1  932.15    8.44   0
   3   8   1  970.93    8.77   0
  -3  -8  -1  855.38   14.66   0
   4  -8   1  440.65    6.09   0
  -4  -8  -1  424.86   11.16   0
   4   8   1  477.24    5.89   0
  -4   8  -1  406.33    6.44   0
  -5   8  -1   16.07    4.57   0
  -5  -8  -1   12.13    7.23   0
   5  -8   1   18.91    2.98   0
   5   8   1   12.05    3.62   0
   6   8   1  365.41    5.90   0
  -6   8  -1  322.51    6.98   0
  -6  -8  -1  382.60    6.71   0
   6  -8   1  358.62    5.47   0
   7  -8   1   43.09    3.16   0
   7   8   1   50.93    3.92   0
  -7  -8  -1   39.78    3.40   0
  -7   8  -1   45.49    4.82   0
  -8   8  -1   55.20    4.51   0
   8  -8   1   56.33    6.11   0
   8  -8   1   60.83    5.25   0
   8   8   1   66.68    4.98   0
  -8  -8  -1   76.36    5.86   0
   9  -8   1   73.86    6.36   0
   9  -8   1   87.30    5.31   0
  -9   8  -1   78.49    6.45   0
   9   8   1   79.13    5.21   0
  -9  -8  -1   68.59    6.15   0
 -10   8  -1    5.57    5.20   0
 -10  -8  -1    1.05    4.96   0
  10  -8   1    9.05    7.42   0
  10  -8   1    1.19    6.16   0
  10   8   1    0.96    5.21   0
  10   8   1    4.43    5.95   0
  11  -8   1   22.23    7.93   0
  11  -8   1   36.01    6.56   0
 -11  -8  -1   27.60    7.15   0
  11   8   1   57.83    7.65   0
  11   8   1   34.59    4.71   0
  11  -9  -1   13.21    6.80   0
  11  -9  -1   18.83    4.87   0
  11   9  -1   16.23    5.63   0
  11   9  -1   13.84    5.74   0
 -11   9   1    8.43    5.68   0
 -11  -9   1   14.50    5.45   0
 -10  -9   1   88.15    5.69   0
 -10   9   1   77.37    8.16   0
  10  -9  -1   78.79    6.11   0
  10  -9  -1   97.43    5.24   0
  10   9  -1   89.06    6.83   0
   9  -9  -1   -6.44    6.08   0
   9  -9  -1    2.53    3.65   0
  -9   9   1    5.85    6.09   0
   9   9  -1   -0.39    4.96   0
  -9  -9   1    0.49    4.06   0
  -8   9   1   19.70    4.30   0
   8  -9  -1   24.91    4.23   0
   8  -9  -1   18.97    3.88   0
   8   9  -1   20.06    3.57   0
  -8  -9   1   19.09    5.63   0
   7  -9  -1  134.88    3.97   0
   7   9  -1  130.82    3.73   0
  -7  -9   1  130.27    4.25   0
  -7   9   1  122.19    4.41   0
   6   9  -1   31.78    2.91   0
  -6   9   1   27.26    4.76   0
  -6  -9   1   23.44    5.44   0
   6  -9  -1   43.07    3.35   0
  -5   9   1   63.49    3.70   0
  -5  -9   1   55.16    7.83   0
   5  -9  -1   85.05    4.70   0
   5   9  -1   72.20    3.24   0
   4  -9  -1    4.41    4.19   0
  -4  -9   1    6.16    7.13   0
   4   9  -1    6.05    3.71   0
  -4   9   1    5.03    3.08   0
  -3   9   1  194.08    4.72   0
   3  -9  -1  233.83    4.84   0
   3   9  -1  230.35    5.22   0
  -3  -9   1  218.17    8.78   0
   2  -9  -1   13.43    2.99   0
   2   9  -1   18.14    3.76   0
  -2   9   1   14.63    4.28   0
  -2  -9   1   18.05    6.70   0
  -1  -9   1  459.12    9.14   0
  -1   9   1  698.46   12.64   0
   1  -9  -1  604.61    7.65   0
   1   9  -1  594.35   10.25   0
   0  -9  -1  236.72    5.69   0
   0  -9   1  216.72    4.51   0
   0   9  -1  219.47    7.36   0
   0   9   1  230.06    8.16   0
  -1  -9  -1   35.94    3.21   0
  -1   9  -1   38.81    5.22   0
   1  -9   1   33.85    3.09   0
   1   9   1   56.70    7.67   0
   2  -9   1  856.89    8.34   0
   2   9   1  775.03    7.34   0
  -2  -9  -1  687.88   12.64   0
  -2   9  -1  950.80   12.49   0
   3  -9   1  280.33    5.01   0
   3   9   1  304.89    5.63   0
  -3  -9  -1  240.45    9.38   0
  -3   9  -1  325.57    7.24   0
   4  -9   1  253.49    5.62   0
  -4  -9  -1  204.25    9.21   0
   4   9   1  239.39    4.56   0
  -4   9  -1  209.54    6.04   0
  -5   9  -1  155.33    5.64   0
  -5  -9  -1  148.29    8.69   0
   5  -9   1  161.60    5.12   0
   5   9   1  184.65    4.90   0
   6   9   1  838.87    7.42   0
  -6   9  -1  716.23    8.08   0
  -6  -9  -1  851.87   14.09   0
   6  -9   1  895.46    8.52   0
   7  -9   1    8.32    3.84   0
   7   9   1    5.52    2.58   0
  -7  -9  -1    5.61    3.01   0
  -7   9  -1   -0.64    4.51   0
  -8   9  -1   99.58    6.47   0
   8  -9   1  108.34    4.84   0
   8  -9   1  112.61    4.23   0
   8   9   1  117.99    5.37   0
  -8  -9  -1  112.04    4.69   0
   9  -9   1   -1.52    4.10   0
   9  -9   1   -0.48    3.48   0
  -9   9  -1    6.18    4.12   0
   9   9   1   -1.84    3.38   0
  -9  -9  -1   -1.27    3.95   0
 -10   9  -1  136.69    6.35   0
  10  -9   1  132.45    6.50   0
  10  -9   1  158.44    7.16   0
  10   9   1  158.55    7.02   0
 -10  -9  -1  135.29    6.16   0
 -11  -9  -1    3.64    8.52   0
  11  -9   1    3.51    9.16   0
  11  -9   1    7.97    7.64   0
  11   9   1   -5.29    7.62   0
  11   9   1    6.82    8.85   0
  10 -10  -1  112.07    6.26   0
  10 -10  -1  116.94    5.63   0
 -10  10   1   96.88    6.24   0
  10  10  -1  121.95    7.13   0
 -10 -10   1  126.57    8.08   0
   9 -10  -1   23.23    6.33   0
   9 -10  -1   35.99    5.60   0
   9  10  -1   27.69    5.29   0
  -9  10   1   39.29    6.15   0
  -9 -10   1   35.03    4.43   0
  -8  10   1    1.89    4.04   0
   8 -10  -1   -0.30    3.70   0
   8  10  -1    1.07    3.41   0
  -8 -10   1    1.02    5.24   0
   7 -10  -1   54.71    5.43   0
   7  10  -1   57.12    4.98   0
  -7 -10   1   42.47    7.85   0
  -7  10   1   48.23    4.38   0
   6  10  -1   27.03    2.87   0
  -6  10   1   25.25    3.35   0
  -6 -10   1   23.74    5.50   0
   6 -10  -1   31.30    3.22   0
  -5  10   1  371.90    6.80   0
  -5 -10   1  382.09    8.94   0
   5 -10  -1  439.35    6.72   0
   5  10  -1  431.13    6.24   0
   4 -10  -1  315.57    5.16   0
  -4 -10   1  283.58    9.47   0
   4  10  -1  327.07    5.62   0
  -4  10   1  259.52    6.10   0
  -3  10   1  325.08    5.45   0
   3 -10  -1  374.54    5.53   0
   3  10  -1  398.01    6.04   0
  -3 -10   1  317.48    8.22   0
   2 -10  -1   39.20    3.19   0
   2  10  -1   38.50    2.95   0
  -2 -10   1   34.19    6.79   0
  -2  10   1   39.78    5.32   0
  -1 -10   1    4.49    6.30   0
  -1  10   1    9.46    5.16   0
   1 -10  -1    3.65    4.09   0
   1  10  -1   -0.16    6.91   0
   0 -10  -1    7.65    2.85   0
   0 -10   1    3.14    3.66   0
   0  10  -1    1.23    5.06   0
   0  10   1    2.40    7.10   0
  -1 -10  -1  201.05    5.24   0
  -1  10  -1  189.58    7.02   0
   1 -10   1  189.06    5.06   0
   1  10   1  178.43    7.32   0
   2 -10   1 1013.89    8.90   0
   2  10   1  988.96    8.02   0
  -2 -10  -1  893.60   13.42   0
  -2  10  -1 1165.65   13.53   0
   3 -10   1  105.08    4.65   0
   3  10   1  104.95    3.60   0
  -3 -10  -1   87.60    7.39   0
  -3  10  -1  116.43    7.20   0
   4 -10   1 1460.17    9.64   0
  -4 -10  -1 1359.42   16.88   0
   4  10   1 1563.30    9.67   0
  -4  10  -1 1351.71   10.23   0
  -5  10  -1  168.18    4.75   0
  -5 -10  -1  175.96    8.91   0
   5 -10   1  203.76    5.27   0
   5  10   1  214.56    5.11   0
   6  10   1  145.98    3.85   0
  -6  10  -1  121.12    4.41   0
  -6 -10  -1  134.87    8.56   0
   6 -10   1  159.20    5.00   0
   7 -10   1   38.72    4.91   0
   7  10   1   29.48    3.37   0
  -7 -10  -1   29.82    5.51   0
  -7  10  -1   25.31    4.11   0
  -8  10  -1   98.03    6.31   0
   8 -10   1  103.82    4.37   0
   8  10   1  119.99    5.34   0
  -8 -10  -1   94.34   10.44   0
   9 -10   1    6.92    4.18   0
   9 -10   1    6.62    3.54   0
   9  10   1    7.38    5.30   0
  -9  10  -1    5.92    4.14   0
  -9 -10  -1    2.54    5.78   0
  10 -10   1    7.13    5.26   0
  10 -10   1    7.36    6.31   0
 -10  10  -1    3.88    5.27   0
  10  10   1    2.82    6.10   0
 -10 -10  -1    2.59    5.05   0
  10 -11  -1   26.50    7.80   0
  10 -11  -1   18.47    4.99   0
  10  11  -1   21.36    4.89   0
 -10  11   1   37.21    7.61   0
 -10 -11   1   19.89   10.84   0
   9 -11  -1   -0.87    5.22   0
   9 -11  -1    2.65    6.61   0
   9  11  -1   -0.88    6.22   0
  -9  11   1    2.55    5.07   0
  -9 -11   1    3.12   10.21   0
  -8  11   1   58.52    6.25   0
   8 -11  -1   66.49    4.15   0
   8  11  -1   70.69    3.99   0
  -8 -11   1   63.99    7.54   0
   7 -11  -1  692.03    8.42   0
   7  11  -1  656.22    7.91   0
  -7 -11   1  521.05   11.61   0
  -7  11   1  606.51    8.61   0
   6  11  -1  270.28    4.73   0
  -6  11   1  242.68    6.01   0
  -6 -11   1  235.20    7.79   0
   6 -11  -1  279.87    5.85   0
  -5  11   1  360.78    5.74   0
  -5 -11   1  361.96    8.73   0
   5 -11  -1  446.41    6.64   0
   5  11  -1  437.66    6.31   0
   4 -11  -1    8.84    3.12   0
  -4 -11   1   16.97    7.18   0
   4  11  -1    7.63    3.98   0
  -4  11   1    7.72    4.48   0
  -3  11   1  419.27    6.79   0
   3 -11  -1  443.74    5.86   0
   3  11  -1  403.27    5.46   0
  -3 -11   1  393.53    9.97   0
   2 -11  -1  619.29    7.44   0
   2  11  -1  589.09    7.00   0
  -2 -11   1  543.95   10.68   0
  -2  11   1  689.59   10.73   0
  -1 -11   1 1639.97   14.86   0
  -1  11   1 2520.47   20.80   0
   1 -11  -1 2157.95   12.34   0
   1  11  -1 2138.87   17.55   0
   0 -11  -1  117.88    4.88   0
   0 -11   1  116.31    4.52   0
   0  11  -1  111.45    6.26   0
   0  11   1  124.31    8.52   0
  -1 -11  -1   39.10    4.32   0
  -1  11  -1   33.03    7.56   0
   1 -11   1   32.73    3.00   0
   1  11   1   33.30    7.54   0
   2 -11   1  430.90    6.33   0
   2  11   1  368.34    5.28   0
  -2 -11  -1  349.83    8.40   0
  -2  11  -1  463.06   10.15   0
   3 -11   1  901.00    7.68   0
   3  11   1  870.30    7.40   0
  -3 -11  -1  753.67   11.70   0
  -3  11  -1 1000.71   11.25   0
   4 -11   1   89.16    3.47   0
  -4 -11  -1   75.15    7.53   0
  -4  11  -1   84.43    5.31   0
   4  11   1   82.93    4.32   0
  -5  11  -1  104.01    5.07   0
  -5 -11  -1   90.25    5.98   0
   5 -11   1  131.63    4.67   0
   5  11   1  115.69    3.64   0
   6  11   1    8.19    4.18   0
  -6  11  -1   12.20    4.41   0
  -6 -11  -1    4.20    7.05   0
   6 -11   1    8.99    4.29   0
   7 -11   1   44.47    4.93   0
   7  11   1   42.07    4.82   0
  -7 -11  -1   33.27    7.62   0
  -7  11  -1   30.34    5.69   0
  -8  11  -1   61.24    4.66   0
   8 -11   1   81.69    4.00   0
   8  11   1   65.06    4.00   0
  -8 -11  -1   58.76   10.06   0
   9 -11   1   48.18    7.45   0
   9 -11   1   47.46    4.62   0
   9  11   1   37.76    6.22   0
  -9  11  -1   37.70    5.30   0
  -9 -11  -1   38.23   10.44   0
  10 -11   1    1.43    5.27   0
  10 -11   1    1.80    6.25   0
 -10  11  -1   -0.49    5.28   0
  10  11   1    5.51    4.33   0
 -10 -11  -1   -1.25   10.76   0
  10 -12  -1    8.80    6.62   0
  10 -12  -1    3.73    8.16   0
  10  12  -1    0.90    7.93   0
 -10  12   1   10.43    6.36   0
 -10 -12   1    6.01    9.42   0
   9 -12  -1  202.25    5.85   0
   9  12  -1  184.25    5.72   0
  -9  12   1  189.53    8.27   0
  -9 -12   1  128.92    9.20   0
   8 -12  -1   24.70    3.86   0
  -8  12   1   20.53    4.25   0
   8  12  -1   18.68    3.72   0
  -8 -12   1   13.07   10.25   0
   7 -12  -1  286.81    6.64   0
   7  12  -1  257.52    5.11   0
  -7 -12   1  240.42    8.88   0
  -7  12   1  237.03    5.64   0
   6  12  -1  243.99    4.99   0
  -6  12   1  214.11    5.34   0
  -6 -12   1  214.03    7.57   0
   6 -12  -1  241.89    5.19   0
  -5  12   1   95.80    3.85   0
  -5 -12   1   82.86    7.96   0
   5 -12  -1  101.63    4.77   0
   5  12  -1   92.28    3.51   0
   4 -12  -1 1283.69    9.72   0
  -4 -12   1 1070.13   14.30   0
   4  12  -1 1176.37    8.43   0
  -4  12   1 1136.83    9.57   0
   3 -12  -1  171.22    5.19   0
   3  12  -1  162.85    4.84   0
  -3 -12   1  136.74    7.88   0
  -3  12   1  204.92    8.30   0
   2 -12  -1  569.70    7.10   0
   2  12  -1  485.92    5.88   0
  -2 -12   1  414.57    8.54   0
  -2  12   1  676.04   12.00   0
  -1 -12   1  364.76    7.99   0
   1 -12  -1  455.07    6.72   0
  -1  12   1  524.22   11.49   0
   1  12  -1  476.99   10.75   0
   0 -12  -1   73.03    4.68   0
   0 -12   1   73.61    4.43   0
   0  12  -1   86.76    7.96   0
   0  12   1   85.31    6.29   0
  -1 -12  -1 1049.24    8.98   0
   1 -12   1  936.08    7.71   0
  -1  12  -1 1116.00   12.84   0
   1  12   1 1140.94   15.18   0
   2 -12   1  249.83    5.39   0
  -2 -12  -1  240.90    4.75   0
   2  12   1  240.05    5.25   0
  -2  12  -1  288.85    9.17   0
   3 -12   1   38.68    3.01   0
   3  12   1   40.68    3.98   0
  -3 -12  -1   29.29    6.62   0
  -3  12  -1   43.67    5.11   0
   4 -12   1   73.10    4.29   0
  -4 -12  -1   51.36    7.02   0
  -4  12  -1   65.11    5.14   0
   4  12   1   71.62    4.06   0
  -5 -12  -1  118.89    8.01   0
  -5  12  -1  177.19    7.38   0
   5 -12   1  149.18    3.87   0
   5  12   1  155.19    4.63   0
   6  12   1  461.72    5.98   0
  -6  12  -1  407.78    7.75   0
  -6 -12  -1  316.14    9.05   0
   6 -12   1  511.91    7.30   0
   7 -12   1   79.05    5.20   0
   7  12   1   66.93    3.85   0
  -7 -12  -1   56.36    9.71   0
  -7  12  -1   64.75    4.40   0
   8 -12   1  203.75    4.97   0
  -8  12  -1  195.98    6.98   0
   8  12   1  189.71    5.01   0
  -8 -12  -1  186.44   11.31   0
   9 -12   1  158.27    5.47   0
   9  12   1  138.61    5.56   0
  -9  12  -1  124.53    8.12   0
  -9 -12  -1  118.62   11.68   0
   9 -13  -1   70.90    5.35   0
   9  13  -1   76.54    7.02   0
  -9 -13   1   41.46   11.60   0
  -9  13   1   70.17    7.86   0
   8 -13  -1   23.93    6.69   0
  -8  13   1   20.76    5.28   0
   8  13  -1   15.25    6.38   0
  -8 -13   1   16.17   10.45   0
   7 -13  -1   -3.21    3.69   0
   7  13  -1    2.66    3.41   0
  -7 -13   1   -0.77    9.77   0
  -7  13   1    1.40    4.04   0
   6  13  -1   23.63    4.87   0
  -6  13   1   12.90    5.63   0
  -6 -13   1   14.21    7.59   0
   6 -13  -1   19.76    3.68   0
  -5  13   1    1.01    3.68   0
  -5 -13   1   -2.05    5.00   0
   5 -13  -1   -3.74    4.94   0
   5  13  -1    4.77    4.55   0
   4 -13  -1   14.85    2.94   0
  -4 -13   1   12.48    5.02   0
  -4  13   1   15.27    6.71   0
   4  13  -1   11.52    3.83   0
   3 -13  -1   -6.54    3.94   0
   3  13  -1    1.43    2.68   0
  -3 -13   1   -2.07    6.69   0
  -3  13   1    2.38    4.86   0
   2 -13  -1   54.53    4.32   0
   2  13  -1   35.20    3.06   0
  -2 -13   1   31.85    6.71   0
  -2  13   1   41.42    5.76   0
  -1 -13   1   -3.02    2.73   0
   1 -13  -1    1.81    2.89   0
  -1  13   1    2.49    7.52   0
   1  13  -1    1.21    5.02   0
   0 -13  -1   75.63    3.55   0
   0 -13   1   75.62    3.33   0
   0  13  -1   84.73    8.07   0
   0  13   1   83.88    8.22   0
  -1 -13  -1  261.47    5.80   0
   1 -13   1  264.37    5.48   0
  -1  13  -1  303.27    9.72   0
   1  13   1  322.57   10.01   0
   2 -13   1   29.85    2.91   0
  -2 -13  -1   32.19    4.14   0
   2  13   1   19.94    2.82   0
  -2  13  -1   33.24    7.40   0
   3 -13   1   70.44    3.22   0
   3  13   1   74.86    4.13   0
  -3 -13  -1   57.28    6.75   0
  -3  13  -1   79.39    5.44   0
   4 -13   1   45.84    3.90   0
  -4 -13  -1   28.26    4.96   0
  -4  13  -1   46.04    6.76   0
   4  13   1   39.50    2.92   0
  -5 -13  -1  321.92    9.99   0
  -5  13  -1  482.69    9.43   0
   5 -13   1  442.42    6.92   0
   5  13   1  412.19    5.73   0
   6  13   1   34.27    4.90   0
  -6 -13  -1   28.56    5.43   0
  -6  13  -1   38.87    7.47   0
   6 -13   1   42.04    3.62   0
   7 -13   1  129.50    4.39   0
   7  13   1  131.32    5.61   0
  -7 -13  -1  112.86   10.37   0
  -7  13  -1  104.92    4.76   0
   8 -13   1    6.52    6.08   0
  -8  13  -1    0.71    7.16   0
   8  13   1    3.78    6.09   0
  -8 -13  -1    2.51    9.96   0
   9 -13   1   44.31    6.46   0
   9  13   1   32.43    6.51   0
  -9  13  -1   20.71    7.53   0
  -9 -13  -1    9.91   10.82   0
   9 -14  -1   24.33    8.03   0
   9  14  -1   25.33    5.63   0
  -9 -14   1   12.37    9.58   0
  -9  14   1   17.41    8.92   0
   8 -14  -1  124.93    7.19   0
  -8  14   1   94.28    5.88   0
   8  14  -1  104.11    5.37   0
  -8 -14   1   81.76    8.70   0
   7 -14  -1  105.96    5.19   0
   7  14  -1  105.58    6.59   0
  -7 -14   1   80.94    7.95   0
  -7  14   1   80.26    7.47   0
   6  14  -1   11.47    3.50   0
  -6  14   1    4.21    5.64   0
  -6 -14   1    0.53    6.87   0
   6 -14  -1    1.48    5.20   0
  -5 -14   1   66.67    7.81   0
  -5  14   1   94.84    5.73   0
   5 -14  -1  103.25    4.10   0
   5  14  -1   99.74    5.26   0
   4 -14  -1  499.99    7.32   0
  -4 -14   1  324.60    8.19   0
  -4  14   1  489.82    8.96   0
   4  14  -1  443.33    5.97   0
   3 -14  -1  117.01    3.85   0
   3  14  -1  104.21    3.58   0
  -3 -14   1   96.73    7.56   0
  -3  14   1  130.51    8.15   0
   2 -14  -1    7.10    4.11   0
   2  14  -1   11.18    2.87   0
  -2 -14   1   10.59    4.72   0
  -2  14   1    5.95    7.72   0
  -1 -14   1  259.74    4.66   0
   1 -14  -1  257.05    4.87   0
  -1  14   1  279.59    8.36   0
   1  14  -1  287.29    7.98   0
   0 -14  -1  542.69    7.07   0
   0 -14   1  449.04    5.74   0
   0  14  -1  529.50   11.28   0
   0  14   1  567.59   12.03   0
  -1 -14  -1   69.39    3.64   0
   1 -14   1   79.36    3.38   0
  -1  14  -1   76.09    6.18   0
   1  14   1   92.61    8.13   0
   2 -14   1  206.69    5.10   0
  -2 -14  -1  204.12    4.47   0
   2  14   1  186.05    4.16   0
  -2  14  -1  261.76    9.41   0
   3 -14   1   45.17    3.53   0
   3  14   1   31.69    3.63   0
  -3  14  -1   47.40    5.31   0
  -3 -14  -1   43.00    4.84   0
   4 -14   1   16.41    4.66   0
  -4 -14  -1   10.74    6.52   0
  -4  14  -1   17.06    6.77   0
   4  14   1   13.75    3.29   0
  -5 -14  -1    7.79    6.83   0
  -5  14  -1    5.55    6.63   0
   5 -14   1   13.24    3.34   0
   5  14   1   14.00    3.34   0
   6  14   1  113.96    4.12   0
  -6 -14  -1   82.52    9.76   0
  -6  14  -1  127.42    9.18   0
   6 -14   1  134.14    5.50   0
   7 -14   1  326.15    7.42   0
   7  14   1  266.45    6.03   0
  -7 -14  -1  217.61   11.71   0
  -7  14  -1  261.71    8.29   0
   8 -14   1    2.34    4.33   0
   8  14   1    0.53    6.21   0
  -8 -14  -1    2.13    7.02   0
  -8  14  -1    6.20    8.61   0
   8 -15  -1   78.51    5.30   0
  -8  15   1   51.51    5.77   0
   8  15  -1   60.70    6.92   0
  -8 -15   1   42.67   11.27   0
   7 -15  -1   27.31    6.53   0
   7  15  -1   19.88    4.61   0
  -7 -15   1    7.74   10.32   0
  -7  15   1   10.58    7.48   0
   6  15  -1  570.58    8.39   0
  -6 -15   1  443.03   13.09   0
  -6  15   1  610.15   10.65   0
   6 -15  -1  547.03    6.87   0
  -5 -15   1    9.24    9.21   0
  -5  15   1   10.09    9.01   0
   5 -15  -1   10.27    5.16   0
   5  15  -1    6.63    5.09   0
   4 -15  -1    7.33    3.67   0
  -4 -15   1    1.96    4.88   0
  -4  15   1   14.53    8.21   0
   4  15  -1    6.12    3.47   0
   3 -15  -1   50.22    4.00   0
   3  15  -1   54.60    5.11   0
  -3 -15   1   38.14    5.19   0
  -3  15   1   42.42    5.88   0
   2 -15  -1 1058.13    9.54   0
  -2 -15   1  981.68    8.23   0
   2  15  -1  873.99    7.89   0
  -2  15   1 1178.01   15.50   0
  -1 -15   1   83.44    5.39   0
   1 -15  -1   84.60    5.72   0
  -1  15   1   79.41    6.55   0
   1  15  -1   74.47    8.29   0
   0 -15  -1  447.06    7.59   0
   0 -15   1  408.11    5.97   0
   0  15  -1  473.02    9.59   0
   0  15   1  443.12    9.81   0
  -1 -15  -1    0.52    3.70   0
   1 -15   1    5.53    3.34   0
  -1  15  -1    0.95    7.73   0
   1  15   1    0.78    5.30   0
   2 -15   1  334.61    6.48   0
  -2 -15  -1  307.91    5.64   0
   2  15   1  298.74    6.40   0
  -2  15  -1  329.08    8.45   0
   3 -15   1   66.59    3.85   0
   3  15   1   54.48    3.91   0
  -3  15  -1   63.97    5.88   0
  -3 -15  -1   72.80    4.12   0
   4 -15   1  366.72    6.68   0
  -4 -15  -1  293.58   10.71   0
  -4  15  -1  385.91   11.05   0
   4  15   1  339.81    5.57   0
   5  15   1   11.76    4.83   0
  -5 -15  -1    8.03    8.64   0
  -5  15  -1   10.54    6.22   0
   5 -15   1    8.46    3.45   0
   6  15   1   -0.27    4.19   0
  -6 -15  -1   10.76    8.84   0
  -6  15  -1   -2.10    8.66   0
   6 -15   1    7.61    4.05   0
   7 -15   1    5.29    4.16   0
   7  15   1    8.29    6.02   0
  -7 -15  -1   -2.87    9.54   0
  -7  15  -1   -3.59    6.25   0
   8 -15   1   64.30    7.13   0
   8  15   1   60.64    5.77   0
  -8 -15  -1   27.90    7.82   0
  -8  15  -1   52.98   10.39   0
   7 -16  -1   21.78    4.74   0
   7  16  -1   28.96    4.73   0
  -7 -16   1   15.10   10.56   0
  -7  16   1   10.52    7.07   0
   6  16  -1   12.43    4.58   0
  -6 -16   1   16.14    9.82   0
  -6  16   1   12.56    9.50   0
   6 -16  -1   23.32    6.49   0
  -5 -16   1    7.05    9.34   0
  -5  16   1   15.44    6.75   0
   5 -16  -1    6.91    5.79   0
   5  16  -1   11.71    4.50   0
   4 -16  -1  419.02    6.21   0
  -4 -16   1  312.70   11.43   0
  -4  16   1  426.52    9.98   0
   4  16  -1  407.76    7.24   0
   3 -16  -1   27.82    3.83   0
   3  16  -1   27.89    5.05   0
  -3 -16   1   13.89    8.85   0
  -3  16   1   31.04   10.04   0
   2 -16  -1   54.48    5.44   0
  -2 -16   1   58.56    5.30   0
   2  16  -1   58.15    5.29   0
  -2  16   1   64.88    9.74   0
  -1 -16   1   32.17    3.68   0
   1 -16  -1   32.18    3.93   0
  -1  16   1   32.91    8.44   0
   1  16  -1   25.69    7.93   0
   0 -16  -1  115.58    4.54   0
   0 -16   1  112.22    4.23   0
   0  16  -1  123.23    8.65   0
   0  16   1  121.74    8.82   0
  -1 -16  -1  252.60    5.30   0
   1 -16   1  268.95    6.34   0
  -1  16  -1  292.20   10.09   0
   1  16   1  263.24    8.34   0
   2 -16   1    5.00    3.49   0
  -2 -16  -1    8.01    5.20   0
   2  16   1    8.39    3.48   0
  -2  16  -1    6.16    7.04   0
   3 -16   1  285.60    6.34   0
   3  16   1  248.01    6.20   0
  -3  16  -1  265.74    8.91   0
  -3 -16  -1  240.26    5.48   0
   4 -16   1  245.51    6.13   0
  -4 -16  -1  230.98    5.50   0
  -4  16  -1  286.51   10.84   0
   4  16   1  209.50    5.02   0
  -5 -16  -1    8.07    8.92   0
  -5  16  -1   22.59    6.45   0
   5 -16   1   12.17    4.18   0
   5  16   1   17.02    6.04   0
   6  16   1  109.93    7.02   0
  -6 -16  -1   69.50    7.92   0
  -6  16  -1  102.89    7.87   0
   6 -16   1  141.96    5.16   0
   7 -16   1   32.51    6.36   0
   7  16   1   32.20    6.48   0
  -7 -16  -1   26.64    9.87   0
  -7  16  -1   32.31    6.91   0
   6  17  -1    2.92    4.60   0
  -6 -17   1    1.75    9.79   0
  -6  17   1    4.53    6.85   0
   6 -17  -1   -9.33    4.60   0
  -5 -17   1    0.55    9.47   0
  -5  17   1    7.05    9.94   0
   5 -17  -1    4.70    4.53   0
   5  17  -1    2.20    4.49   0
   4 -17  -1    1.20    4.48   0
  -4 -17   1    4.20    9.15   0
  -4  17   1    6.37    6.96   0
   4  17  -1    1.14    6.36   0
   3 -17  -1    2.22    3.65   0
   3  17  -1    3.70    3.55   0
  -3  17   1   -0.13   10.24   0
  -3 -17   1   -0.56    3.71   0
   2 -17  -1    3.06    3.68   0
  -2 -17   1    1.89    3.68   0
   2  17  -1    0.85    5.15   0
  -2  17   1    7.93    7.53   0
  -1 -17   1   13.48    3.65   0
   1 -17  -1   16.26    5.34   0
  -1  17   1   15.21   10.54   0
   1  17  -1    5.66    9.95   0
   0 -17  -1   31.54    5.58   0
   0 -17   1   29.15    5.17   0
   0  17  -1   33.25   10.39   0
   0  17   1   32.04   10.50   0
  -1 -17  -1   86.03    5.97   0
   1 -17   1   76.88    4.06   0
  -1  17  -1   92.72    8.00   0
   1  17   1   93.96   10.50   0
   2 -17   1   75.36    5.52   0
  -2 -17  -1   90.71    6.02   0
   2  17   1   78.78    5.67   0
  -2  17  -1   97.51   10.97   0
   3 -17   1   -0.85    4.94   0
   3  17   1    7.62    5.19   0
  -3  17  -1    3.95    7.22   0
  -3 -17  -1    4.52    3.85   0
   4 -17   1   46.80    6.35   0
  -4 -17  -1   54.52    5.05   0
  -4  17  -1   33.21   10.38   0
   4  17   1   48.17    6.57   0
  -5 -17  -1   44.19    7.28   0
  -5  17  -1   50.47    7.44   0
   5 -17   1   42.09    4.68   0
   5  17   1   38.31    4.94   0
   6  17   1  122.58    7.35   0
  -6 -17  -1  104.10   10.71   0
  -6  17  -1  117.77    8.35   0
   6 -17   1  148.03    5.55   0
  -5 -18   1   71.60    8.14   0
  -5  18   1   94.55   11.35   0
   5 -18  -1   86.94    5.72   0
   5  18  -1  101.11    5.48   0
   4 -18  -1   -1.49    4.64   0
  -4 -18   1    9.43    6.78   0
  -4  18   1   -1.35   10.45   0
   4  18  -1    1.24    6.57   0
   3 -18  -1  166.28    5.57   0
   3  18  -1  147.28    5.52   0
  -3  18   1  168.54    9.29   0
  -3 -18   1  171.88    7.51   0
   2 -18  -1    5.27    4.69   0
  -2 -18   1   12.46    6.50   0
   2  18  -1    7.66    4.77   0
  -2  18   1    7.81    7.99   0
  -1 -18   1   85.87    5.28   0
   1 -18  -1   92.51    5.23   0
  -1  18   1  111.96   11.73   0
   1  18  -1   90.40    8.30   0
   0 -18  -1   73.90    7.20   0
   0 -18   1   66.11    6.80   0
   0  18  -1   77.41    8.31   0
   0  18   1   74.30   11.40   0
  -1 -18  -1  367.62    8.75   0
   1 -18   1  337.25    6.31   0
  -1  18  -1  372.62   13.49   0
   1  18   1  406.56   13.18   0
   2 -18   1  143.78    5.47   0
  -2 -18  -1  157.48    7.81   0
   2  18   1  129.05    5.55   0
  -2  18  -1  158.45   12.03   0
   3 -18   1   14.24    4.39   0
   3  18   1    4.86    4.65   0
  -3  18  -1   13.24   10.57   0
  -3 -18  -1   17.19    6.96   0
   4 -18   1  119.47    6.92   0
  -4 -18  -1  140.54    7.80   0
  -4  18  -1  138.52   11.44   0
   4  18   1  107.66    7.23   0
  -5 -18  -1   50.91    5.54   0
  -5  18  -1   41.89    7.58   0
   5 -18   1   46.77    4.89   0
   5  18   1   48.11    5.00   0
   4 -19  -1   -6.10    5.56   0
  -4 -19   1    1.50    5.88   0
  -4  19   1    0.60   12.05   0
   4  19  -1    1.77    8.22   0
   3 -19  -1  126.03    7.39   0
   3  19  -1   81.19    5.89   0
  -3  19   1  109.04    9.39   0
  -3 -19   1  105.37    5.89   0
   2 -19  -1    1.67    6.75   0
  -2 -19   1   -5.45    6.81   0
   2  19  -1    4.48    6.86   0
  -2  19   1    4.14    8.21   0
   1  19  -1  364.97    7.39   0
  -1 -19   1  403.27    7.47   0
   1 -19  -1  455.34    9.25   0
  -1  19   1  507.02   15.82   0
   0 -19  -1   12.13    5.04   0
   0 -19   1   15.05    6.67   0
   0  19  -1   13.23   11.04   0
   0  19   1   19.48   11.25   0
   1  19   1   -4.87    6.98   0
  -1 -19  -1   12.74    7.10   0
   1 -19   1   -1.50    6.43   0
  -1  19  -1    1.02    8.00   0
   2 -19   1    8.46    6.33   0
  -2 -19  -1    8.06    7.06   0
   2  19   1   -0.92    6.85   0
  -2  19  -1    6.80    7.89   0
   3 -19   1  162.08    7.40   0
   3  19   1  113.06    7.80   0
  -3  19  -1  204.99   12.15   0
  -3 -19  -1  155.25    6.35   0
  -4 -19  -1   -2.60    6.04   0
  -4  19  -1   -3.91   12.78   0
   4  19   1    3.43    5.56   0
   2 -20  -1   21.36    5.86   0
  -2 -20   1   11.94    5.99   0
   1  20  -1   71.03    9.14   0
  -1 -20   1   86.11    6.44   0
   1 -20  -1  101.36    6.61   0
  -1  20   1   75.97   15.11   0
   0 -20  -1   12.54    8.62   0
   0 -20   1    0.25    8.12   0
   0  20  -1    8.96   12.72   0
   0  20   1   15.62    9.92   0
   1  20   1   76.73    8.92   0
  -1 -20  -1  118.13    9.20   0
   1 -20   1  104.20    8.43   0
  -1  20  -1  124.16   14.76   0
  -2 -20  -1   13.96    6.27   0
  12   0  -2   51.43    8.06   0
  12   0  -2   88.10    5.62   0
  11   0  -2    3.79    4.15   0
  11   0  -2    2.85    3.91   0
  10   0  -2  485.17    8.20   0
  10   0  -2  314.11    6.19   0
   9   0  -2    3.18    4.52   0
   9   0  -2   -0.91    4.40   0
   8   0  -2 5732.83   19.91   0
   8   0  -2 4274.80   17.67   0
   7   0  -2    1.80    4.38   0
   7   0  -2   -4.62    4.55   0
   6   0  -2 1059.38    9.29   0
   6   0  -2 1480.51   11.38   0
  -6   0   2 1158.18   10.20   0
  -5   0   2    0.16    2.37   0
   5   0  -2    0.47    2.44   0
   5   0  -2    0.41    2.45   0
   4   0  -2  598.70    7.86   0
   4   0  -2  419.80    6.81   0
  -4   0   2  435.23    6.86   0
   3   0  -2    1.73    2.69   0
   3   0  -2    0.53    2.71   0
  -3   0   2    2.23    2.63   0
   2   0  -2 1560.13   15.73   0
   2   0  -2 2126.31   18.08   0
  -2   0   2 1776.85   16.81   0
  -1   0   2    0.27    3.01   0
  -1   0   2    0.98    2.93   0
   1   0  -2    1.60    3.01   0
   1   0  -2    0.49    3.02   0
   0   0  -2 1890.18   28.46   0
   0   0   2 2174.88   33.69   0
  -1   0  -2    2.86    7.57   0
   3   0   2    1.02    3.30   0
   3   0   2    0.83    3.42   0
  -3   0  -2   -0.04    3.30   0
   4   0   2  368.14    8.12   0
   4   0   2  457.64    8.75   0
   5   0   2    2.92    3.94   0
   5   0   2    0.54    2.83   0
   6   0   2   25.25    3.06   0
   6   0   2   26.65    4.27   0
   7   0   2    2.67    3.92   0
   7   0   2    1.48    2.79   0
   8   0   2   95.75    4.91   0
   8   0   2   90.18    4.76   0
   9   0   2    2.24    3.37   0
   9   0   2    1.84    4.74   0
  10   0   2  147.85    4.89   0
  10   0   2  199.88    5.13   0
  11   0   2   -0.65    6.12   0
  11   0   2    1.77    6.08   0
  12   0   2    8.62    7.43   0
  12   0   2    5.67    5.41   0
  12  -1  -2   23.35    5.54   0
  12  -1  -2   31.43    5.29   0
  12   1  -2   25.67    5.33   0
  12   1  -2   36.26    7.35   0
  11  -1  -2   29.69    6.14   0
  11  -1  -2   22.43    4.18   0
  11   1  -2   30.19    4.24   0
  11   1  -2   23.18    4.25   0
  10  -1  -2  470.26    7.03   0
  10  -1  -2  596.25    7.33   0
  10   1  -2  687.94    8.99   0
  10   1  -2  490.25    6.89   0
   9  -1  -2   42.26    3.45   0
   9  -1  -2   34.85    3.61   0
   9   1  -2   35.35    3.47   0
   9   1  -2   55.24    3.65   0
   8  -1  -2   27.12    4.86   0
   8  -1  -2   18.35    4.97   0
   8   1  -2   15.68    4.87   0
   8   1  -2   42.87    5.26   0
  -8  -1   2   47.74    4.87   0
   7  -1  -2   16.91    3.28   0
   7  -1  -2   11.24    3.30   0
   7   1  -2   12.88    3.44   0
   7   1  -2    6.69    4.42   0
  -7  -1   2   12.94    3.17   0
   6  -1  -2 1104.28    9.83   0
   6  -1  -2  806.06    8.86   0
   6   1  -2 1264.14   10.50   0
   6   1  -2  827.03    8.24   0
  -6  -1   2  896.46    9.09   0
  -5  -1   2  150.01    4.21   0
   5  -1  -2  200.15    5.29   0
   5  -1  -2  152.69    4.83   0
   5   1  -2  144.35    4.19   0
   5   1  -2  224.65    4.98   0
   4  -1  -2  226.52    5.73   0
   4  -1  -2  285.91    5.60   0
   4   1  -2  242.84    5.31   0
   4   1  -2  364.51    6.76   0
  -4  -1   2  262.29    6.03   0
  -4   1   2  288.46    5.73   0
   3  -1  -2  599.96    8.85   0
   3  -1  -2  435.75    7.78   0
   3   1  -2  458.22    7.54   0
   3   1  -2  695.53    9.55   0
  -3  -1   2  514.08    8.36   0
  -3   1   2  563.64    8.65   0
   2  -1  -2 2405.76   19.11   0
   2  -1  -2 1783.44   15.89   0
   2   1  -2 1922.32   16.82   0
  -2  -1   2 2078.23   17.58   0
  -2   1   2 2261.02   18.02   0
  -1  -1   2    6.98    3.05   0
  -1   1   2    1.06    4.12   0
   1  -1  -2    1.36    4.23   0
   1   1  -2    1.44    3.05   0
   0  -1  -2 1162.19   20.45   0
   0   1   2 1149.83   19.32   0
   0  -1   2 1083.05   21.84   0
   0   1  -2 1144.96   21.70   0
  -1  -1  -2 2591.96   49.30   0
  -1   1  -2 2474.35   29.77   0
   2  -1   2  268.01   10.59   0
   2  -1   2  271.17   11.24   0
   2   1   2  294.03    9.69   0
  -2  -1  -2  291.79   10.69   0
  -2   1  -2  286.47   12.10   0
   3  -1   2  294.82    8.88   0
   3  -1   2  304.71    8.53   0
   3   1   2  299.44    7.86   0
  -3  -1  -2  266.24    8.33   0
  -3   1  -2  318.42    9.39   0
   4  -1   2  805.93   11.93   0
   4  -1   2  888.92   11.63   0
   4   1   2 1084.77   13.04   0
   4   1   2  808.59   11.02   0
  -4  -1  -2  685.11   10.66   0
  -5  -1  -2  324.99    7.21   0
   5  -1   2  433.61    8.34   0
   5  -1   2  448.51    8.00   0
   5   1   2  407.72    7.05   0
   5   1   2  534.71    8.73   0
   6  -1   2   14.92    4.31   0
   6  -1   2   21.63    4.07   0
   6   1   2   21.61    3.22   0
   6   1   2   16.45    3.94   0
  -6  -1  -2   11.25    2.85   0
   7  -1   2  906.06    9.29   0
   7  -1   2 1073.25   10.15   0
   7   1   2  964.14    9.78   0
   7   1   2 1219.59   10.89   0
   8  -1   2   84.48    3.91   0
   8  -1   2  118.42    4.83   0
   8   1   2  123.83    5.11   0
   8   1   2   89.64    4.68   0
   9  -1   2   23.57    5.09   0
   9  -1   2   24.03    4.94   0
   9   1   2   28.14    4.97   0
   9   1   2   19.92    3.53   0
  10  -1   2   44.95    5.54   0
  10  -1   2   49.70    5.36   0
  10   1   2   50.34    3.95   0
  10   1   2   51.57    5.37   0
  11  -1   2  138.37    6.85   0
  11  -1   2  107.37    5.58   0
  11   1   2  124.52    7.07   0
  11   1   2  133.22    5.41   0
  12  -1   2   20.65    7.45   0
  12  -1   2   13.06    5.59   0
  12   1   2   22.16    5.39   0
  12   1   2   10.44    5.55   0
  12  -2  -2    0.46    7.70   0
  12  -2  -2   -3.54    6.98   0
  12   2  -2    5.41    7.27   0
  12   2  -2   -3.10    5.14   0
  11  -2  -2  120.36    7.37   0
  11  -2  -2  117.88    5.01   0
  11   2  -2  142.95    5.32   0
  11   2  -2  107.97    4.91   0
  10  -2  -2   10.40    4.07   0
  10  -2  -2    4.62    3.88   0
  10   2  -2   19.07    5.83   0
  10   2  -2   -1.08    5.48   0
  -9  -2   2  116.25    5.19   0
   9  -2  -2   98.77    4.01   0
   9  -2  -2  115.78    5.11   0
   9   2  -2   96.94    5.04   0
   9   2  -2  156.38    5.58   0
   8  -2  -2   11.49    3.28   0
   8  -2  -2   16.19    4.38   0
   8   2  -2   17.59    3.41   0
   8   2  -2    5.01    3.18   0
  -8  -2   2   14.05    3.26   0
   7  -2  -2  135.87    4.21   0
   7  -2  -2  177.56    5.49   0
   7   2  -2  136.26    4.14   0
   7   2  -2  198.97    4.88   0
  -7  -2   2  128.98    4.22   0
   6  -2  -2    4.97    4.32   0
   6  -2  -2    4.79    4.25   0
  -6  -2   2   -1.12    3.10   0
   6   2  -2    8.68    3.21   0
   6   2  -2    0.91    3.01   0
  -6   2   2    2.80    4.49   0
  -5  -2   2 1452.52   11.52   0
  -5   2   2 1576.70   11.60   0
   5  -2  -2 1308.25   10.54   0
   5  -2  -2 1822.14   12.38   0
   5   2  -2 1327.71   10.63   0
   5   2  -2 2224.47   13.85   0
   4  -2  -2  180.60    4.60   0
   4  -2  -2  223.16    4.98   0
   4   2  -2  192.44    4.80   0
  -4  -2   2  247.34    5.33   0
  -4   2   2  211.32    4.99   0
   3  -2  -2  281.72    5.91   0
   3  -2  -2  368.65    6.63   0
   3   2  -2  340.24    6.96   0
  -3  -2   2  362.72    7.05   0
  -3   2   2  335.96    6.44   0
   2  -2  -2 1936.02   16.45   0
  -2  -2   2 1739.64   15.37   0
   2   2  -2 1818.27   15.74   0
  -2   2   2 1867.77   15.85   0
  -1  -2   2  382.86    8.68   0
  -1   2   2  365.85    8.80   0
   1  -2  -2  362.63    8.49   0
   1   2  -2  351.46    8.28   0
   0  -2  -2 3829.14   31.74   0
   0  -2   2 3568.64   32.93   0
   0   2  -2 4051.10   35.94   0
  -1  -2  -2 1079.35   17.01   0
  -1   2  -2  956.35   17.50   0
   1  -2   2  994.91   16.95   0
   1   2   2  945.81   15.43   0
   2  -2   2  112.05    6.91   0
  -2  -2  -2  125.40    6.34   0
   2   2   2  127.69    5.74   0
  -2   2  -2  122.03    7.30   0
   3  -2   2 1841.27   18.33   0
   3   2   2 1900.81   16.95   0
  -3  -2  -2 1913.40   19.08   0
  -3   2  -2 1791.51   19.63   0
   4  -2   2  395.55    8.57   0
   4  -2   2  437.38    8.24   0
   4   2   2  427.98    7.69   0
  -4  -2  -2  401.69    8.33   0
  -4   2  -2  425.47    8.90   0
  -5  -2  -2 2059.80   15.10   0
  -5   2  -2 2552.12   18.09   0
   5  -2   2 2329.13   16.66   0
   5  -2   2 2680.88   16.98   0
   5   2   2 2579.08   16.07   0
   6  -2   2   13.60    3.01   0
   6  -2   2   24.06    4.61   0
  -6  -2  -2    8.60    4.16   0
   6   2   2   17.53    4.49   0
   6   2   2   12.08    2.85   0
   7  -2   2   36.64    4.66   0
   7  -2   2   40.32    3.21   0
   7   2   2   53.05    4.80   0
   7   2   2   29.75    4.13   0
  -7  -2  -2   27.12    4.23   0
   8  -2   2  497.74    7.09   0
   8  -2   2  564.43    7.54   0
   8   2   2  498.79    7.36   0
   8   2   2  681.19    8.34   0
  -8  -2  -2  407.14    6.93   0
   9  -2   2  144.63    5.69   0
   9  -2   2  134.59    6.12   0
   9   2   2  153.33    4.84   0
   9   2   2  132.73    5.62   0
  10  -2   2  383.40    7.50   0
  10  -2   2  378.90    7.70   0
  10   2   2  461.85    7.88   0
  10   2   2  371.98    7.29   0
  11  -2   2    7.09    4.30   0
  11  -2   2   -1.94    6.60   0
  11   2   2    6.40    6.24   0
  11   2   2   -0.79    4.34   0
  12  -2   2    7.41    7.38   0
  12  -2   2    3.81    7.92   0
  12   2   2    0.65    5.39   0
  12   2   2    6.86    7.61   0
  12  -3  -2   19.07    7.07   0
  12  -3  -2   23.45    5.59   0
  12   3  -2   12.01    7.69   0
  12   3  -2    7.22    7.20   0
  11  -3  -2  143.43    6.36   0
  11  -3  -2  178.14    5.89   0
  11   3  -2  255.30    8.51   0
  11   3  -2  141.87    5.71   0
 -10  -3   2  132.33    6.64   0
  10  -3  -2  120.31    5.05   0
  10  -3  -2  156.35    6.18   0
  10   3  -2  142.12    6.17   0
  10   3  -2  213.23    7.03   0
  -9  -3   2   95.20    5.60   0
   9  -3  -2   92.14    5.68   0
   9  -3  -2  104.44    5.36   0
   9   3  -2  144.10    6.16   0
   9   3  -2   87.64    4.44   0
   8  -3  -2    3.34    4.49   0
   8  -3  -2    4.28    4.22   0
   8   3  -2    3.34    3.00   0
   8   3  -2    2.36    4.71   0
  -8  -3   2    2.94    4.37   0
   7  -3  -2  420.42    6.23   0
   7  -3  -2  498.37    6.26   0
   7   3  -2  447.33    6.81   0
   7   3  -2  655.03    7.27   0
  -7  -3   2  442.22    6.23   0
  -7   3   2  467.08    6.49   0
  -6   3   2  685.80    7.55   0
   6  -3  -2  591.97    7.13   0
   6  -3  -2  768.99    8.27   0
  -6  -3   2  702.76    8.28   0
   6   3  -2  638.93    7.15   0
  -5  -3   2 1780.25   12.27   0
  -5   3   2 1768.13   11.95   0
   5  -3  -2 1512.71   11.13   0
   5  -3  -2 1855.69   11.85   0
   5   3  -2 1664.56   11.74   0
   4  -3  -2  477.51    6.93   0
   4  -3  -2  607.44    7.95   0
   4   3  -2  565.75    7.68   0
  -4  -3   2  540.38    7.24   0
  -4   3   2  548.80    7.29   0
   3  -3  -2  208.68    5.14   0
   3   3  -2  183.04    4.84   0
  -3  -3   2  184.51    4.91   0
  -3   3   2  198.68    5.08   0
   2  -3  -2  141.23    4.86   0
  -2  -3   2  149.57    4.74   0
   2   3  -2  131.21    4.62   0
  -2   3   2  136.13    5.55   0
  -1   3   2 5542.42   28.10   0
  -1  -3   2 5647.20   35.99   0
   1  -3  -2 6115.82   30.57   0
   1   3  -2 6306.49   29.58   0
   0  -3  -2 2792.31   22.91   0
   0   3   2 2812.69   22.01   0
   0  -3   2 2781.60   26.46   0
   0   3  -2 3205.43   28.89   0
  -1   3  -2   11.45    5.28   0
  -1  -3  -2   13.66    4.02   0
   1  -3   2   12.70    3.57   0
   1   3   2   11.23    3.71   0
   2  -3   2  660.00   11.32   0
  -2  -3  -2  768.84   11.76   0
   2   3   2  760.40   10.82   0
  -2   3  -2  652.90   12.55   0
   3  -3   2  336.01    7.70   0
   3   3   2  348.78    7.04   0
  -3  -3  -2  359.61    7.94   0
  -3   3  -2  331.66    8.66   0
   4  -3   2   12.22    2.51   0
   4   3   2   11.78    2.98   0
  -4  -3  -2   13.45    2.82   0
  -4   3  -2   11.83    3.86   0
  -5  -3  -2   69.59    4.16   0
  -5   3  -2   76.27    5.67   0
   5  -3   2   93.36    5.01   0
   5  -3   2   74.57    5.46   0
   5   3   2   69.76    3.65   0
  -6  -3  -2  485.07    7.90   0
   6  -3   2  604.88    8.13   0
   6  -3   2  549.79    8.78   0
   6   3   2  537.30    7.53   0
  -6   3  -2  550.39    8.72   0
   7  -3   2  323.06    6.39   0
   7  -3   2  306.43    6.90   0
   7   3   2  436.00    7.47   0
   7   3   2  286.39    6.01   0
  -7  -3  -2  255.67    6.13   0
   8  -3   2  193.84    5.39   0
   8  -3   2  175.70    5.84   0
   8   3   2  229.11    5.93   0
   8   3   2  170.16    5.09   0
  -8  -3  -2  131.50    5.17   0
  -9  -3  -2   24.03    5.03   0
   9  -3   2   30.14    3.55   0
   9  -3   2   27.62    5.48   0
   9   3   2   25.93    4.74   0
   9   3   2   31.45    3.87   0
  10  -3   2   32.50    3.82   0
  10  -3   2   34.92    4.10   0
  10   3   2   46.21    5.41   0
  10   3   2   34.85    3.70   0
  11  -3   2   47.86    6.36   0
  11  -3   2   43.20    6.99   0
  11   3   2   57.62    4.86   0
  11   3   2   43.90    6.24   0
  12  -3   2   31.00    5.47   0
  12  -3   2   31.14    8.27   0
  12   3   2   28.06    8.01   0
  12   3   2   24.56    5.62   0
  12  -4  -2    2.14    6.83   0
  12  -4  -2   15.81    7.94   0
  12   4  -2    4.98    5.43   0
  12   4  -2    3.64    7.08   0
  11  -4  -2  251.89    6.35   0
  11  -4  -2  233.50    9.01   0
  11   4  -2  220.26    6.22   0
  11   4  -2  322.72    7.49   0
 -11  -4   2  223.50    6.78   0
 -10  -4   2    4.32    5.86   0
  10  -4  -2   -3.78    4.34   0
  10  -4  -2   12.82    5.27   0
  10   4  -2    7.90    5.90   0
  10   4  -2    2.71    5.34   0
  -9  -4   2  316.51    7.25   0
   9  -4  -2  272.18    7.33   0
   9  -4  -2  310.76    5.69   0
   9   4  -2  293.15    6.73   0
   9   4  -2  489.06    8.14   0
   8  -4  -2  282.19    5.41   0
   8  -4  -2  348.08    5.36   0
   8   4  -2  303.58    5.17   0
   8   4  -2  467.58    6.32   0
  -8  -4   2  297.30    5.41   0
  -8   4   2  306.18    5.55   0
   7  -4  -2  747.19    8.54   0
   7  -4  -2  852.84    7.78   0
   7   4  -2  806.57    8.25   0
  -7  -4   2  874.32    8.78   0
  -7   4   2  829.95    8.87   0
  -6   4   2   26.45    3.40   0
  -6  -4   2   22.60    4.54   0
   6  -4  -2   24.19    3.28   0
   6  -4  -2   31.64    4.43   0
   6   4  -2   25.59    3.11   0
  -5  -4   2 1458.44   10.49   0
  -5   4   2 1602.20   11.81   0
   5  -4  -2 1403.61   11.19   0
   5  -4  -2 1721.82   11.86   0
   5   4  -2 1454.02   10.95   0
   4  -4  -2   90.70    3.68   0
  -4  -4   2   89.30    3.49   0
   4   4  -2   95.82    4.22   0
  -4   4   2   89.68    3.70   0
   3  -4  -2 5732.59   23.26   0
   3   4  -2 4987.75   20.99   0
  -3  -4   2 5046.70   21.20   0
  -3   4   2 5408.96   22.41   0
   2  -4  -2   68.21    4.62   0
  -2  -4   2   59.54    3.27   0
   2   4  -2   68.11    4.14   0
  -2   4   2   58.33    4.48   0
  -1   4   2 3456.83   20.99   0
  -1  -4   2 3858.98   29.05   0
   1  -4  -2 3729.98   22.17   0
   1   4  -2 4011.51   21.59   0
   0  -4  -2    9.44    2.89   0
   0   4   2    5.08    2.75   0
   0  -4   2    1.56    5.41   0
   0   4  -2    4.10    5.29   0
  -1  -4  -2  954.08   11.89   0
   1  -4   2  927.25   11.53   0
  -1   4  -2  913.49   13.70   0
   1   4   2 1010.86   28.60   0
   2  -4   2  287.38    6.97   0
   2   4   2  317.42    6.68   0
  -2  -4  -2  309.93   15.94   0
  -2   4  -2  339.49    9.57   0
   3  -4   2   53.92    3.35   0
   3   4   2   59.34    3.72   0
  -3  -4  -2   62.40    4.25   0
  -3   4  -2   54.78    3.91   0
   4  -4   2   55.63    3.24   0
  -4  -4  -2   74.60    4.34   0
   4   4   2   64.66    3.68   0
  -4   4  -2   63.85    4.69   0
  -5  -4  -2  659.88    8.67   0
  -5   4  -2  666.85    9.74   0
   5  -4   2  708.77    8.94   0
   5   4   2  715.42    8.28   0
  -6   4  -2    0.11    4.56   0
  -6  -4  -2    2.10    3.03   0
   6  -4   2    8.88    3.83   0
   6  -4   2    1.91    4.47   0
   6   4   2   -0.24    2.57   0
   7  -4   2  252.63    5.80   0
   7  -4   2  230.41    6.31   0
   7   4   2  225.53    5.47   0
  -7  -4  -2  207.10    5.83   0
  -7   4  -2  227.81    6.61   0
   8  -4   2   51.61    3.18   0
   8  -4   2   48.35    4.78   0
   8   4   2   75.77    4.81   0
   8   4   2   50.72    3.13   0
  -8  -4  -2   42.33    4.36   0
  -9  -4  -2   96.27    5.74   0
   9  -4   2  151.96    5.69   0
   9  -4   2  134.72    6.40   0
   9   4   2  180.28    5.13   0
   9   4   2  118.88    4.41   0
  10  -4   2   47.86    3.93   0
  10  -4   2   55.25    5.88   0
  10   4   2   53.04    5.05   0
  10   4   2   63.61    5.67   0
 -10  -4  -2   31.42    3.91   0
  11  -4   2   26.79    4.48   0
  11  -4   2   21.49    7.00   0
  11   4   2   33.03    4.86   0
  11   4   2   26.59    6.15   0
  12  -5  -2    3.30    5.80   0
  12  -5  -2    6.79    9.64   0
  12   5  -2    2.02    6.07   0
  12   5  -2   11.75    9.18   0
 -12  -5   2   -2.60    8.26   0
 -11  -5   2   65.60    7.82   0
  11  -5  -2   93.84    5.34   0
  11  -5  -2   73.70    6.02   0
  11   5  -2  122.35    8.12   0
  11   5  -2   83.25    5.40   0
  10  -5  -2   28.72    3.87   0
  10  -5  -2   19.68    6.08   0
  10   5  -2   30.39    4.37   0
  10   5  -2   20.74    3.86   0
 -10  -5   2   23.91    4.27   0
  -9   5   2   63.80    4.58   0
   9  -5  -2   53.06    5.63   0
   9  -5  -2   60.91    4.57   0
   9   5  -2  101.47    6.29   0
   9   5  -2   57.47    4.02   0
  -9  -5   2   60.82    5.86   0
   8  -5  -2    1.55    3.00   0
   8  -5  -2    4.34    3.15   0
   8   5  -2    9.49    3.21   0
   8   5  -2    2.35    4.03   0
  -8  -5   2    7.41    3.08   0
  -8   5   2    8.14    3.26   0
   7  -5  -2  141.59    5.18   0
   7  -5  -2  112.51    4.08   0
   7   5  -2  126.93    4.89   0
  -7  -5   2  111.92    4.00   0
  -7   5   2  110.08    4.30   0
  -6   5   2   24.36    4.53   0
  -6  -5   2   23.32    3.10   0
   6  -5  -2   18.76    4.43   0
   6  -5  -2   20.91    3.13   0
   6   5  -2   17.91    4.17   0
  -5  -5   2  815.70    8.60   0
  -5   5   2  807.55    8.83   0
   5  -5  -2  848.15    8.67   0
   5   5  -2  777.41    8.19   0
   4  -5  -2  258.72    5.61   0
  -4  -5   2  240.85    4.84   0
   4   5  -2  241.68    4.69   0
  -4   5   2  250.56    5.60   0
   3  -5  -2    0.98    3.51   0
   3   5  -2    0.59    2.24   0
  -3  -5   2    0.67    3.08   0
  -3   5   2    2.61    2.49   0
   2  -5  -2  289.74    6.53   0
   2   5  -2  312.22    6.07   0
  -2   5   2  290.55    5.89   0
  -2  -5   2  280.58    8.54   0
  -1   5   2  871.30   10.11   0
  -1  -5   2  854.02   13.36   0
   1  -5  -2  889.22   10.28   0
   1   5  -2 1046.57   15.34   0
   0  -5  -2  477.43    8.20   0
   0   5   2  445.89    7.74   0
   0  -5   2  462.22   10.32   0
   0   5  -2  501.44   10.62   0
  -1  -5  -2    4.59    2.48   0
  -1   5  -2   12.94    4.97   0
   1  -5   2    4.71    3.03   0
   1   5   2    8.31    8.47   0
   2  -5   2 1973.52   14.89   0
   2   5   2 2261.56   14.97   0
  -2  -5  -2 2035.76   30.70   0
  -2   5  -2 2262.77   18.58   0
   3  -5   2   28.10    2.70   0
   3   5   2   33.71    3.28   0
  -3  -5  -2   27.73    2.87   0
  -3   5  -2   23.87    4.02   0
   4  -5   2   76.06    4.67   0
  -4  -5  -2   85.86    4.99   0
   4   5   2   74.78    3.44   0
  -4   5  -2   68.97    4.43   0
  -5  -5  -2   65.31    3.89   0
  -5   5  -2   67.64    5.35   0
   5  -5   2   79.73    4.55   0
   5   5   2   72.36    4.20   0
  -6   5  -2 1061.53   11.31   0
  -6  -5  -2 1139.72   10.90   0
   6  -5   2 1120.18   11.48   0
   6  -5   2 1138.03   10.21   0
   6   5   2 1153.21    9.71   0
   7  -5   2  140.51    5.81   0
   7  -5   2  143.25    5.10   0
   7   5   2  147.77    4.80   0
  -7  -5  -2  129.53    5.43   0
  -7   5  -2  145.74    5.89   0
   8  -5   2  342.19    6.35   0
   8  -5   2  402.49    6.67   0
   8   5   2  555.02    7.18   0
   8   5   2  339.98    5.48   0
  -8  -5  -2  331.88    6.62   0
  -8   5  -2  347.17    6.38   0
   9  -5   2   13.67    4.14   0
   9  -5   2   23.29    4.84   0
   9   5   2   27.59    5.57   0
   9   5   2   17.64    4.68   0
  -9  -5  -2    9.04    5.10   0
  10  -5   2  109.23    6.63   0
  10  -5   2  119.67    5.80   0
  10   5   2  150.72    5.21   0
  10   5   2  104.56    4.47   0
 -10  -5  -2   86.55    5.94   0
 -11  -5  -2    0.40    4.47   0
  11  -5   2    5.78    7.00   0
  11  -5   2    1.52    6.06   0
  11   5   2    2.21    4.65   0
  11   5   2   -0.44    6.08   0
  12  -6  -2   12.97    5.63   0
  12  -6  -2   -0.60    6.78   0
  11  -6  -2   12.66    4.86   0
  11  -6  -2    6.02    8.02   0
  11   6  -2   20.55    5.56   0
  11   6  -2   19.76    4.87   0
 -11  -6   2   13.42    5.23   0
  10  -6  -2   18.93    5.62   0
  10  -6  -2   20.82    4.53   0
  10   6  -2   38.95    6.26   0
  10   6  -2   20.98    3.93   0
 -10  -6   2   17.57    5.96   0
  -9   6   2  109.94    5.01   0
   9  -6  -2  120.33    4.46   0
   9  -6  -2  103.12    6.47   0
   9   6  -2  117.10    5.74   0
   9   6  -2  173.01    5.21   0
  -9  -6   2  111.37    4.79   0
   8  -6  -2  342.57    5.47   0
   8  -6  -2  298.77    6.47   0
   8   6  -2  311.50    6.02   0
  -8  -6   2  298.07    5.40   0
  -8   6   2  322.38    5.62   0
   7  -6  -2  212.39    5.62   0
   7  -6  -2  177.31    4.69   0
   7   6  -2  189.19    5.22   0
  -7  -6   2  188.82    4.58   0
  -7   6   2  179.05    4.72   0
  -6   6   2   57.73    3.74   0
  -6  -6   2   59.31    3.52   0
   6  -6  -2   58.74    4.61   0
   6   6  -2   60.07    4.35   0
  -5  -6   2   72.90    3.58   0
  -5   6   2   66.49    3.83   0
   5  -6  -2   77.77    4.86   0
   5   6  -2   72.37    3.37   0
   4  -6  -2   13.32    4.30   0
  -4  -6   2   18.07    3.94   0
   4   6  -2   11.63    2.82   0
  -4   6   2   11.12    3.31   0
   3  -6  -2  288.88    6.01   0
   3   6  -2  275.42    4.93   0
  -3  -6   2  280.63    8.13   0
  -3   6   2  278.47    5.90   0
   2  -6  -2 1190.82   11.09   0
   2   6  -2 1197.22   10.35   0
  -2   6   2 1009.47    9.72   0
  -2  -6   2 1223.10   15.73   0
  -1   6   2   98.18    3.83   0
  -1  -6   2  103.33    6.29   0
   1  -6  -2  115.68    4.93   0
   1   6  -2  124.65    8.33   0
   0  -6  -2 4083.40   20.23   0
   0  -6   2 3726.88   24.53   0
   0   6  -2 4016.48   25.83   0
   0   6   2 5170.33   39.30   0
  -1  -6  -2  234.86    5.78   0
  -1   6  -2  202.77    7.20   0
   1  -6   2  202.10    4.68   0
   1   6   2  216.46   11.17   0
   2  -6   2  734.24    8.76   0
   2   6   2  717.46    8.09   0
  -2  -6  -2  701.64   17.16   0
  -2   6  -2  772.41   11.05   0
   3  -6   2  657.61    7.83   0
   3   6   2  735.50    8.24   0
  -3  -6  -2  702.93   16.08   0
  -3   6  -2  635.49    9.16   0
   4  -6   2  809.05    9.02   0
  -4  -6  -2  851.94    8.92   0
   4   6   2  830.99    8.50   0
  -4   6  -2  712.39    9.78   0
  -5  -6  -2  766.41    9.05   0
  -5   6  -2  685.66    9.49   0
   5  -6   2  730.59    8.52   0
   5   6   2  746.51    8.05   0
  -6   6  -2   22.70    4.86   0
  -6  -6  -2   25.72    4.49   0
   6  -6   2   21.76    3.03   0
   6   6   2   23.25    3.73   0
   7  -6   2    6.32    4.52   0
   7  -6   2    0.24    2.77   0
   7   6   2    3.18    3.57   0
  -7  -6  -2    2.50    4.40   0
  -7   6  -2    3.01    4.60   0
   8  -6   2  690.91    9.48   0
   8  -6   2  687.28    8.27   0
   8   6   2  702.04    8.16   0
  -8  -6  -2  560.41    7.39   0
  -8   6  -2  610.61    9.27   0
  -9   6  -2   44.69    4.47   0
   9  -6   2   61.49    6.06   0
   9  -6   2   57.34    3.90   0
   9   6   2  103.99    6.37   0
   9   6   2   60.38    3.79   0
  -9  -6  -2   51.64    5.60   0
  10  -6   2  486.12    8.00   0
  10  -6   2  506.45    7.16   0
  10   6   2  484.33    7.13   0
  10   6   2  723.60    8.87   0
 -10  -6  -2  435.55    8.32   0
  11  -6   2    3.34    7.20   0
  11  -6   2    5.06    6.14   0
  11   6   2    7.51    6.76   0
  11   6   2   -2.42    6.07   0
 -11  -6  -2    4.34    4.58   0
  11  -7  -2  101.08    5.47   0
  11  -7  -2   84.11    8.45   0
 -11  -7   2   96.08    5.83   0
  11   7  -2   77.39    7.39   0
  11   7  -2  147.58    6.31   0
 -10   7   2  281.49    8.14   0
  10  -7  -2  309.57    7.14   0
  10  -7  -2  267.66    6.24   0
  10   7  -2  269.19    5.71   0
  10   7  -2  465.51    8.44   0
 -10  -7   2  275.82    7.63   0
  -9   7   2  143.98    5.37   0
   9  -7  -2  161.00    4.78   0
   9  -7  -2  147.53    5.24   0
   9   7  -2  143.91    6.08   0
  -9  -7   2  161.78    6.61   0
  -8   7   2   40.64    5.00   0
   8  -7  -2   32.57    4.50   0
   8  -7  -2   29.89    5.01   0
   8   7  -2   26.98    4.36   0
  -8  -7   2   33.80    4.83   0
   7  -7  -2  292.32    5.15   0
   7  -7  -2  241.83    5.20   0
   7   7  -2  256.87    5.67   0
  -7  -7   2  294.91    6.10   0
  -7   7   2  256.69    5.35   0
   6   7  -2  863.52    8.09   0
  -6   7   2  799.95    8.88   0
  -6  -7   2  826.60    7.77   0
   6  -7  -2  916.26    8.69   0
  -5  -7   2  802.06    7.56   0
  -5   7   2  744.39    7.83   0
   5  -7  -2  819.36    8.43   0
   5   7  -2  793.13    7.89   0
   4  -7  -2  184.15    5.47   0
  -4  -7   2  190.12    8.39   0
   4   7  -2  181.22    5.01   0
  -4   7   2  161.45    4.71   0
  -3   7   2   99.93    5.13   0
   3  -7  -2   96.03    4.02   0
   3   7  -2  107.59    4.60   0
  -3  -7   2   96.34    7.81   0
   2  -7  -2 1337.50   10.82   0
   2   7  -2 1338.72   10.10   0
  -2   7   2 1262.50   10.59   0
  -2  -7   2 1355.36   15.94   0
  -1   7   2 1255.88   10.71   0
  -1  -7   2 1301.94   14.72   0
   1  -7  -2 1330.22   11.01   0
   1   7  -2 1563.29   16.80   0
   0  -7  -2  922.81    9.42   0
   0  -7   2  965.26   12.77   0
   0   7  -2 1048.48   13.41   0
   0   7   2 1154.24   17.66   0
  -1  -7  -2 1088.01   10.19   0
  -1   7  -2 1035.51   12.77   0
   1  -7   2  959.96    9.03   0
   1   7   2 1135.02   19.18   0
   2  -7   2  123.90    4.31   0
   2   7   2  126.58    3.69   0
  -2  -7  -2  124.95    8.39   0
  -2   7  -2  135.01    5.93   0
   3  -7   2   62.32    4.31   0
   3   7   2   60.97    3.25   0
  -3  -7  -2   55.24    7.32   0
  -3   7  -2   58.95    5.00   0
   4  -7   2  414.43    6.65   0
  -4  -7  -2  360.99   11.55   0
   4   7   2  427.94    6.43   0
  -4   7  -2  343.78    7.29   0
  -5  -7  -2  185.71    4.70   0
  -5   7  -2  161.33    5.00   0
   5  -7   2  183.35    5.25   0
   5   7   2  188.57    4.99   0
   6   7   2   39.38    3.80   0
  -6   7  -2   35.52    4.94   0
  -6  -7  -2   35.91    3.30   0
   6  -7   2   40.01    4.07   0
   7  -7   2  261.62    6.61   0
   7  -7   2  246.82    4.94   0
   7   7   2  240.61    5.38   0
  -7  -7  -2  267.42    6.29   0
  -7   7  -2  232.10    5.56   0
  -8   7  -2   14.73    4.18   0
   8  -7   2   19.19    4.14   0
   8  -7   2   22.52    4.84   0
   8   7   2   12.53    3.26   0
  -8  -7  -2    8.24    3.92   0
  -9  -7  -2    9.80    5.34   0
  -9   7  -2   -0.68    5.81   0
   9  -7   2    0.07    5.66   0
   9  -7   2    5.87    4.79   0
   9   7   2    3.37    4.54   0
  10  -7   2   58.72    7.58   0
  10  -7   2   60.11    6.45   0
 -10  -7  -2   39.96    5.16   0
  10   7   2   79.82    5.54   0
  10   7   2   57.57    4.74   0
 -11  -7  -2    2.29    6.65   0
  11  -7   2    4.50    7.19   0
  11  -7   2    1.97    4.42   0
  11   7   2    2.67    6.88   0
  11   7   2    1.20    6.10   0
  11  -8  -2   47.61    8.32   0
  11  -8  -2   37.02    5.43   0
  11   8  -2   82.31    5.94   0
  11   8  -2   55.89    7.11   0
 -11  -8   2   48.37    5.68   0
 -10   8   2  108.33    8.43   0
 -10  -8   2  115.01    7.77   0
  10  -8  -2  118.81    8.29   0
  10  -8  -2  133.19    7.36   0
  10   8  -2  201.57    8.44   0
  10   8  -2  121.59    5.37   0
   9  -8  -2   11.15    6.07   0
   9  -8  -2   22.19    5.45   0
  -9   8   2   17.23    6.20   0
   9   8  -2   15.93    3.67   0
  -9  -8   2   20.96    5.82   0
  -8   8   2 1324.60   11.69   0
   8  -8  -2 1278.15   11.54   0
   8  -8  -2 1400.33    9.75   0
   8   8  -2 1240.79    9.14   0
  -8  -8   2 1429.19   11.26   0
   7  -8  -2   72.09    3.70   0
   7   8  -2   69.68    3.40   0
  -7  -8   2   79.31    3.71   0
  -7   8   2   65.61    3.91   0
   6   8  -2  767.04    7.19   0
  -6   8   2  759.45    7.88   0
  -6  -8   2  859.75    8.49   0
   6  -8  -2  862.03    8.63   0
  -5   8   2  358.81    6.73   0
  -5  -8   2  352.87    9.58   0
   5  -8  -2  411.90    6.69   0
   5   8  -2  357.27    6.00   0
   4  -8  -2  211.74    4.78   0
  -4  -8   2  188.17    7.06   0
   4   8  -2  188.63    4.21   0
  -4   8   2  166.41    4.63   0
  -3   8   2  807.68    8.66   0
   3  -8  -2  810.67    8.21   0
   3   8  -2  867.17    8.24   0
  -3  -8   2  847.54   12.87   0
   2  -8  -2  610.91    7.87   0
   2   8  -2  616.82    7.34   0
  -2   8   2  533.95    7.38   0
  -2  -8   2  533.00   11.03   0
  -1   8   2   38.00    3.68   0
  -1  -8   2   39.13    5.31   0
   1  -8  -2   42.32    3.00   0
   1   8  -2   45.03    5.44   0
   0  -8  -2  633.73    7.50   0
   0   8   2  744.59   13.61   0
   0  -8   2  614.53   10.13   0
   0   8  -2  781.79   12.21   0
  -1  -8  -2  252.62    5.49   0
  -1   8  -2  275.12    8.96   0
   1  -8   2  224.08    4.49   0
   1   8   2  278.82   10.63   0
   2  -8   2 2485.76   13.78   0
   2   8   2 2484.43   13.37   0
  -2  -8  -2 2239.94   23.34   0
  -2   8  -2 2650.30   18.96   0
   3  -8   2   52.49    3.15   0
   3   8   2   63.50    4.03   0
  -3  -8  -2   47.22    7.08   0
  -3   8  -2   66.41    4.86   0
   4  -8   2  648.33    7.71   0
  -4  -8  -2  547.10   13.06   0
   4   8   2  701.85    7.57   0
  -4   8  -2  526.99    7.43   0
  -5   8  -2  320.47    6.05   0
   5   8   2  419.02    6.19   0
  -5  -8  -2  337.52   10.98   0
   5  -8   2  413.86    6.50   0
   6   8   2  169.21    4.81   0
  -6   8  -2  141.21    5.61   0
  -6  -8  -2  183.13    5.56   0
   6  -8   2  146.20    4.16   0
   7  -8   2   15.37    3.85   0
   7   8   2   16.73    3.59   0
  -7  -8  -2   10.38    4.30   0
  -7   8  -2   10.23    3.34   0
  -8   8  -2   10.78    4.17   0
   8  -8   2   13.58    4.08   0
   8  -8   2   17.11    3.48   0
   8   8   2   15.40    3.26   0
  -8  -8  -2   21.93    5.35   0
  -9   8  -2   22.92    6.00   0
   9  -8   2   23.34    5.98   0
   9  -8   2   29.18    5.00   0
   9   8   2   27.38    4.75   0
  -9  -8  -2   24.91    5.63   0
 -10   8  -2   23.67    7.54   0
 -10  -8  -2   21.39    6.86   0
  10  -8   2   25.98    7.27   0
  10  -8   2   24.10    4.51   0
  10   8   2   43.27    7.23   0
  10   8   2   23.40    4.39   0
 -11  -8  -2   -2.96    5.84   0
  11  -8   2    5.04    8.75   0
  11  -8   2   -0.82    5.27   0
  11   8   2    4.65    7.23   0
  11   8   2    3.94    8.40   0
 -11  -9   2   -9.29    8.21   0
  11  -9  -2   -0.43    6.86   0
  11  -9  -2    1.15    7.56   0
  11   9  -2   -0.36    5.85   0
  11   9  -2    7.78    8.36   0
 -11   9   2   -4.44    8.80   0
 -10  -9   2   62.20    7.50   0
 -10   9   2   37.67    7.96   0
  10  -9  -2   62.66    5.72   0
  10  -9  -2   43.82    6.98   0
  10   9  -2   39.45    4.94   0
   9  -9  -2   -1.31    6.10   0
   9  -9  -2    3.98    5.25   0
   9   9  -2    2.01    3.60   0
  -9   9   2    4.79    6.06   0
  -9  -9   2    3.54    5.69   0
  -8   9   2   79.62    6.29   0
   8  -9  -2   78.64    6.25   0
   8  -9  -2   69.09    4.25   0
   8   9  -2   61.67    5.35   0
  -8  -9   2   84.15    5.86   0
   7  -9  -2   47.00    3.32   0
   7   9  -2   34.82    3.05   0
  -7  -9   2   39.81    4.48   0
  -7   9   2   42.41    3.49   0
   6   9  -2   79.64    4.41   0
  -6   9   2   75.35    3.92   0
  -6  -9   2   68.55    5.69   0
   6  -9  -2   84.30    3.79   0
  -5   9   2    2.41    4.58   0
  -5  -9   2    5.95    7.19   0
   5  -9  -2    5.44    3.09   0
   5   9  -2    0.59    2.74   0
   4  -9  -2   50.15    4.63   0
  -4  -9   2   40.95    5.56   0
   4   9  -2   48.89    3.09   0
  -4   9   2   46.80    3.46   0
  -3   9   2  393.64    5.98   0
   3  -9  -2  488.35    7.16   0
   3   9  -2  450.65    5.78   0
  -3  -9   2  428.77   10.39   0
   2  -9  -2   19.94    4.34   0
   2   9  -2   24.50    2.87   0
  -2   9   2   30.31    4.19   0
  -2  -9   2   24.40    7.04   0
  -1  -9   2   85.18    7.43   0
  -1   9   2  115.00    6.56   0
   1  -9  -2   97.31    4.89   0
   1   9  -2   99.18    5.90   0
   0  -9  -2  208.40    5.48   0
   0  -9   2  185.71    6.62   0
   0   9  -2  195.61    6.93   0
   0   9   2  235.18    9.86   0
  -1  -9  -2 1479.30   10.88   0
  -1   9  -2 1506.75   15.33   0
   1  -9   2 1446.96   10.28   0
   1   9   2 1500.05   19.28   0
   2  -9   2   38.11    3.98   0
  -2  -9  -2   37.40    3.27   0
   2   9   2   34.42    3.92   0
  -2   9  -2   42.37    6.89   0
   3  -9   2 1085.99    9.12   0
   3   9   2 1007.27    8.17   0
  -3  -9  -2  890.19   15.03   0
  -3   9  -2 1072.31   11.32   0
   4  -9   2   52.93    4.15   0
  -4  -9  -2   40.42    7.13   0
  -4   9  -2   50.92    4.81   0
   4   9   2   48.20    4.00   0
  -5   9  -2  140.44    4.63   0
  -5  -9  -2  150.92    8.77   0
   5  -9   2  169.38    5.12   0
   5   9   2  184.50    4.97   0
   6   9   2   22.70    3.79   0
  -6   9  -2   17.97    3.43   0
  -6  -9  -2   15.78    7.27   0
   6  -9   2   27.05    3.95   0
   7  -9   2 1055.16    8.83   0
   7   9   2 1203.52    9.72   0
  -7  -9  -2  921.84   15.43   0
  -7   9  -2  959.22   10.63   0
  -8   9  -2   27.99    5.73   0
   8  -9   2   29.25    5.74   0
   8  -9   2   29.36    5.01   0
   8   9   2   33.30    3.38   0
  -8  -9  -2   27.47    4.12   0
   9  -9   2   35.47    4.39   0
   9  -9   2   37.76    5.09   0
  -9   9  -2   23.94    4.35   0
   9   9   2   28.33    4.94   0
  -9  -9  -2   23.37    5.83   0
 -10   9  -2   -3.53    5.17   0
  10  -9   2   -2.03    7.14   0
  10  -9   2    1.18    4.25   0
  10   9   2    1.76    4.18   0
 -10  -9  -2    6.47    6.85   0
 -10 -10   2    2.87    5.23   0
  10 -10  -2    0.63    5.56   0
  10 -10  -2    3.74    6.83   0
 -10  10   2    0.90    5.39   0
  10  10  -2    1.20    6.56   0
   9 -10  -2   27.76    4.53   0
   9 -10  -2   32.74    5.63   0
   9  10  -2   24.17    5.33   0
  -9  10   2   18.71    4.55   0
  -9 -10   2   32.66    4.36   0
  -8  10   2  107.83    6.49   0
   8 -10  -2  135.22    6.09   0
   8  10  -2  113.50    5.68   0
  -8 -10   2   87.92    6.21   0
   7 -10  -2   22.07    5.42   0
   7  10  -2   28.20    4.97   0
  -7 -10   2   23.42    5.24   0
  -7  10   2   24.97    4.18   0
   6  10  -2    5.74    2.78   0
  -6  10   2    2.27    3.28   0
  -6 -10   2    4.49    5.10   0
   6 -10  -2    2.17    4.29   0
  -5  10   2  572.21    6.84   0
  -5 -10   2  626.77   11.86   0
   5 -10  -2  701.67    7.98   0
   5  10  -2  626.69    6.43   0
   4 -10  -2  432.68    6.67   0
  -4 -10   2  403.94   10.46   0
   4  10  -2  404.96    5.49   0
  -4  10   2  410.02    6.75   0
  -3  10   2  228.80    4.75   0
   3 -10  -2  258.23    5.87   0
   3  10  -2  250.23    4.68   0
  -3 -10   2  213.75    7.23   0
   2 -10  -2  624.60    7.54   0
   2  10  -2  568.60    6.98   0
  -2  10   2  476.92    6.21   0
  -2 -10   2  519.77   10.62   0
  -1 -10   2  137.02    6.14   0
  -1  10   2  209.23    9.34   0
   1 -10  -2  160.84    4.40   0
   1  10  -2  166.04    6.71   0
   0 -10  -2   23.74    4.29   0
   0 -10   2   12.38    6.55   0
   0  10  -2    9.51    6.90   0
   0  10   2    8.43    7.30   0
  -1 -10  -2   13.08    4.05   0
  -1  10  -2   14.75    4.94   0
   1 -10   2   15.75    3.65   0
   1  10   2   16.52    6.98   0
   2 -10   2  112.96    3.67   0
  -2 -10  -2  142.81    4.90   0
   2  10   2  110.69    3.61   0
  -2  10  -2  136.10    5.98   0
   3 -10   2 1060.18    8.39   0
   3  10   2 1021.79    8.18   0
  -3 -10  -2  952.89   14.87   0
  -3  10  -2 1097.15   11.60   0
   4 -10   2    6.83    3.83   0
  -4 -10  -2    6.53    6.44   0
  -4  10  -2   14.63    6.33   0
   4  10   2    5.80    3.69   0
  -5 -10  -2 1709.85   20.34   0
  -5  10  -2 2442.69   16.66   0
   5 -10   2 2248.74   12.57   0
   5  10   2 2129.91   12.10   0
   6  10   2   41.69    3.92   0
  -6  10  -2   30.65    3.54   0
  -6 -10  -2   29.36    7.24   0
   6 -10   2   45.64    4.11   0
   7 -10   2   53.86    5.10   0
   7  10   2   54.02    4.92   0
  -7 -10  -2   43.93    7.62   0
  -7  10  -2   46.67    5.95   0
  -8  10  -2   39.13    5.88   0
   8 -10   2   56.18    4.99   0
   8  10   2   49.29    3.56   0
  -8 -10  -2   39.28    9.64   0
   9 -10   2  122.56    5.96   0
   9 -10   2  147.55    6.65   0
   9  10   2  127.05    5.15   0
  -9  10  -2  112.01    7.79   0
  -9 -10  -2   98.62   11.07   0
 -10  10  -2   23.21    5.31   0
  10 -10   2   14.94    5.35   0
  10 -10   2   17.99    4.45   0
  10  10   2   18.51    6.16   0
 -10 -10  -2   12.53   10.73   0
  10 -11  -2  210.19    8.99   0
  10 -11  -2  224.73    6.31   0
  10  11  -2  184.24    8.13   0
 -10  11   2  198.93    8.91   0
 -10 -11   2  125.29   11.79   0
   9 -11  -2   23.74    7.52   0
   9 -11  -2   15.23    6.77   0
   9  11  -2   15.64    6.54   0
  -9  11   2   12.73    7.47   0
  -9 -11   2   12.95   10.01   0
  -8  11   2    1.35    4.15   0
   8 -11  -2    1.21    5.42   0
   8  11  -2    0.31    3.62   0
  -8 -11   2   -2.77    9.60   0
   7 -11  -2  116.48    6.00   0
   7  11  -2  116.94    5.43   0
  -7 -11   2   84.55    6.27   0
  -7  11   2   87.58    6.30   0
   6  11  -2  525.74    6.04   0
  -6  11   2  474.85    7.21   0
  -6 -11   2  505.94   11.23   0
   6 -11  -2  579.49    7.33   0
  -5  11   2  412.24    6.75   0
  -5 -11   2  390.58    8.90   0
   5 -11  -2  457.46    5.99   0
   5  11  -2  429.82    5.47   0
   4 -11  -2  574.59    6.59   0
  -4 -11   2  493.52    9.56   0
   4  11  -2  557.48    6.09   0
  -4  11   2  534.34    7.30   0
  -3  11   2    4.39    3.04   0
   3 -11  -2   10.66    4.35   0
   3  11  -2   10.54    2.78   0
  -3 -11   2    6.96    5.07   0
   2 -11  -2  363.24    5.65   0
   2  11  -2  363.99    6.21   0
  -2 -11   2  322.86    9.17   0
  -2  11   2  449.82    9.35   0
  -1 -11   2  342.59    9.24   0
   1 -11  -2  373.46    5.69   0
  -1  11   2  447.49    9.90   0
   1  11  -2  447.10   10.09   0
   0 -11  -2  904.04    8.08   0
   0 -11   2  851.12    7.36   0
   0  11  -2 1067.83   13.44   0
   0  11   2 1052.99   14.35   0
  -1 -11  -2   23.20    4.16   0
  -1  11  -2   21.03    5.17   0
   1 -11   2   18.92    3.61   0
   1  11   2   15.31    7.08   0
   2 -11   2    4.03    3.68   0
  -2 -11  -2    0.45    2.96   0
   2  11   2    4.23    3.68   0
  -2  11  -2    6.13    6.71   0
   3 -11   2   54.22    3.17   0
   3  11   2   53.13    3.06   0
  -3 -11  -2   43.53    5.19   0
  -3  11  -2   55.29    5.00   0
   4 -11   2  130.96    4.58   0
  -4 -11  -2  112.59    7.64   0
  -4  11  -2  148.08    7.30   0
   4  11   2  125.69    3.67   0
  -5 -11  -2   -0.01    6.59   0
  -5  11  -2    0.77    6.21   0
   5 -11   2   -0.41    2.64   0
   5  11   2    0.43    3.63   0
   6  11   2   54.74    3.61   0
  -6 -11  -2   44.79    7.40   0
  -6  11  -2   61.96    4.89   0
   6 -11   2   64.41    4.84   0
   7 -11   2  137.84    4.30   0
   7  11   2  154.39    4.40   0
  -7 -11  -2  120.86    8.56   0
  -7  11  -2  124.67    6.46   0
  -8  11  -2    0.32    5.63   0
   8 -11   2   -1.18    4.69   0
   8  11   2    0.94    4.61   0
  -8 -11  -2   -0.34    9.33   0
   9 -11   2    9.02    5.05   0
   9 -11   2    8.68    5.94   0
   9  11   2    8.16    5.94   0
  -9  11  -2    6.12    5.02   0
  -9 -11  -2    3.79   10.02   0
  10 -11   2   -4.42    8.81   0
  10 -11   2    0.77    7.22   0
 -10  11  -2    0.77    6.27   0
  10  11   2    1.59    5.18   0
 -10 -11  -2    0.97    8.98   0
  10 -12  -2    1.04    9.50   0
  10 -12  -2    3.65    5.93   0
  10  12  -2    7.62    5.67   0
 -10  12   2    2.44    6.56   0
 -10 -12   2    8.60   12.92   0
   9 -12  -2   14.97    5.36   0
   9 -12  -2   14.49    6.87   0
   9  12  -2   16.08    4.69   0
  -9  12   2    9.01    5.31   0
  -9 -12   2   14.04   10.39   0
   8 -12  -2  207.47    6.65   0
  -8  12   2  170.01    6.98   0
   8  12  -2  185.11    4.98   0
  -8 -12   2  172.88   11.30   0
   7 -12  -2  112.89    5.94   0
   7  12  -2  107.90    4.27   0
  -7 -12   2   92.86   10.40   0
  -7  12   2   91.69    4.67   0
   6  12  -2   80.38    3.95   0
  -6  12   2   74.43    5.89   0
  -6 -12   2   67.01    6.14   0
   6 -12  -2   94.16    5.62   0
  -5  12   2   88.26    4.93   0
  -5 -12   2   78.56    8.08   0
   5 -12  -2  107.80    4.89   0
   5  12  -2   83.81    3.53   0
   4 -12  -2  217.57    5.54   0
  -4 -12   2  182.45    8.66   0
   4  12  -2  185.11    4.22   0
  -4  12   2  190.70    5.43   0
   3 -12  -2  893.67    7.70   0
   3  12  -2  900.67    8.10   0
  -3 -12   2  748.08   10.73   0
  -3  12   2 1124.10   12.65   0
   2 -12  -2    3.49    4.27   0
   2  12  -2    2.32    3.95   0
  -2 -12   2    4.39    4.80   0
  -2  12   2    7.86    5.21   0
   1 -12  -2  767.61    7.42   0
  -1 -12   2  763.57   11.50   0
  -1  12   2 1018.31   14.96   0
   1  12  -2  918.61   12.97   0
   0  12   2  897.56   13.29   0
   0 -12  -2  862.67    8.44   0
   0 -12   2  807.34    7.76   0
   0  12  -2  883.23   12.64   0
  -1 -12  -2    8.03    4.07   0
   1 -12   2    6.39    2.61   0
  -1  12  -2    1.48    7.25   0
   1  12   2   22.36    7.26   0
   2 -12   2  344.65    5.12   0
  -2 -12  -2  397.52    6.44   0
   2  12   2  344.84    5.08   0
  -2  12  -2  419.96    9.81   0
   3 -12   2   62.61    4.08   0
   3  12   2   58.04    3.12   0
  -3  12  -2   65.16    5.32   0
  -3 -12  -2   70.50    4.55   0
   4 -12   2   21.25    2.73   0
  -4 -12  -2   17.03    6.33   0
  -4  12  -2   22.96    6.36   0
   4  12   2   26.75    2.74   0
  -5 -12  -2    4.25    6.42   0
  -5  12  -2    7.97    6.18   0
   5 -12   2    5.98    4.44   0
   5  12   2    5.87    3.14   0
   6  12   2   17.59    4.46   0
  -6 -12  -2   14.51    6.90   0
  -6  12  -2    9.86    4.46   0
   6 -12   2   15.60    3.26   0
   7 -12   2   51.91    3.68   0
   7  12   2   54.24    4.92   0
  -7 -12  -2   43.99    9.33   0
  -7  12  -2   57.83    8.11   0
   8 -12   2   99.51    6.43   0
  -8  12  -2   79.20    5.58   0
   8  12   2   99.02    4.74   0
  -8 -12  -2   72.11   10.25   0
   9 -12   2   99.96    7.89   0
   9 -12   2   98.07    5.11   0
   9  12   2  103.15    5.19   0
  -9  12  -2   96.27    7.73   0
  -9 -12  -2   60.70    8.27   0
   9 -13  -2    0.24    4.86   0
   9  13  -2   -0.51    4.71   0
  -9 -13   2    7.92    7.51   0
  -9  13   2   -1.98    5.26   0
   8 -13  -2    0.88    4.78   0
  -8  13   2   10.57    7.18   0
   8  13  -2    2.71    6.41   0
  -8 -13   2    8.61   10.38   0
   7 -13  -2   -2.99    5.40   0
   7  13  -2    5.29    3.62   0
  -7  13   2    0.42    3.99   0
  -7 -13   2   -2.06   10.02   0
   6  13  -2    6.19    4.82   0
  -6  13   2    8.90    5.42   0
  -6 -13   2    2.81    8.68   0
   6 -13  -2    6.44    3.55   0
  -5  13   2   26.43    3.93   0
  -5 -13   2   20.37    7.63   0
   5 -13  -2   36.23    5.35   0
   5  13  -2   35.24    3.59   0
   4 -13  -2  103.98    4.82   0
  -4 -13   2   84.23    7.67   0
   4  13  -2  105.14    4.47   0
  -4  13   2   98.49    3.76   0
   3 -13  -2   84.12    4.62   0
   3  13  -2   70.72    3.41   0
  -3 -13   2   65.25    5.55   0
  -3  13   2  106.14    6.00   0
   2 -13  -2  519.69    7.04   0
   2  13  -2  444.37    5.79   0
  -2 -13   2  456.80    9.77   0
  -2  13   2  591.79   10.45   0
   1 -13  -2    0.88    3.02   0
   1  13  -2   -0.32    7.30   0
  -1 -13   2    2.61    6.59   0
  -1  13   2    3.67    5.57   0
   0 -13  -2  103.73    3.91   0
   0 -13   2  107.30    4.56   0
   0  13  -2  112.18    8.22   0
   0  13   2  118.00    8.77   0
  -1 -13  -2  120.82    4.93   0
   1 -13   2   96.41    3.50   0
  -1  13  -2  102.34    6.24   0
   1  13   2  104.68    8.64   0
   2 -13   2 1045.40    8.65   0
  -2 -13  -2 1020.30    8.38   0
   2  13   2  930.20    8.30   0
  -2  13  -2 1089.49   12.19   0
   3 -13   2   69.83    4.05   0
   3  13   2   70.74    4.13   0
  -3  13  -2   67.00    7.26   0
  -3 -13  -2   72.10    4.57   0
   4 -13   2  118.99    4.05   0
  -4 -13  -2   93.76    7.46   0
  -4  13  -2  135.51    7.29   0
   4  13   2  123.54    4.12   0
  -5 -13  -2    5.12    6.36   0
  -5  13  -2   10.61    6.34   0
   5 -13   2   10.69    3.16   0
   5  13   2    9.47    3.21   0
   6  13   2  270.99    6.26   0
  -6 -13  -2  214.56   10.75   0
  -6  13  -2  301.38    7.78   0
   6 -13   2  304.05    6.36   0
   7 -13   2   67.69    5.08   0
   7  13   2   47.25    3.84   0
  -7 -13  -2   42.67    9.53   0
  -7  13  -2   56.44    8.51   0
   8 -13   2  162.63    6.94   0
   8  13   2  156.71    6.91   0
  -8 -13  -2   90.15    8.64   0
  -8  13  -2  131.11    7.32   0
   9 -13   2    3.63    7.26   0
   9  13   2    0.79    7.37   0
  -9 -13  -2   -0.92   10.10   0
  -9  13  -2  -11.99    9.56   0
   9 -14  -2   68.03    6.34   0
  -9 -14   2   50.95   13.91   0
  -9  14   2   57.23    6.97   0
   8 -14  -2   12.28    6.74   0
  -8  14   2    4.84    7.44   0
   8  14  -2   17.67    6.51   0
  -8 -14   2    1.34    7.61   0
   7 -14  -2  142.12    5.50   0
   7  14  -2  146.43    6.89   0
  -7 -14   2  116.40    8.32   0
  -7  14   2  105.83    5.82   0
   6  14  -2   26.87    3.68   0
  -6  14   2   19.85    4.21   0
  -6 -14   2   24.75    9.89   0
   6 -14  -2   30.16    3.91   0
  -5  14   2   33.87    3.95   0
  -5 -14   2   22.98    5.49   0
   5 -14  -2   31.62    3.80   0
   5  14  -2   30.50    5.04   0
   4 -14  -2    5.31    3.66   0
  -4 -14   2    6.22    6.94   0
  -4  14   2   11.26    4.96   0
   4  14  -2    3.45    3.39   0
   3 -14  -2  387.25    5.94   0
   3  14  -2  378.33    6.75   0
  -3 -14   2  321.00    9.29   0
  -3  14   2  413.72   10.40   0
   2 -14  -2  459.85    6.77   0
   2  14  -2  411.61    5.57   0
  -2 -14   2  369.75    8.11   0
  -2  14   2  584.03   12.20   0
  -1 -14   2    8.84    3.79   0
  -1  14   2   13.52    8.05   0
   1 -14  -2   11.85    3.13   0
   1  14  -2    6.69    5.40   0
   0 -14  -2 1074.82    9.25   0
   0 -14   2  921.91    7.71   0
   0  14  -2 1133.45   14.14   0
   0  14   2 1193.45   16.22   0
  -1 -14  -2  131.09    5.04   0
   1 -14   2  113.15    3.66   0
  -1  14  -2  132.76    6.66   0
   1  14   2  140.85    9.00   0
   2 -14   2   39.27    2.99   0
  -2 -14  -2   44.79    4.35   0
   2  14   2   34.50    4.00   0
  -2  14  -2   48.05    7.51   0
   3 -14   2   50.88    4.92   0
   3  14   2   57.64    3.55   0
  -3  14  -2   54.83    7.37   0
  -3 -14  -2   53.81    4.02   0
   4 -14   2  103.61    3.90   0
  -4 -14  -2  110.53    5.72   0
  -4  14  -2   88.01    5.66   0
   4  14   2   93.25    3.90   0
   5  14   2   20.77    4.80   0
  -5 -14  -2   13.10    8.34   0
  -5  14  -2   34.13    8.21   0
   5 -14   2   29.08    3.45   0
   6  14   2   31.00    3.56   0
  -6 -14  -2   17.97    8.79   0
  -6  14  -2   31.19    6.13   0
   6 -14   2   32.25    4.81   0
   7 -14   2   11.41    5.83   0
   7  14   2    4.91    4.24   0
  -7 -14  -2    4.46    9.15   0
  -7  14  -2    9.74    8.55   0
   8 -14   2  208.62    7.44   0
   8  14   2  208.00    7.68   0
  -8 -14  -2  153.89   11.68   0
  -8  14  -2  145.67    8.22   0
   8 -15  -2    7.50    7.35   0
  -8  15   2    0.55    5.26   0
   8  15  -2    7.83    6.67   0
  -8 -15   2   -3.42    7.59   0
   7 -15  -2  146.45    7.50   0
   7  15  -2  114.98    5.53   0
  -7  15   2  137.56    7.91   0
  -7 -15   2   93.99    8.37   0
   6  15  -2   20.86    5.89   0
  -6  15   2   33.51    7.02   0
  -6 -15   2   20.21   10.12   0
   6 -15  -2   30.55    6.06   0
   5 -15  -2  641.85    8.15   0
  -5 -15   2  477.47   12.68   0
  -5  15   2  699.78   13.45   0
   5  15  -2  511.44    6.58   0
   4 -15  -2    8.74    3.71   0
  -4 -15   2    7.59    6.38   0
  -4  15   2    2.64    9.24   0
   4  15  -2   -0.76    4.98   0
   3 -15  -2   21.22    3.80   0
   3  15  -2    7.50    5.07   0
  -3 -15   2   10.61    4.97   0
  -3  15   2    9.29    7.62   0
   2 -15  -2   36.05    5.45   0
   2  15  -2   26.44    3.79   0
  -2 -15   2   25.11    5.10   0
  -2  15   2   36.20    6.19   0
  -1 -15   2  403.37    5.85   0
   1 -15  -2  451.59    7.62   0
  -1  15   2  490.50   12.13   0
   1  15  -2  449.75   10.77   0
   0 -15  -2   31.81    4.06   0
   0 -15   2   25.43    3.55   0
   0  15  -2   30.69    7.74   0
   0  15   2   39.81    8.05   0
  -1 -15  -2  130.65    5.95   0
   1 -15   2  105.06    4.09   0
  -1  15  -2  121.63    8.56   0
   1  15   2  120.84    6.89   0
   2 -15   2   -0.21    4.47   0
  -2 -15  -2   -4.00    5.06   0
   2  15   2    0.93    3.44   0
  -2  15  -2   -2.06    5.38   0
   3 -15   2   80.49    3.81   0
  -3  15  -2   64.98    7.80   0
   3  15   2   75.11    5.14   0
  -3 -15  -2   85.42    5.69   0
   4 -15   2   31.82    3.39   0
  -4 -15  -2   29.60    5.40   0
  -4  15  -2   34.02    6.28   0
   4  15   2   24.74    4.95   0
  -5 -15  -2   22.40    6.31   0
  -5  15  -2   35.75    8.80   0
   5 -15   2   31.82    3.47   0
   5  15   2   31.75    3.61   0
   6  15   2   -2.81    4.21   0
  -6 -15  -2    0.11    8.64   0
  -6  15  -2   -3.91    6.18   0
   6 -15   2   -3.68    4.06   0
   7 -15   2    8.17    4.17   0
   7  15   2    9.15    4.29   0
  -7 -15  -2    4.60    9.18   0
  -7  15  -2   13.69    8.90   0
   8  15   2    1.60    5.25   0
  -8 -15  -2   -1.55   11.57   0
  -8  15  -2    1.47    7.73   0
   7 -16  -2   23.46    4.89   0
   7  16  -2   18.20    6.78   0
  -7 -16   2   14.76   10.76   0
  -7  16   2   18.76    7.15   0
   6  16  -2   64.76    5.10   0
  -6 -16   2   36.17   10.61   0
  -6  16   2   84.65    7.54   0
   6 -16  -2   71.97    5.13   0
   5  16  -2  103.31    5.11   0
  -5 -16   2   70.29   10.35   0
  -5  16   2  103.58    7.75   0
   5 -16  -2   98.78    5.23   0
   4 -16  -2    4.31    5.35   0
  -4 -16   2    6.58    6.53   0
  -4  16   2    7.77    6.77   0
   4  16  -2    7.28    5.16   0
   3 -16  -2  430.71    7.45   0
   3  16  -2  400.80    7.11   0
  -3 -16   2  368.54   11.29   0
  -3  16   2  474.76   10.83   0
   2 -16  -2   85.63    5.77   0
  -2 -16   2   75.19    5.32   0
   2  16  -2   69.89    4.09   0
  -2  16   2   98.18   11.26   0
   1  16  -2    5.25    8.72   0
  -1 -16   2   12.35    4.79   0
   1 -16  -2    1.74    5.39   0
  -1  16   2    7.30    7.20   0
   0 -16  -2    5.44    5.24   0
   0 -16   2    3.52    3.31   0
   0  16  -2   -1.69    7.67   0
   0  16   2   10.24    9.01   0
  -1 -16  -2   38.62    5.48   0
   1 -16   2   32.02    3.58   0
  -1  16  -2   45.18    7.10   0
   1  16   2   49.87    9.71   0
   2 -16   2  136.64    5.37   0
  -2 -16  -2  121.96    4.64   0
   2  16   2  116.06    5.62   0
  -2  16  -2  130.24   10.58   0
   3 -16   2   37.87    4.85   0
   3  16   2   18.94    5.10   0
  -3  16  -2   30.82    7.08   0
  -3 -16  -2   42.59    4.11   0
   4 -16   2  361.94    6.77   0
  -4 -16  -2  338.36    7.44   0
  -4  16  -2  342.52    9.21   0
   4  16   2  326.09    6.85   0
  -5 -16  -2  237.83    8.14   0
  -5  16  -2  197.94    8.22   0
   5 -16   2  233.84    5.57   0
   5  16   2  201.14    5.62   0
   6  16   2   28.54    4.60   0
  -6 -16  -2   25.10    9.16   0
  -6  16  -2   18.96    6.66   0
   6 -16   2   37.49    4.41   0
   7 -16   2   23.67    5.15   0
   7  16   2   19.92    7.59   0
  -7 -16  -2   13.59   10.48   0
  -7  16  -2   26.59   10.31   0
   6  17  -2   -1.29    6.66   0
  -6 -17   2   -0.47   10.18   0
  -6  17   2   14.90    9.95   0
   6 -17  -2    0.89    4.77   0
  -5 -17   2    2.78    9.68   0
  -5  17   2    2.23    7.09   0
   5 -17  -2    7.45    4.69   0
   5  17  -2    0.53    6.57   0
   4 -17  -2    4.96    6.64   0
  -4 -17   2    7.53    9.31   0
  -4  17   2    2.04   10.24   0
   4  17  -2   -5.30    4.66   0
   3 -17  -2   68.40    6.46   0
   3  17  -2   66.86    5.77   0
  -3 -17   2   41.57    7.03   0
  -3  17   2   89.84   11.19   0
   2 -17  -2  112.03    6.10   0
  -2 -17   2   96.08    4.28   0
   2  17  -2   80.03    4.42   0
  -2  17   2  132.52   11.77   0
  -1 -17   2   12.11    5.06   0
   1  17  -2   23.89    9.89   0
   1 -17  -2   17.71    3.91   0
  -1  17   2   15.75    7.69   0
   0 -17  -2   13.60    3.92   0
   0 -17   2   12.92    3.48   0
   0  17  -2   17.32    9.94   0
   0  17   2   10.99    7.35   0
  -1 -17  -2  206.54    5.48   0
   1 -17   2  228.45    6.24   0
  -1  17  -2  293.94    9.18   0
   1  17   2  285.44   12.03   0
   2 -17   2  117.51    4.23   0
  -2 -17  -2  109.95    4.82   0
   2  17   2  107.85    4.46   0
  -2  17  -2  129.26    8.21   0
   3 -17   2  147.86    5.22   0
   3  17   2  133.10    5.19   0
  -3  17  -2  163.39   10.97   0
  -3 -17  -2  166.89    6.87   0
   4 -17   2    7.45    5.98   0
  -4 -17  -2    2.01    4.90   0
  -4  17  -2    9.64    9.84   0
   4  17   2    4.44    4.48   0
  -5 -17  -2   35.02    7.16   0
  -5  17  -2   26.55    7.06   0
   5 -17   2   26.45    4.42   0
   5  17   2   20.87    4.77   0
   6  17   2   55.44    5.81   0
  -6 -17  -2   42.01    8.28   0
  -6  17  -2   36.57    7.24   0
   6 -17   2   59.34    5.46   0
  -5 -18   2   13.57    7.28   0
  -5  18   2   23.66   10.82   0
   5 -18  -2   26.51    7.67   0
   5  18  -2   23.89    7.62   0
   4 -18  -2  148.72    7.62   0
  -4 -18   2  106.18    8.03   0
  -4  18   2  125.83    9.23   0
   4  18  -2  115.85    5.56   0
   3 -18  -2    8.51    6.76   0
   3  18  -2   -2.56    6.84   0
  -3  18   2    8.19   11.14   0
  -3 -18   2   12.14    6.54   0
   2 -18  -2   47.81    5.11   0
  -2 -18   2   50.53    4.94   0
   2  18  -2   51.59    7.01   0
  -2  18   2   67.39    8.63   0
   1  18  -2   20.39    4.97   0
  -1 -18   2   19.78    4.65   0
   1 -18  -2   18.06    6.99   0
  -1  18   2   33.51    8.01   0
   0  18   2   25.70   10.89   0
   0 -18  -2   30.60    5.12   0
   0 -18   2   27.68    6.33   0
   0  18  -2   31.99    7.76   0
   1  18   2   10.67    7.32   0
  -1 -18  -2    8.99    5.00   0
   1 -18   2   12.82    6.12   0
  -1  18  -2   13.22   10.75   0
   2 -18   2  108.29    6.82   0
  -2 -18  -2  114.97    5.91   0
   2  18   2   99.39    5.37   0
  -2  18  -2   95.20    8.84   0
   3 -18   2  196.25    7.07   0
   3  18   2  172.30    7.43   0
  -3  18  -2  166.69   12.01   0
  -3 -18  -2  173.64    8.14   0
   4 -18   2    6.66    4.16   0
  -4 -18  -2   -8.24    7.03   0
  -4  18  -2  -10.89   10.08   0
   4  18   2    4.97    4.55   0
  -5 -18  -2  135.55    6.99   0
  -5  18  -2  106.60    9.89   0
   5 -18   2  133.32    6.18   0
   5  18   2  139.78    8.65   0
  -4  19   2   99.16   14.55   0
   4 -19  -2  107.60    8.87   0
  -4 -19   2   95.59    8.71   0
   4  19  -2  101.17    6.43   0
   3 -19  -2    0.48    4.91   0
   3  19  -2   14.40    6.84   0
  -3  19   2    1.93    8.26   0
  -3 -19   2   -2.18    4.79   0
   2 -19  -2   51.66    5.30   0
  -2 -19   2   34.81    6.95   0
  -2  19   2   59.79   12.39   0
   2  19  -2   61.99    7.22   0
   1  19  -2    1.30    7.14   0
  -1 -19   2    3.04    4.55   0
   1 -19  -2    1.18    5.05   0
  -1  19   2    1.22    8.12   0
   0 -19  -2  177.72    8.17   0
   0 -19   2  151.62    7.36   0
   0  19  -2  171.06    9.66   0
   0  19   2  212.40   12.57   0
   1  19   2    0.96    6.82   0
  -1 -19  -2   10.03    5.05   0
   1 -19   2    5.61    6.30   0
  -1  19  -2    2.48    7.87   0
   2 -19   2   -3.06    4.39   0
  -2 -19  -2    0.02    5.00   0
   2  19   2    0.58    6.68   0
  -2  19  -2    2.05   11.04   0
   3 -19   2    4.91    4.34   0
   3  19   2    2.83    5.74   0
  -3  19  -2    6.19    7.51   0
  -3 -19  -2    0.41    5.10   0
   1  20  -2  113.78    6.79   0
  -1 -20   2  117.35    6.42   0
   1 -20  -2  129.28    9.28   0
  -1  20   2  122.49   11.71   0
   0 -20  -2   71.42    6.41   0
   0 -20   2   35.89    5.81   0
   0  20  -2   73.90   14.09   0
  12   0  -3   -1.61    7.50   0
  12   0  -3    0.02    7.36   0
  11   0  -3  169.68    7.41   0
  11   0  -3  216.92    7.77   0
  10   0  -3    1.70    5.69   0
  10   0  -3   -1.34    3.93   0
   9   0  -3  598.92    7.76   0
   9   0  -3  376.36    5.84   0
   8   0  -3    2.86    4.58   0
   8   0  -3   -0.68    3.18   0
   7   0  -3 2554.94   13.40   0
   7   0  -3 3617.21   15.42   0
   6   0  -3    0.18    3.02   0
   6   0  -3    2.76    3.15   0
  -6   0   3   -1.58    3.05   0
  -5   0   3 1693.62   12.02   0
   5   0  -3 1516.17   10.99   0
   5   0  -3 2181.89   13.52   0
   4   0  -3   -0.05    3.39   0
   4   0  -3    0.49    3.56   0
  -4   0   3   -0.21    3.38   0
   3   0  -3  432.87    7.51   0
   3   0  -3  298.07    5.95   0
  -3   0   3  366.23    7.00   0
   2   0  -3    7.18    3.89   0
   2   0  -3    2.28    3.68   0
  -2   0   3    2.89    3.80   0
  -1   0   3  190.78    6.91   0
   1   0  -3  148.58    5.68   0
   1   0  -3  209.98    7.41   0
   0   0  -3    1.63    4.19   0
   0   0  -3    0.41    4.00   0
   0   0   3    3.90    7.54   0
  -1   0  -3 1116.82   21.46   0
   1   0   3 1298.63   23.41   0
  -2   0  -3   -0.16    6.26   0
   3   0   3  682.86   15.01   0
   3   0   3  581.25   13.32   0
   4   0   3    2.08    3.11   0
   4   0   3    2.54    2.98   0
   5   0   3  407.87    8.16   0
   5   0   3  368.40    8.22   0
   6   0   3    3.80    3.93   0
   6   0   3   -0.29    3.70   0
   7   0   3  336.82    6.91   0
   7   0   3  359.48    6.36   0
   8   0   3   -0.27    3.74   0
   8   0   3    2.27    2.64   0
   9   0   3  447.23    7.85   0
   9   0   3  515.20    8.14   0
  10   0   3    1.35    4.71   0
  10   0   3    0.14    4.65   0
  11   0   3   13.27    6.25   0
  11   0   3   16.51    6.01   0
  12  -1  -3   -4.48    5.39   0
  12  -1  -3   -4.17    7.30   0
  12   1  -3   -6.72    5.33   0
  12   1  -3   11.95    7.34   0
  11  -1  -3  124.81    7.13   0
  11  -1  -3  122.71    7.15   0
  11   1  -3  140.11    7.46   0
  11   1  -3   91.27    5.52   0
  10  -1  -3   14.23    4.11   0
  10  -1  -3    7.38    5.74   0
  10   1  -3    8.56    5.94   0
  10   1  -3    9.36    3.96   0
   9  -1  -3  450.31    6.09   0
   9  -1  -3  340.96    6.30   0
   9   1  -3  370.65    6.95   0
   9   1  -3  458.36    6.37   0
   8  -1  -3  167.46    5.55   0
   8  -1  -3  116.01    5.15   0
   8   1  -3  119.44    5.10   0
   8   1  -3  158.67    4.53   0
  -8  -1   3  112.66    4.11   0
   7  -1  -3   23.50    3.54   0
   7  -1  -3   16.67    3.33   0
   7   1  -3   19.64    3.20   0
   7   1  -3   26.30    5.03   0
  -7  -1   3   15.07    4.55   0
   6  -1  -3  174.20    4.69   0
   6  -1  -3  129.37    5.22   0
   6   1  -3  134.66    5.22   0
   6   1  -3  189.62    5.88   0
  -6  -1   3  149.08    5.40   0
  -5  -1   3 1304.71   10.77   0
   5  -1  -3 1115.93    9.59   0
   5  -1  -3 1643.82   11.28   0
   5   1  -3 1275.50   10.51   0
   5   1  -3 1868.61   12.56   0
   4  -1  -3  444.90    6.65   0
   4  -1  -3  649.14    7.87   0
   4   1  -3  712.45    8.28   0
   4   1  -3  467.77    6.87   0
  -4  -1   3  496.78    6.97   0
  -4   1   3  600.92    7.60   0
   3  -1  -3   37.65    3.05   0
   3  -1  -3   50.15    4.08   0
   3   1  -3   36.24    4.06   0
   3   1  -3   56.62    3.45   0
  -3  -1   3   47.02    3.23   0
  -3   1   3   51.03    3.32   0
   2  -1  -3 3187.27   20.22   0
   2  -1  -3 2188.77   16.60   0
   2   1  -3 3359.15   20.84   0
   2   1  -3 2416.40   17.86   0
  -2  -1   3 2601.77   18.23   0
  -2   1   3 2854.14   18.66   0
  -1  -1   3  702.39   11.47   0
  -1   1   3  798.55   11.85   0
   1  -1  -3  571.49   10.32   0
   1  -1  -3  781.19   12.08   0
   1   1  -3  612.43   10.51   0
   0  -1  -3    1.44    4.26   0
   0   1  -3    2.01    4.00   0
   0   1   3    2.99    3.77   0
   0  -1   3   -1.92    7.62   0
  -1  -1  -3  146.73   11.59   0
  -1   1  -3  148.01    9.43   0
   1  -1   3  153.67    8.42   0
   1   1   3  170.04   12.50   0
  -2  -1  -3 2278.30   30.79   0
  -2   1  -3 2352.21   23.78   0
   3  -1   3  382.38   11.17   0
   3  -1   3  400.50   12.08   0
   3   1   3  404.57   10.18   0
  -3  -1  -3  318.13    9.85   0
   4  -1   3 1646.01   17.34   0
   4   1   3 1590.99   16.16   0
   4   1   3 1963.11   19.25   0
  -4  -1  -3 1161.37   14.63   0
   4  -1   3 1590.52   18.26   0
  -5  -1  -3    7.35    3.83   0
   5  -1   3   23.21    4.31   0
   5  -1   3   12.98    4.88   0
   5   1   3   14.32    4.24   0
   5   1   3   15.85    3.84   0
   6  -1   3  120.24    5.49   0
   6  -1   3  124.22    5.39   0
   6   1   3  119.89    5.13   0
   6   1   3  137.89    5.55   0
   7  -1   3   62.91    4.68   0
   7  -1   3   74.36    4.72   0
   7   1   3   83.18    4.83   0
   7   1   3   66.69    3.54   0
   8  -1   3  576.30    8.32   0
   8  -1   3  657.52    8.47   0
   8   1   3  693.49    8.66   0
   8   1   3  578.05    8.18   0
   9  -1   3   17.67    3.50   0
   9  -1   3   23.39    4.93   0
   9   1   3   22.31    4.87   0
   9   1   3   21.95    4.94   0
  10  -1   3   32.69    4.91   0
  10  -1   3   27.24    5.07   0
  10   1   3   25.06    3.64   0
  10   1   3   31.64    4.99   0
  11  -1   3  120.03    6.78   0
  11  -1   3  105.31    5.45   0
  11   1   3  111.35    5.36   0
  11   1   3  112.74    6.81   0
  12  -2  -3   10.82    8.15   0
  12  -2  -3   47.09    5.50   0
  12   2  -3   24.35    8.23   0
  12   2  -3   40.11    5.56   0
  11  -2  -3   35.53    5.29   0
  11  -2  -3   38.53    7.17   0
  11   2  -3   41.39    5.49   0
  11   2  -3   34.28    5.05   0
  10  -2  -3   39.77    6.13   0
  10  -2  -3   57.30    5.88   0
  10   2  -3   64.45    6.27   0
  10   2  -3   43.48    5.79   0
  -9  -2   3  199.64    5.31   0
   9  -2  -3  196.99    6.59   0
   9  -2  -3  269.92    6.85   0
   9   2  -3  189.87    5.03   0
   9   2  -3  300.22    5.87   0
   8  -2  -3    8.16    3.13   0
   8  -2  -3    4.87    3.01   0
   8   2  -3    7.72    4.51   0
   8   2  -3    2.77    4.26   0
  -8  -2   3    3.26    4.31   0
   7  -2  -3   80.61    3.85   0
   7  -2  -3   99.57    3.92   0
   7   2  -3  121.61    4.14   0
   7   2  -3   80.12    3.73   0
  -7  -2   3   85.64    4.89   0
   6  -2  -3  634.00    7.22   0
   6  -2  -3  990.43    9.12   0
  -6  -2   3  737.40    7.62   0
   6   2  -3 1051.33    8.83   0
   6   2  -3  713.60    8.08   0
  -6   2   3  819.41    8.14   0
  -5  -2   3  278.13    6.18   0
  -5   2   3  283.02    5.51   0
   5  -2  -3  207.62    4.87   0
   5  -2  -3  339.80    6.58   0
   5   2  -3  395.81    6.95   0
   5   2  -3  225.81    5.02   0
   4  -2  -3 2363.29   14.20   0
   4  -2  -3 3290.83   16.63   0
   4   2  -3 2478.40   14.56   0
  -4  -2   3 2941.26   16.09   0
  -4   2   3 3052.92   15.82   0
   3  -2  -3   40.37    3.03   0
   3  -2  -3   56.74    3.34   0
   3   2  -3   44.00    3.17   0
  -3  -2   3   47.13    3.25   0
  -3   2   3   50.55    3.26   0
   2  -2  -3  242.44    6.63   0
  -2  -2   3  230.29    5.69   0
   2   2  -3  225.16    5.67   0
  -2   2   3  238.93    5.81   0
  -1   2   3  827.66   11.29   0
  -1  -2   3  807.31   14.55   0
   1  -2  -3  800.37   11.41   0
   1   2  -3  771.58   11.08   0
   0  -2  -3 1661.69   19.79   0
   0   2   3 1605.57   17.23   0
   0  -2   3 1593.62   19.88   0
   0   2  -3 1688.07   20.51   0
  -1  -2  -3 3497.92   29.90   0
  -1   2  -3 3497.61   28.87   0
   1  -2   3 3533.33   29.27   0
   2  -2   3  316.10   10.20   0
   2   2   3  331.27    9.08   0
  -2  -2  -3  341.02   16.24   0
  -2   2  -3  361.06   10.43   0
   3  -2   3   93.05    6.12   0
   3  -2   3   86.82    5.83   0
   3   2   3   93.53    4.86   0
  -3  -2  -3   92.10    5.66   0
  -3   2  -3   96.22    6.78   0
   4  -2   3 2053.39   18.47   0
   4  -2   3 2166.06   20.47   0
   4   2   3 2195.85   17.54   0
  -4  -2  -3 1860.15   17.71   0
  -4   2  -3 2116.67   20.48   0
  -5  -2  -3  319.71    7.43   0
   5   2   3  431.67    7.63   0
   5  -2   3  431.60    8.11   0
   5  -2   3  432.70    8.86   0
   5   2   3  577.58    9.41   0
   6  -2   3 2536.60   16.53   0
   6  -2   3 2291.85   16.19   0
  -6  -2  -3 1897.04   14.52   0
   6   2   3 2439.20   15.76   0
   6   2   3 3184.87   18.52   0
   7  -2   3   17.91    3.97   0
   7  -2   3   15.06    4.25   0
   7   2   3   15.21    3.73   0
   7   2   3   17.17    4.23   0
  -7  -2  -3    9.58    2.80   0
   8  -2   3   59.45    3.46   0
   8  -2   3   50.84    3.54   0
   8   2   3   74.33    3.75   0
   8   2   3   46.85    4.22   0
   9  -2   3  257.41    6.43   0
   9  -2   3  226.68    6.72   0
   9   2   3  285.07    6.82   0
   9   2   3  221.51    6.34   0
  10  -2   3   72.06    5.28   0
  10  -2   3   58.63    5.52   0
  10   2   3   67.83    4.27   0
  10   2   3   62.29    5.21   0
  11  -2   3  161.10    7.16   0
  11  -2   3  138.89    7.21   0
  11   2   3  115.13    7.08   0
  11   2   3  172.65    7.26   0
  12  -3  -3    5.60    5.19   0
  12  -3  -3   15.69    8.03   0
  12   3  -3   10.07    5.70   0
  12   3  -3    4.65    7.41   0
  11  -3  -3    7.42    7.63   0
  11  -3  -3    7.93    7.00   0
  11   3  -3    9.05    7.65   0
  11   3  -3   11.33    4.93   0
 -10  -3   3  145.16    6.68   0
  10  -3  -3  146.01    6.79   0
  10  -3  -3  198.09    5.31   0
  10   3  -3  149.34    6.29   0
  10   3  -3  226.47    5.74   0
  -9  -3   3   72.41    4.33   0
   9  -3  -3   69.52    5.99   0
   9  -3  -3   75.13    5.79   0
   9   3  -3   98.35    4.71   0
   9   3  -3   61.41    4.13   0
   8  -3  -3   74.06    4.84   0
   8  -3  -3   88.10    3.74   0
   8   3  -3   72.55    3.57   0
   8   3  -3   88.60    3.95   0
  -8  -3   3   77.15    3.73   0
   7  -3  -3  132.46    5.21   0
   7  -3  -3  175.69    5.33   0
   7   3  -3  196.07    4.80   0
   7   3  -3  134.04    5.07   0
  -7  -3   3  128.95    4.18   0
  -7   3   3  147.57    5.49   0
  -6   3   3  672.00    7.30   0
   6  -3  -3  524.64    6.62   0
   6  -3  -3  736.40    7.26   0
  -6  -3   3  641.55    7.10   0
   6   3  -3  871.79    8.03   0
   6   3  -3  594.77    6.77   0
  -5  -3   3  158.28    5.37   0
  -5   3   3  159.27    4.65   0
   5  -3  -3  128.47    4.16   0
   5  -3  -3  173.59    4.56   0
   5   3  -3  148.88    4.28   0
   4  -3  -3  856.68    8.78   0
   4  -3  -3 1113.74    9.82   0
   4   3  -3 1012.84    9.22   0
  -4  -3   3 1071.07    9.63   0
  -4   3   3 1078.11    9.54   0
   3  -3  -3 1375.19   11.47   0
   3   3  -3 1237.16   11.15   0
  -3  -3   3 1342.77   11.41   0
  -3   3   3 1288.60   10.91   0
   2  -3  -3  718.05    9.58   0
  -2  -3   3  697.86    9.09   0
   2   3  -3  680.34    9.24   0
  -2   3   3  659.87    8.61   0
  -1   3   3  104.18    4.31   0
  -1  -3   3   98.99    6.54   0
   1  -3  -3   96.92    4.58   0
   1   3  -3   95.62    4.28   0
   0  -3  -3   22.41    4.49   0
   0   3   3   17.78    2.91   0
   0   3  -3   22.99    7.34   0
   0  -3   3   17.19    7.57   0
  -1  -3  -3  316.40    8.22   0
  -1   3  -3  296.44   10.09   0
   1  -3   3  316.27    9.25   0
   1   3   3  285.91    7.67   0
   2  -3   3  190.79    6.67   0
  -2  -3  -3  202.53    6.74   0
   2   3   3  189.46    6.17   0
  -2   3  -3  199.52    8.28   0
   3  -3   3 1483.43   16.36   0
   3   3   3 1549.74   14.95   0
  -3  -3  -3 1570.67   16.22   0
  -3   3  -3 1412.70   18.05   0
   4  -3   3  270.83    8.06   0
   4  -3   3  281.99    7.27   0
   4   3   3  280.02    6.55   0
  -4  -3  -3  251.61    6.98   0
  -4   3  -3  278.33    7.91   0
  -5  -3  -3   41.30    4.65   0
  -5   3  -3   52.00    5.13   0
   5  -3   3   50.27    5.02   0
   5  -3   3   48.84    4.38   0
   5   3   3   52.74    4.09   0
  -6  -3  -3   85.00    5.00   0
   6  -3   3   99.02    4.99   0
   6  -3   3  105.89    5.51   0
   6   3   3  134.28    4.87   0
   6   3   3  106.21    4.76   0
   7  -3   3   86.83    4.59   0
   7  -3   3   78.06    4.99   0
   7   3   3  115.62    5.13   0
   7   3   3   74.31    4.31   0
  -7  -3  -3   61.24    4.39   0
   8  -3   3  278.18    5.40   0
   8  -3   3  250.29    5.72   0
   8   3   3  341.19    5.96   0
   8   3   3  275.91    5.87   0
  -8  -3  -3  200.09    5.68   0
  -9  -3  -3   74.91    4.02   0
   9  -3   3  112.38    5.44   0
   9  -3   3  103.06    5.89   0
   9   3   3  140.19    5.85   0
   9   3   3  102.47    5.30   0
  10  -3   3   22.21    3.45   0
  10  -3   3   18.74    5.11   0
  10   3   3   25.37    3.74   0
  10   3   3   16.90    4.73   0
  11  -3   3    6.46    5.90   0
  11  -3   3    2.49    6.39   0
  11   3   3    7.93    6.08   0
  11   3   3    9.05    5.82   0
  12  -4  -3  565.35   10.71   0
  12  -4  -3  485.13    9.56   0
  12   4  -3  677.34   10.30   0
  12   4  -3  362.84    8.07   0
  11  -4  -3    9.22    5.47   0
  11  -4  -3    8.55    4.92   0
  11   4  -3    2.14    5.03   0
  11   4  -3   12.78    5.34   0
 -11  -4   3    7.66    5.24   0
 -10  -4   3  426.81    6.87   0
  10  -4  -3  393.24    6.69   0
  10  -4  -3  469.11    6.69   0
  10   4  -3  574.06    7.60   0
  10   4  -3  444.31    7.71   0
  -9  -4   3   59.69    4.11   0
   9  -4  -3   53.98    4.31   0
   9  -4  -3   69.46    4.27   0
   9   4  -3   54.26    5.45   0
   9   4  -3   89.92    4.55   0
   8  -4  -3  173.74    5.53   0
   8  -4  -3  239.82    5.61   0
   8   4  -3  276.15    5.20   0
   8   4  -3  185.28    4.41   0
  -8   4   3  206.92    5.83   0
  -8  -4   3  190.74    4.58   0
   7  -4  -3   47.29    3.46   0
   7  -4  -3   67.10    4.65   0
   7   4  -3   76.37    3.75   0
   7   4  -3   48.42    4.45   0
  -7  -4   3   47.85    4.53   0
  -7   4   3   54.22    3.61   0
  -6   4   3  301.69    5.40   0
  -6  -4   3  321.57    5.25   0
   6  -4  -3  264.73    5.10   0
   6  -4  -3  334.64    5.48   0
   6   4  -3  297.37    5.95   0
  -5  -4   3   67.02    4.50   0
  -5   4   3   58.04    3.60   0
   5  -4  -3   43.24    3.41   0
   5  -4  -3   57.55    3.57   0
   5   4  -3   45.21    3.33   0
   4  -4  -3  699.17    7.76   0
  -4  -4   3  586.79    7.00   0
   4   4  -3  587.73    7.05   0
  -4   4   3  634.98    7.36   0
   3  -4  -3  244.85    5.19   0
   3   4  -3  236.24    4.98   0
  -3  -4   3  243.50    4.93   0
  -3   4   3  250.25    5.67   0
   2  -4  -3 3881.75   20.03   0
   2   4  -3 3824.60   19.46   0
  -2   4   3 3464.94   18.31   0
  -2  -4   3 3362.99   23.21   0
  -1   4   3  105.41    4.79   0
  -1  -4   3  116.74    8.18   0
   1  -4  -3  112.01    4.53   0
   1   4  -3  118.93    4.91   0
   0  -4  -3 1178.35   13.17   0
   0   4   3 1224.70   12.67   0
   0  -4   3 1282.96   16.60   0
   0   4  -3 1395.22   16.96   0
  -1  -4  -3  281.58    6.67   0
  -1   4  -3  318.32    9.69   0
   1  -4   3  327.39   10.15   0
   1   4   3  264.49    6.66   0
   2  -4   3   55.20    3.38   0
  -2  -4  -3   71.70    4.43   0
   2   4   3   62.66    3.96   0
  -2   4  -3   62.61    5.35   0
   3  -4   3    1.43    2.93   0
   3   4   3    3.86    2.78   0
  -3   4  -3    2.44    5.87   0
  -3  -4  -3    1.72    3.29   0
   4  -4   3  359.56    7.45   0
  -4  -4  -3  410.61    8.03   0
   4   4   3  411.00    7.14   0
  -4   4  -3  361.42    8.65   0
  -5  -4  -3   84.10    5.17   0
  -5   4  -3   79.66    5.54   0
   5  -4   3   86.81    5.64   0
   5  -4   3   89.26    4.78   0
   5   4   3   92.84    3.75   0
  -6   4  -3  159.32    6.11   0
  -6  -4  -3  139.64    5.53   0
   6  -4   3  157.82    6.01   0
   6  -4   3  162.45    5.38   0
   6   4   3  155.32    5.00   0
   7  -4   3    6.12    4.24   0
   7  -4   3    7.26    3.67   0
   7   4   3    8.33    4.32   0
   7   4   3    7.23    2.55   0
  -7  -4  -3    3.25    3.96   0
   8  -4   3   10.56    4.25   0
   8  -4   3   16.18    3.81   0
   8   4   3   28.51    4.28   0
   8   4   3    9.70    2.62   0
  -8  -4  -3    9.28    2.84   0
  -9  -4  -3   67.68    5.30   0
   9  -4   3   96.32    5.88   0
   9  -4   3   97.51    5.29   0
   9   4   3  125.98    4.60   0
   9   4   3   97.97    5.15   0
  10  -4   3   26.74    5.32   0
  10  -4   3   23.95    3.64   0
  10   4   3   31.31    5.27   0
  10   4   3   25.10    3.44   0
  11  -4   3    6.91    6.61   0
  11  -4   3   18.23    6.07   0
  11   4   3   12.38    6.40   0
  11   4   3   15.71    5.95   0
 -12  -5   3    8.85    9.24   0
  12  -5  -3   10.17    8.56   0
  12  -5  -3    6.02    6.95   0
  12   5  -3   -3.24    6.23   0
  12   5  -3   12.56    6.55   0
 -11  -5   3    2.09    7.42   0
  11  -5  -3    4.69    5.01   0
  11  -5  -3   19.21    7.82   0
  11   5  -3   20.50    5.45   0
  11   5  -3    2.20    7.07   0
  10  -5  -3   77.85    4.40   0
  10  -5  -3   61.51    6.37   0
  10   5  -3  103.95    6.52   0
  10   5  -3   48.10    5.88   0
 -10  -5   3   44.35    6.12   0
  -9   5   3   15.63    4.18   0
   9  -5  -3   11.39    4.12   0
   9  -5  -3   11.85    5.33   0
   9   5  -3   19.21    5.78   0
   9   5  -3    5.63    3.75   0
  -9  -5   3    6.36    5.47   0
   8  -5  -3   19.07    4.35   0
   8  -5  -3   17.41    4.52   0
   8   5  -3   14.93    4.21   0
   8   5  -3   18.81    3.37   0
  -8  -5   3   18.59    3.13   0
  -8   5   3   23.66    4.51   0
   7  -5  -3  200.86    5.65   0
   7  -5  -3  232.81    5.57   0
   7   5  -3  181.44    5.23   0
  -7  -5   3  210.92    5.54   0
  -7   5   3  216.89    5.66   0
  -6   5   3  284.40    6.16   0
  -6  -5   3  267.74    4.97   0
   6  -5  -3  235.19    5.76   0
   6  -5  -3  288.59    5.15   0
   6   5  -3  235.73    4.72   0
  -5  -5   3   37.06    4.27   0
  -5   5   3   35.63    3.35   0
   5  -5  -3   34.89    4.46   0
   5   5  -3   32.01    3.20   0
   4  -5  -3 1175.07    9.58   0
  -4  -5   3 1167.37    9.31   0
   4   5  -3 1085.97    9.11   0
  -4   5   3 1110.54    9.44   0
   3  -5  -3 1959.55   12.96   0
   3   5  -3 1959.06   12.89   0
  -3  -5   3 1894.33   12.34   0
  -3   5   3 1803.12   12.14   0
   2  -5  -3   84.68    4.58   0
   2   5  -3   75.29    3.37   0
  -2   5   3   81.15    4.22   0
  -2  -5   3   84.49    7.59   0
  -1   5   3 1542.15   12.70   0
  -1  -5   3 1740.21   17.73   0
   1  -5  -3 1702.28   14.37   0
   1   5  -3 1786.14   13.53   0
   0  -5  -3  284.21    6.28   0
   0   5   3  273.05    5.80   0
   0  -5   3  292.31    8.19   0
   0   5  -3  345.42    9.89   0
  -1  -5  -3  493.88    8.21   0
   1  -5   3  558.31   11.39   0
  -1   5  -3  511.17   10.94   0
   1   5   3  537.22   23.33   0
   2  -5   3    2.78    2.80   0
  -2  -5  -3    1.06    3.19   0
   2   5   3    3.46    2.88   0
  -2   5  -3    2.55    4.50   0
   3  -5   3 3163.94   19.08   0
   3   5   3 3048.18   17.19   0
  -3  -5  -3 3166.79   42.44   0
  -3   5  -3 3688.26   21.75   0
   4  -5   3    4.06    3.81   0
  -4  -5  -3    3.98    4.11   0
   4   5   3    8.79    3.58   0
  -4   5  -3    4.02    4.85   0
  -5  -5  -3  190.82    5.25   0
  -5   5  -3  186.25    6.59   0
   5  -5   3  186.60    5.64   0
   5   5   3  198.67    5.28   0
  -6   5  -3    1.76    4.48   0
  -6  -5  -3    3.80    4.22   0
   6  -5   3    6.55    4.47   0
   6  -5   3    3.12    3.76   0
   6   5   3    3.77    3.46   0
   7  -5   3  785.90   10.15   0
   7  -5   3  837.41    9.16   0
   7   5   3  785.47    8.02   0
  -7  -5  -3  740.90    9.18   0
  -7   5  -3  721.74    9.11   0
   8  -5   3   23.80    5.44   0
   8  -5   3   25.68    4.70   0
   8   5   3   24.65    4.57   0
   8   5   3   31.54    4.06   0
  -8  -5  -3   18.70    5.09   0
   9  -5   3  124.27    6.20   0
   9  -5   3  130.78    5.67   0
   9   5   3  114.48    4.39   0
   9   5   3  193.68    5.42   0
  -9  -5  -3   94.15    4.47   0
  10  -5   3   19.82    4.82   0
  10  -5   3   20.54    5.90   0
  10   5   3   24.06    6.47   0
  10   5   3   25.69    5.66   0
 -10  -5  -3   16.91    5.64   0
  11  -5   3   19.06    6.79   0
  11  -5   3   18.84    6.22   0
  11   5   3   17.14    4.66   0
  11   5   3    8.22    6.06   0
 -11  -6   3    8.78    7.31   0
  11  -6  -3    5.55    4.96   0
  11  -6  -3   -1.37    8.00   0
  11   6  -3   22.53    7.49   0
  11   6  -3    7.05    7.04   0
  10  -6  -3    5.57    5.43   0
  10  -6  -3    1.27    4.21   0
  10   6  -3    2.31    5.90   0
  10   6  -3    2.99    5.41   0
 -10  -6   3    2.05    4.03   0
  -9   6   3  360.25    7.71   0
   9  -6  -3  391.82    6.03   0
   9  -6  -3  337.00    7.46   0
   9   6  -3  513.85    6.86   0
   9   6  -3  300.08    5.66   0
  -9  -6   3  325.54    5.99   0
  -8   6   3   14.84    3.29   0
   8  -6  -3    8.81    3.04   0
   8  -6  -3   10.75    3.31   0
   8   6  -3   10.76    3.05   0
  -8  -6   3    8.87    4.42   0
   7  -6  -3  155.69    5.17   0
   7  -6  -3  112.54    4.09   0
   7   6  -3  133.33    4.02   0
  -7  -6   3  139.69    5.15   0
  -7   6   3  131.27    4.29   0
  -6   6   3  609.63    7.60   0
  -6  -6   3  590.79    7.36   0
   6  -6  -3  622.13    7.57   0
   6   6  -3  538.68    6.32   0
  -5  -6   3  124.58    4.83   0
  -5   6   3  107.22    4.09   0
   5  -6  -3  130.46    4.12   0
   5   6  -3  123.70    4.76   0
   4  -6  -3  468.98    6.39   0
  -4  -6   3  458.54    6.63   0
   4   6  -3  414.15    5.87   0
  -4   6   3  447.64    6.95   0
   3  -6  -3  206.89    4.73   0
   3   6  -3  217.46    5.11   0
  -3  -6   3  219.14    8.38   0
  -3   6   3  205.02    5.08   0
   2  -6  -3   45.14    4.11   0
   2   6  -3   42.45    2.89   0
  -2   6   3   40.58    3.01   0
  -2  -6   3   37.56    7.34   0
  -1   6   3 2452.17   14.88   0
  -1  -6   3 2469.44   19.67   0
   1  -6  -3 2537.40   16.15   0
   1   6  -3 2799.32   20.75   0
   0  -6  -3    7.32    3.56   0
   0   6   3    2.74    2.30   0
   0  -6   3    5.06    4.84   0
   0   6  -3    2.02    6.76   0
  -1  -6  -3 5583.80   23.69   0
   1   6   3 5681.10   54.11   0
  -1   6  -3 5412.44   27.60   0
   1  -6   3 6100.19   30.09   0
   2  -6   3   67.92    3.83   0
  -2  -6  -3   74.47    4.17   0
   2   6   3   64.91    3.82   0
  -2   6  -3   72.44    6.98   0
   3  -6   3  116.56    4.16   0
   3   6   3  122.55    4.92   0
  -3  -6  -3  111.21   10.60   0
  -3   6  -3  124.66    5.61   0
   4  -6   3  864.93    9.54   0
  -4  -6  -3  846.53   18.31   0
   4   6   3  875.58    8.51   0
  -4   6  -3  764.33   10.43   0
  -5  -6  -3  730.95    9.12   0
  -5   6  -3  641.79    9.70   0
   5  -6   3  663.44    7.76   0
   5   6   3  721.96    7.66   0
  -6   6  -3  284.29    7.17   0
  -6  -6  -3  312.89    6.73   0
   6  -6   3  294.04    6.22   0
   6   6   3  306.45    5.90   0
   7  -6   3   35.55    4.80   0
   7  -6   3   30.32    3.07   0
   7   6   3   32.93    3.73   0
  -7  -6  -3   31.50    4.46   0
  -7   6  -3   34.18    4.83   0
   8  -6   3   22.92    5.51   0
   8  -6   3   28.14    4.76   0
   8   6   3   23.58    4.57   0
  -8  -6  -3   22.23    3.76   0
  -8   6  -3   20.04    5.65   0
   9  -6   3  541.37    8.07   0
   9  -6   3  593.40    8.39   0
   9   6   3  579.81    8.32   0
   9   6   3  876.20   10.13   0
  -9  -6  -3  466.83    8.20   0
  10  -6   3    1.73    6.73   0
  10  -6   3    3.12    5.86   0
  10   6   3    9.68    6.38   0
  10   6   3    2.96    5.62   0
 -10  -6  -3    1.76    6.19   0
  11  -6   3  159.93    8.30   0
  11  -6   3  177.77    7.44   0
  11   6   3  170.54    7.46   0
  11   6   3  222.52    6.88   0
 -11  -6  -3  104.88    7.71   0
 -11  -7   3   52.04    7.81   0
  11  -7  -3   69.72    5.45   0
  11  -7  -3   59.09    8.53   0
  11   7  -3   98.04    8.14   0
  11   7  -3   51.98    7.26   0
 -10   7   3  166.01    5.77   0
  10  -7  -3  169.24    6.80   0
  10  -7  -3  151.22    5.70   0
  10   7  -3  171.05    6.35   0
  10   7  -3  255.52    5.97   0
 -10  -7   3  166.49    5.44   0
  -9  -7   3  364.50    7.51   0
  -9   7   3  360.28    6.52   0
   9  -7  -3  360.60    6.07   0
   9  -7  -3  307.01    6.23   0
   9   7  -3  490.50    6.75   0
   9   7  -3  339.02    7.06   0
  -8   7   3  360.11    7.68   0
   8  -7  -3  383.93    7.28   0
   8  -7  -3  314.63    7.46   0
   8   7  -3  327.36    6.84   0
  -8  -7   3  341.53    6.09   0
   7  -7  -3   10.04    3.17   0
   7  -7  -3    8.88    3.23   0
   7   7  -3    0.82    3.03   0
  -7  -7   3    5.53    3.06   0
  -7   7   3    2.59    3.26   0
   6   7  -3   40.95    3.29   0
  -6   7   3   43.66    3.57   0
  -6  -7   3   44.08    3.42   0
   6  -7  -3   46.43    4.76   0
  -5  -7   3  782.39    8.01   0
  -5   7   3  663.05    7.37   0
   5  -7  -3  789.32    8.29   0
   5   7  -3  793.03    7.99   0
   4  -7  -3  615.61    7.07   0
  -4  -7   3  593.08   10.67   0
   4   7  -3  632.90    7.33   0
  -4   7   3  601.30    7.80   0
  -3   7   3   10.76    3.08   0
   3  -7  -3    8.34    3.13   0
   3   7  -3    7.42    2.84   0
  -3  -7   3    8.77    6.70   0
   2  -7  -3   71.32    4.30   0
   2   7  -3   71.64    3.82   0
  -2   7   3   59.27    3.85   0
  -2  -7   3   61.02    5.65   0
   1   7  -3  269.13    7.50   0
  -1   7   3  212.78    5.23   0
   1  -7  -3  259.54    5.96   0
  -1  -7   3  219.85    7.21   0
   0  -7  -3   66.28    3.43   0
   0  -7   3   69.43    5.71   0
   0   7  -3   83.39    7.48   0
   0   7   3   86.38    8.81   0
  -1  -7  -3    0.78    3.41   0
   1   7   3    3.62    6.96   0
  -1   7  -3    0.60    6.75   0
   1  -7   3    0.31    2.98   0
   2  -7   3  472.11    6.63   0
  -2  -7  -3  506.36    7.12   0
   2   7   3  475.13    7.06   0
  -2   7  -3  501.93    9.87   0
   3  -7   3  469.91    7.09   0
   3   7   3  474.29    6.84   0
  -3  -7  -3  388.47   14.21   0
  -3   7  -3  460.65    8.09   0
   4  -7   3   28.38    2.90   0
  -4  -7  -3   24.11    8.20   0
   4   7   3   23.54    3.76   0
  -4   7  -3   25.76    5.93   0
   5   7   3   34.35    2.88   0
  -5   7  -3   34.35    4.84   0
  -5  -7  -3   35.47    7.33   0
   5  -7   3   31.36    3.94   0
   6   7   3    7.04    3.49   0
  -6   7  -3    7.31    4.56   0
  -6  -7  -3    8.16    3.02   0
   6  -7   3    3.72    3.78   0
   7  -7   3  132.17    5.61   0
   7  -7   3  123.35    3.90   0
   7   7   3  131.23    3.85   0
  -7  -7  -3  117.91    4.30   0
  -7   7  -3  124.43    5.53   0
  -8   7  -3   36.96    5.79   0
   8  -7   3   36.75    4.22   0
   8  -7   3   35.63    3.55   0
   8   7   3   39.55    4.71   0
  -8  -7  -3   39.25    5.44   0
  -9   7  -3    2.97    5.66   0
   9  -7   3    0.20    5.46   0
   9  -7   3    3.13    3.33   0
   9   7   3    4.59    4.54   0
  -9  -7  -3    3.33    5.22   0
  10  -7   3   19.69    7.05   0
  10  -7   3   22.07    5.95   0
 -10  -7  -3   19.64    6.58   0
  10   7   3   38.81    6.82   0
  10   7   3   23.12    5.93   0
 -11  -7  -3   38.68    5.99   0
  11  -7   3   71.33    8.69   0
  11  -7   3   57.05    5.81   0
  11   7   3   93.72    8.53   0
  11   7   3   77.59    7.58   0
  11  -8  -3   61.74    8.70   0
  11  -8  -3   83.65    5.81   0
  11   8  -3  116.78    8.38   0
  11   8  -3   76.23    5.62   0
 -11  -8   3   90.76    7.94   0
 -10   8   3    8.40    5.72   0
 -10  -8   3   17.07    5.13   0
  10  -8  -3   18.62    5.44   0
  10  -8  -3   24.95    6.87   0
  10   8  -3   10.84    6.71   0
  10   8  -3   15.62    5.34   0
   9  -8  -3  109.59    4.93   0
   9  -8  -3  144.82    6.23   0
  -9   8   3   97.94    5.01   0
   9   8  -3  106.01    5.82   0
  -9  -8   3  108.05    6.40   0
  -8   8   3   51.09    4.60   0
   8  -8  -3   56.21    4.46   0
   8  -8  -3   57.87    4.23   0
   8   8  -3   55.11    5.43   0
  -8  -8   3   60.73    4.24   0
   7  -8  -3 1374.67   10.10   0
   7   8  -3 1213.85    9.38   0
  -7  -8   3 1231.18    9.38   0
  -7   8   3 1213.29    9.48   0
   6   8  -3   31.47    4.23   0
  -6   8   3   24.12    4.80   0
  -6  -8   3   30.62    4.37   0
   6  -8  -3   28.51    3.34   0
  -5   8   3 1005.44    9.35   0
  -5  -8   3  857.39   11.07   0
   5  -8  -3  984.93    8.31   0
   5   8  -3 1019.78    8.72   0
   4  -8  -3  388.22    5.93   0
  -4  -8   3  370.58    7.94   0
   4   8  -3  408.90    6.34   0
  -4   8   3  369.36    6.55   0
  -3   8   3   46.73    4.46   0
   3  -8  -3   45.95    3.63   0
   3   8  -3   45.07    3.18   0
  -3  -8   3   38.05    7.22   0
   2  -8  -3  599.14    7.93   0
   2   8  -3  571.76    6.55   0
  -2   8   3  543.13    7.31   0
  -2  -8   3  555.62   10.79   0
   1   8  -3   22.56    6.86   0
  -1   8   3   17.75    2.92   0
  -1  -8   3   11.25    6.75   0
   1  -8  -3   16.73    3.25   0
   0  -8   3  164.53    6.37   0
   0  -8  -3  181.62    5.52   0
   0   8  -3  190.96    8.25   0
   0   8   3  218.82   10.37   0
  -1  -8  -3  154.96    4.50   0
   1  -8   3  153.54    4.05   0
  -1   8  -3  165.45    6.33   0
   1   8   3  168.53    9.64   0
   2  -8   3    5.75    2.48   0
  -2  -8  -3    1.49    2.95   0
   2   8   3    5.00    3.65   0
  -2   8  -3    5.95    4.54   0
   3  -8   3  489.78    6.89   0
   3   8   3  468.38    6.65   0
  -3  -8  -3  414.38   12.70   0
  -3   8  -3  491.23    9.37   0
   4  -8   3  225.16    5.40   0
  -4  -8  -3  191.37    9.72   0
   4   8   3  216.68    4.49   0
  -4   8  -3  255.17    7.65   0
  -5  -8  -3  361.11   12.66   0
  -5   8  -3  436.44    7.58   0
   5  -8   3  385.77    5.83   0
   5   8   3  425.17    5.76   0
   6   8   3  387.50    6.22   0
  -6   8  -3  307.55    7.00   0
  -6  -8  -3  358.18   11.50   0
   6  -8   3  389.47    6.52   0
   7  -8   3  133.78    5.46   0
   7   8   3  121.98    4.12   0
  -7  -8  -3  113.71    4.80   0
  -7   8  -3  107.30    6.36   0
  -8   8  -3    2.22    5.59   0
   8  -8   3    0.92    5.53   0
   8  -8   3    2.12    4.68   0
   8   8   3    1.12    4.34   0
  -8  -8  -3    1.21    3.72   0
  -9   8  -3   86.89    6.33   0
   9  -8   3  101.35    6.28   0
   9  -8   3  107.84    5.56   0
   9   8   3  113.10    5.41   0
  -9  -8  -3   91.82    6.06   0
 -10  -8  -3   14.10    6.81   0
  10  -8   3   25.22    7.06   0
  10  -8   3   23.10    4.45   0
  10   8   3   22.65    4.37   0
  10   8   3   46.72    7.17   0
 -11  -9   3    1.43    6.43   0
  11  -9  -3   10.41    6.87   0
  11  -9  -3   -1.86    8.36   0
  11   9  -3   10.31    6.56   0
  11   9  -3    3.24    8.28   0
 -11   9   3    0.09    6.91   0
 -10  -9   3    6.50    7.10   0
 -10   9   3    3.98    5.52   0
  10  -9  -3    0.15    5.44   0
  10  -9  -3    3.79    6.88   0
  10   9  -3    6.75    6.66   0
   9  -9  -3   74.04    6.55   0
   9  -9  -3  113.01    6.09   0
   9   9  -3   78.92    5.80   0
  -9   9   3   93.48    4.97   0
  -9  -9   3   99.67    6.19   0
  -8   9   3   72.21    4.68   0
   8  -9  -3   74.20    4.59   0
   8  -9  -3   86.95    4.36   0
   8   9  -3   89.29    4.15   0
  -8  -9   3   82.95    4.36   0
   7  -9  -3   46.93    3.46   0
   7   9  -3   42.03    4.33   0
  -7  -9   3   42.68    3.36   0
  -7   9   3   48.05    3.53   0
   6   9  -3  364.99    5.33   0
  -6   9   3  386.29    6.73   0
  -6  -9   3  354.27    9.19   0
   6  -9  -3  408.55    6.71   0
  -5   9   3   73.42    4.96   0
  -5  -9   3   72.57    5.60   0
   5  -9  -3   76.69    3.77   0
   5   9  -3   70.53    3.48   0
   4  -9  -3   78.31    3.94   0
  -4  -9   3   72.48    5.91   0
   4   9  -3   68.86    3.48   0
  -4   9   3   67.61    4.90   0
  -3   9   3   75.16    3.68   0
   3  -9  -3   81.57    5.01   0
   3   9  -3   71.15    3.43   0
  -3  -9   3   74.20    5.77   0
   2  -9  -3 1889.32   12.35   0
   2   9  -3 1915.60   11.53   0
  -2   9   3 1597.86   10.44   0
  -2  -9   3 1697.78   16.26   0
  -1  -9   3    4.15    4.73   0
  -1   9   3    7.59    5.29   0
   1  -9  -3   10.89    4.37   0
   1   9  -3    8.83    4.87   0
   0   9  -3  280.70    8.91   0
   0  -9  -3  284.17    6.10   0
   0  -9   3  253.14    7.02   0
   0   9   3  357.36   11.51   0
  -1  -9  -3   43.44    3.31   0
  -1   9  -3   41.88    5.08   0
   1  -9   3   42.54    2.90   0
   1   9   3   57.27    7.69   0
   2  -9   3 1323.57    9.58   0
  -2  -9  -3 1475.19   11.05   0
   2   9   3 1340.63   10.09   0
  -2   9  -3 1368.84   12.89   0
   3  -9   3   11.80    2.68   0
   3   9   3   13.49    2.67   0
  -3   9  -3   18.83    6.40   0
  -3  -9  -3   15.99    4.15   0
   4  -9   3  973.17    8.37   0
  -4  -9  -3  884.45   17.48   0
  -4   9  -3 1061.46   10.68   0
   4   9   3 1006.35    8.96   0
  -5  -9  -3   32.21    7.04   0
  -5   9  -3   36.79    4.56   0
   5  -9   3   37.99    3.93   0
   5   9   3   38.86    3.98   0
   6   9   3  282.95    5.78   0
  -6   9  -3  240.70    6.38   0
  -6  -9  -3  236.25   10.12   0
   6  -9   3  298.98    5.93   0
   7  -9   3   50.74    4.92   0
   7   9   3   55.69    3.57   0
  -7  -9  -3   40.07    7.54   0
  -7   9  -3   44.61    5.79   0
  -8   9  -3  374.34    8.36   0
   8  -9   3  443.76    7.45   0
   8  -9   3  417.86    7.25   0
   8   9   3  442.14    7.45   0
  -8  -9  -3  395.09   13.11   0
   9  -9   3   21.27    7.10   0
   9  -9   3   34.99    5.93   0
  -9   9  -3   27.49    7.09   0
   9   9   3   28.22    5.87   0
  -9  -9  -3   24.19    4.88   0
 -10   9  -3    2.49    5.15   0
  10  -9   3    9.81    7.09   0
  10  -9   3    4.48    4.29   0
  10   9   3   10.49    5.87   0
 -10  -9  -3    4.11    6.84   0
  10 -10  -3   11.52    7.82   0
  10 -10  -3    9.67    5.06   0
 -10  10   3   14.49    7.67   0
  10  10  -3   10.43    4.84   0
 -10 -10   3    3.75    5.26   0
   9 -10  -3    4.85    6.72   0
   9 -10  -3    6.01    6.25   0
   9  10  -3    5.91    5.97   0
  -9  10   3   -1.24    6.81   0
  -9 -10   3    8.10    4.00   0
  -8  10   3    1.16    5.89   0
   8 -10  -3   11.57    3.94   0
   8  10  -3    0.51    3.56   0
  -8 -10   3    2.38    9.16   0
   7 -10  -3  129.81    4.65   0
   7  10  -3  127.42    4.33   0
  -7 -10   3  110.57    7.81   0
  -7  10   3  114.50    4.81   0
   6  10  -3  433.96    6.48   0
  -6  10   3  419.55    6.96   0
  -6 -10   3  403.51    8.40   0
   6 -10  -3  459.48    6.05   0
  -5  10   3   16.74    3.23   0
  -5 -10   3   12.87    7.24   0
   5 -10  -3   20.01    3.25   0
   5  10  -3   18.06    4.10   0
   4 -10  -3 1452.45   10.02   0
  -4 -10   3 1443.44   15.45   0
   4  10  -3 1569.36   10.32   0
  -4  10   3 1278.72    9.41   0
  -3  10   3  168.78    5.24   0
   3 -10  -3  177.39    4.64   0
   3  10  -3  172.32    4.23   0
  -3 -10   3  167.17    6.77   0
   2 -10  -3  416.20    7.03   0
   2  10  -3  415.18    6.39   0
  -2  10   3  351.79    5.46   0
  -2 -10   3  386.30    9.71   0
   1  10  -3  329.62    7.74   0
  -1  10   3  427.68   11.68   0
  -1 -10   3  300.61    8.87   0
   1 -10  -3  322.56    5.64   0
   0  10  -3  502.38    9.04   0
   0 -10  -3  511.72    7.26   0
   0 -10   3  432.76    8.56   0
   0  10   3  613.43   13.39   0
  -1 -10  -3   43.01    4.38   0
   1  10   3   48.00    9.01   0
  -1  10  -3   46.71    5.09   0
   1 -10   3   52.63    3.87   0
   2 -10   3  136.14    3.81   0
  -2 -10  -3  156.42    5.14   0
   2  10   3  146.80    4.67   0
  -2  10  -3  174.29    7.81   0
  -3 -10  -3    8.33    2.87   0
   3 -10   3    1.09    2.44   0
   3  10   3    2.17    3.56   0
  -3  10  -3   -5.97    4.59   0
   4  10   3 1385.41   10.16   0
   4 -10   3 1492.18   10.53   0
  -4 -10  -3 1183.04   18.17   0
  -4  10  -3 1407.76   12.35   0
   5  10   3   34.35    3.82   0
  -5 -10  -3   25.03    6.84   0
  -5  10  -3   35.19    4.49   0
   5 -10   3   34.67    3.81   0
   6  10   3  909.41    8.16   0
  -6 -10  -3  734.17   14.89   0
  -6  10  -3  993.38   11.33   0
   6 -10   3  899.25    8.18   0
   7 -10   3    7.43    4.58   0
   7  10   3    9.84    4.45   0
  -7 -10  -3   10.08    7.03   0
  -7  10  -3    8.49    4.22   0
  -8  10  -3    7.14    5.65   0
   8 -10   3    9.59    4.69   0
   8  10   3   10.42    3.26   0
  -8 -10  -3    3.30    9.10   0
   9 -10   3    0.27    6.90   0
   9 -10   3   -3.35    5.65   0
   9  10   3   -0.98    4.04   0
  -9  10  -3    9.49    6.96   0
  -9 -10  -3    2.07    9.66   0
 -10  10  -3   29.43    8.10   0
  10 -10   3   38.41    8.05   0
  10 -10   3   38.91    5.20   0
  10  10   3   41.63    7.44   0
 -10 -10  -3   12.80   10.72   0
  10 -11  -3   43.85    5.78   0
  10 -11  -3   42.27    5.43   0
  10  11  -3   36.90    5.25   0
 -10  11   3   41.14    5.70   0
 -10 -11   3   25.01   10.34   0
   9 -11  -3  331.77    7.22   0
   9 -11  -3  414.81    8.95   0
   9  11  -3  370.66    6.65   0
  -9  11   3  349.40    7.48   0
  -9 -11   3  332.01   12.01   0
  -8  11   3    5.51    4.19   0
   8 -11  -3    2.78    3.94   0
   8  11  -3    3.58    3.69   0
  -8 -11   3    2.10    6.69   0
   7 -11  -3    9.46    5.50   0
   7  11  -3    6.30    3.66   0
  -7 -11   3    2.06    5.34   0
  -7  11   3    2.88    5.70   0
   6  11  -3  256.07    6.22   0
  -6  11   3  222.52    5.33   0
  -6 -11   3  214.12    9.00   0
   6 -11  -3  253.26    5.45   0
  -5  11   3  543.87    7.34   0
  -5 -11   3  579.27   11.30   0
   5 -11  -3  592.31    7.60   0
   5  11  -3  615.75    7.14   0
   4 -11  -3  329.88    5.39   0
  -4 -11   3  345.30    9.82   0
   4  11  -3  376.97    6.04   0
  -4  11   3  305.13    6.14   0
  -3  11   3  236.73    5.62   0
   3 -11  -3  257.93    5.02   0
   3  11  -3  224.49    4.58   0
  -3 -11   3  207.47    7.07   0
   2 -11  -3   21.24    4.39   0
   2  11  -3   18.30    4.05   0
  -2  11   3    9.55    4.13   0
  -2 -11   3    8.67    5.14   0
  -1 -11   3   54.99    7.31   0
   1 -11  -3   73.52    4.85   0
  -1  11   3   85.62    6.55   0
   1  11  -3   64.86    5.68   0
   0 -11  -3  141.35    4.22   0
   0 -11   3  132.97    7.79   0
   0  11  -3  153.55    7.97   0
   0  11   3  177.17    9.27   0
  -1 -11  -3  298.27    5.96   0
  -1  11  -3  298.72    7.40   0
   1 -11   3  256.17    4.58   0
   1  11   3  319.59   10.70   0
   2 -11   3    7.69    2.47   0
  -2 -11  -3    4.80    2.85   0
   2  11   3    5.84    3.67   0
  -2  11  -3   10.99    4.74   0
   3 -11   3   32.20    3.68   0
   3  11   3   27.34    2.81   0
  -3  11  -3   27.48    6.63   0
  -3 -11  -3   30.92    3.07   0
   4 -11   3    7.98    3.57   0
  -4 -11  -3    2.77    6.01   0
  -4  11  -3    2.99    6.24   0
   4  11   3    5.94    3.59   0
  -5 -11  -3    1.01    7.49   0
  -5  11  -3    1.52    6.04   0
   5 -11   3   -1.52    3.42   0
   5  11   3    5.67    2.48   0
   6  11   3   69.86    3.74   0
  -6 -11  -3   47.05    7.30   0
  -6  11  -3   74.73    6.42   0
   6 -11   3   71.21    4.85   0
   7 -11   3   -2.46    4.45   0
   7  11   3   -3.90    3.20   0
  -7 -11  -3    0.23    8.51   0
  -7  11  -3   -3.18    5.42   0
   8 -11   3   50.16    5.32   0
   8  11   3   36.67    5.40   0
  -8 -11  -3   28.59    9.43   0
  -8  11  -3   32.56    7.99   0
   9 -11   3   18.48    7.15   0
   9 -11   3   15.33    5.86   0
   9  11   3   11.56    5.99   0
  -9  11  -3   14.75    5.08   0
  -9 -11  -3    9.14    9.94   0
 -10 -12   3   45.12   13.32   0
   9 -12  -3   66.09    6.04   0
   9 -12  -3   84.59    5.58   0
   9  12  -3   72.44    5.33   0
  -9  12   3   74.39    8.06   0
  -9 -12   3   42.04   10.65   0
   8 -12  -3   23.83    4.19   0
  -8  12   3   23.87    6.66   0
   8  12  -3   19.92    5.98   0
  -8 -12   3    8.08    7.03   0
   7 -12  -3  426.80    6.51   0
   7  12  -3  414.23    7.28   0
  -7 -12   3  350.98    9.61   0
  -7  12   3  404.08    7.62   0
   6  12  -3  102.45    5.43   0
  -6  12   3   85.08    4.47   0
  -6 -12   3   92.53    8.28   0
   6 -12  -3  101.60    4.54   0
  -5  12   3   26.92    5.40   0
  -5 -12   3   15.95    5.46   0
   5 -12  -3   13.69    3.12   0
   5  12  -3   25.89    4.44   0
   4  12  -3   38.32    4.15   0
   4 -12  -3   39.95    3.34   0
  -4 -12   3   33.73    7.63   0
  -4  12   3   28.94    3.26   0
  -3  12   3  120.48    3.84   0
  -3 -12   3  115.16    6.10   0
   3 -12  -3  142.42    5.13   0
   3  12  -3  123.82    4.69   0
   2 -12  -3  918.47    8.78   0
   2  12  -3  807.34    7.42   0
  -2 -12   3  795.97   12.00   0
  -2  12   3 1080.39   13.71   0
  -1 -12   3   42.46    7.20   0
   1 -12  -3   61.37    4.74   0
  -1  12   3   63.20    6.37   0
   1  12  -3   48.09    5.42   0
   0 -12  -3 1011.62    8.58   0
   0 -12   3 1067.13    8.65   0
   0  12   3 1229.17   17.25   0
   0  12  -3 1219.33   13.87   0
  -1 -12  -3  709.06    8.02   0
   1  12   3  732.50   14.25   0
   1 -12   3  667.51    6.57   0
  -1  12  -3  700.61   10.03   0
   2 -12   3  103.18    4.30   0
  -2 -12  -3  101.68    3.76   0
   2  12   3   89.99    3.49   0
  -2  12  -3  115.04    5.88   0
   3 -12   3   46.21    2.89   0
   3  12   3   50.21    3.89   0
  -3  12  -3   45.85    5.10   0
  -3 -12  -3   50.27    3.29   0
   4 -12   3    3.35    2.47   0
  -4 -12  -3    5.69    4.01   0
  -4  12  -3    3.63    6.36   0
   4  12   3    2.27    2.50   0
   5  12   3   24.74    3.35   0
  -5 -12  -3   19.72    6.41   0
  -5  12  -3   20.58    6.24   0
   5 -12   3   27.40    3.23   0
   6  12   3   20.60    4.55   0
  -6 -12  -3   10.83    7.42   0
  -6  12  -3   16.81    7.04   0
   6 -12   3   16.84    3.24   0
   7 -12   3   -1.23    4.47   0
   7  12   3    3.21    4.55   0
  -7 -12  -3   -1.83    8.77   0
  -7  12  -3   -0.30    7.87   0
   8 -12   3    8.47    4.04   0
   8  12   3    9.74    5.77   0
  -8 -12  -3    3.04    9.39   0
  -8  12  -3   10.45    8.12   0
   9 -12   3   97.38    7.89   0
   9 -12   3   87.68    5.06   0
   9  12   3   85.07    6.73   0
  -9 -12  -3   49.80   12.96   0
  -9  12  -3  100.25    8.98   0
   9 -13  -3    6.31    5.10   0
   9  13  -3   13.57    6.88   0
  -9 -13   3    5.28    7.57   0
  -9  13   3    5.02    7.62   0
   8 -13  -3   14.76    6.88   0
  -8  13   3    2.37    7.34   0
   8  13  -3   22.55    6.54   0
  -8 -13   3    8.94   10.24   0
   7 -13  -3  121.99    4.75   0
   7  13  -3  102.53    5.93   0
  -7 -13   3  106.98   10.76   0
  -7  13   3   92.92    6.28   0
   6  13  -3   21.69    3.69   0
  -6  13   3   16.72    3.99   0
  -6 -13   3   15.45    7.03   0
   6 -13  -3   19.75    3.96   0
   5  13  -3   32.99    3.61   0
   5 -13  -3   34.35    3.85   0
  -5  13   3   28.14    5.31   0
  -5 -13   3   20.55    5.56   0
   4 -13  -3  101.71    4.41   0
  -4 -13   3   82.06    8.05   0
   4  13  -3   97.01    4.14   0
  -4  13   3  100.73    4.23   0
   3 -13  -3  563.73    6.45   0
   3  13  -3  564.16    6.88   0
  -3 -13   3  497.60   10.53   0
  -3  13   3  651.80   10.60   0
   2 -13  -3   84.75    3.79   0
   2  13  -3   91.13    4.63   0
  -2 -13   3   73.88    5.70   0
  -2  13   3  122.99    8.72   0
  -1  13   3  658.85   12.08   0
  -1 -13   3  474.81    8.64   0
   1 -13  -3  593.75    7.58   0
   1  13  -3  607.75   11.21   0
   0  13  -3    4.35    5.33   0
   0 -13  -3   13.63    4.54   0
   0 -13   3   11.03    2.73   0
   0  13   3    5.34    7.76   0
  -1 -13  -3   57.67    3.59   0
   1  13   3   58.63    8.12   0
   1 -13   3   47.67    4.04   0
  -1  13  -3   68.37    5.75   0
   2 -13   3  149.39    4.78   0
  -2 -13  -3  165.29    5.30   0
   2  13   3  130.48    3.91   0
  -2  13  -3  159.82    8.21   0
   3 -13   3 1170.43    9.06   0
  -3 -13  -3 1195.76    9.78   0
   3  13   3  980.99    7.96   0
  -3  13  -3 1262.68   13.65   0
   4 -13   3   79.90    3.76   0
  -4 -13  -3   90.21    5.59   0
  -4  13  -3   71.62    5.29   0
   4  13   3   79.86    5.07   0
   5  13   3   33.28    3.33   0
  -5 -13  -3   26.19    6.56   0
  -5  13  -3   27.15    6.58   0
   5 -13   3   31.86    3.28   0
   6  13   3   61.45    4.90   0
  -6 -13  -3   45.99    8.76   0
  -6  13  -3   58.69    6.12   0
   6 -13   3   57.26    4.89   0
   7 -13   3  175.48    6.69   0
   7  13   3  172.65    6.76   0
  -7 -13  -3  119.90   12.19   0
  -7  13  -3  163.00    9.39   0
   8 -13   3   17.30    5.81   0
   8  13   3   12.56    4.34   0
  -8 -13  -3    2.66    9.56   0
  -8  13  -3    4.63    6.22   0
   8 -14  -3  109.54    7.72   0
  -8  14   3   98.67    8.05   0
   8  14  -3  100.01    5.44   0
  -8 -14   3   78.75   11.45   0
   7 -14  -3   60.66    7.17   0
   7  14  -3   46.57    4.88   0
  -7 -14   3   47.36   10.71   0
  -7  14   3   39.89    7.35   0
   6  14  -3  114.58    4.41   0
  -6  14   3  100.94    4.59   0
  -6 -14   3   84.94    7.83   0
   6 -14  -3  120.86    6.21   0
   5  14  -3   34.69    3.80   0
  -5  14   3   25.60    3.97   0
  -5 -14   3   30.64    6.95   0
   5 -14  -3   36.73    5.53   0
   4 -14  -3   33.36    5.38   0
  -4 -14   3   19.81    7.26   0
  -4  14   3   35.85    5.38   0
   4  14  -3   26.92    5.04   0
   3 -14  -3    1.04    5.28   0
   3  14  -3    1.28    3.48   0
  -3 -14   3    3.53    4.93   0
  -3  14   3    2.04    5.16   0
   2 -14  -3  282.12    5.66   0
  -2  14   3  356.17   11.05   0
   2  14  -3  286.87    6.60   0
  -2 -14   3  237.83    8.56   0
  -1  14   3  660.18   13.49   0
  -1 -14   3  447.26    8.51   0
   1 -14  -3  584.52    7.50   0
   1  14  -3  521.74    9.36   0
   0 -14  -3    1.96    3.09   0
   0 -14   3    3.30    3.69   0
   0  14  -3    1.21    5.21   0
   0  14   3   -1.69    7.60   0
  -1 -14  -3 1208.15    9.24   0
   1  14   3 1413.66   18.12   0
   1 -14   3 1287.39    9.70   0
  -1  14  -3 1341.48   13.34   0
   2 -14   3   35.85    4.65   0
  -2 -14  -3   38.22    5.33   0
   2  14   3   31.88    3.61   0
  -2  14  -3   35.14    5.45   0
   3 -14   3   36.89    3.48   0
   3  14   3   41.37    4.86   0
  -3  14  -3   41.38    5.22   0
  -3 -14  -3   40.47    3.95   0
   4 -14   3    4.58    4.40   0
  -4 -14  -3   10.91    5.12   0
  -4  14  -3    4.02    4.75   0
   4  14   3    4.54    4.61   0
  -5 -14  -3   97.42    4.42   0
  -5  14  -3   85.60    6.55   0
   5 -14   3   95.94    3.93   0
   5  14   3   87.00    5.26   0
   6  14   3    8.25    5.25   0
  -6  14  -3    2.92    5.97   0
  -6 -14  -3    4.78    8.30   0
   6 -14   3    2.65    5.07   0
   7 -14   3    3.20    5.66   0
   7  14   3   -2.40    5.89   0
  -7  14  -3   -6.56    6.11   0
  -7 -14  -3   -0.15    8.78   0
   8 -14   3    9.86    4.97   0
   8  14   3   15.64    5.17   0
  -8 -14  -3    2.08    9.45   0
  -8  14  -3    4.57    6.28   0
   8 -15  -3  109.21    6.58   0
  -8  15   3   95.41    7.04   0
   8  15  -3  115.47    8.76   0
  -8 -15   3   84.35   12.89   0
   7 -15  -3   -4.21    6.97   0
   7  15  -3   -3.17    6.66   0
  -7 -15   3    3.91   10.69   0
  -7  15   3   -3.00    5.17   0
   6  15  -3  145.63    7.14   0
  -6  15   3  129.32    7.84   0
  -6 -15   3  112.41    8.40   0
   6 -15  -3  158.09    5.67   0
   5  15  -3   35.29    5.35   0
  -5 -15   3   28.35    9.95   0
  -5  15   3   50.03    6.91   0
   5 -15  -3   33.14    4.14   0
   4 -15  -3  344.54    7.11   0
  -4 -15   3  268.88    8.75   0
   4  15  -3  304.86    5.56   0
  -4  15   3  387.74    9.76   0
  -3  15   3   22.03    5.71   0
  -3 -15   3   10.53    7.21   0
   3 -15  -3   28.32    3.93   0
   3  15  -3   20.82    3.68   0
   2 -15  -3    8.87    5.32   0
   2  15  -3    6.22    5.04   0
  -2 -15   3    3.23    6.99   0
  -2  15   3   10.73    5.74   0
  -1 -15   3    6.66    3.22   0
   1 -15  -3    7.22    5.39   0
  -1  15   3    9.09    5.74   0
   1  15  -3    4.06    5.28   0
   0  15   3  277.56   10.38   0
   0 -15  -3  259.62    6.69   0
   0 -15   3  222.42    4.75   0
   0  15  -3  247.04    7.52   0
  -1 -15  -3   34.62    5.52   0
   1  15   3   45.14    7.65   0
   1 -15   3   39.85    4.78   0
  -1  15  -3   35.87    7.80   0
   2 -15   3   35.27    4.75   0
  -2 -15  -3   40.37    3.98   0
   2  15   3   28.04    3.59   0
  -2  15  -3   29.41    7.58   0
  -3 -15  -3   13.38    5.26   0
   3 -15   3   14.59    4.45   0
   3  15   3   14.89    3.42   0
  -3  15  -3    8.34    9.00   0
   4 -15   3    2.84    4.45   0
  -4 -15  -3   -0.58    5.22   0
  -4  15  -3    8.40    8.75   0
   4  15   3   -1.62    3.36   0
  -5 -15  -3    5.03    3.73   0
   5 -15   3    3.73    4.50   0
  -5  15  -3   -2.08    6.17   0
   5  15   3    4.76    5.29   0
   6  15   3    9.32    4.31   0
  -6  15  -3   14.12    8.93   0
  -6 -15  -3   11.25    4.84   0
   6 -15   3   12.90    5.72   0
   7 -15   3    0.44    5.67   0
   7  15   3    3.41    6.07   0
  -7 -15  -3   -2.45   10.84   0
  -7  15  -3   -1.53    6.20   0
   7 -16  -3   96.56    5.56   0
   7  16  -3   89.85    5.57   0
  -7 -16   3   52.62   11.51   0
  -7  16   3   70.18    5.90   0
   6  16  -3    7.97    4.70   0
  -6 -16   3    0.39   10.33   0
  -6  16   3    1.39    9.95   0
   6 -16  -3    6.06    6.81   0
  -5 -16   3  171.76   11.40   0
  -5  16   3  268.03   11.96   0
   5 -16  -3  257.84    7.98   0
   5  16  -3  212.36    6.06   0
  -4  16   3  203.59    8.97   0
   4 -16  -3  180.00    5.20   0
  -4 -16   3  160.09   10.46   0
   4  16  -3  157.06    6.33   0
  -3  16   3    7.62   10.21   0
   3 -16  -3    6.95    3.83   0
  -3 -16   3    4.74    6.43   0
   3  16  -3    7.15    5.26   0
   2 -16  -3  251.96    7.04   0
   2  16  -3  224.43    6.49   0
  -2  16   3  352.23   13.17   0
  -2 -16   3  242.40   10.41   0
   1  16  -3  167.63   10.61   0
  -1 -16   3  152.68    5.52   0
   1 -16  -3  164.23    5.01   0
  -1  16   3  193.21   11.75   0
   0 -16  -3    4.03    3.92   0
   0 -16   3    3.48    3.22   0
   0  16  -3    6.49    6.79   0
   0  16   3   11.33    9.71   0
   1 -16   3   60.79    3.71   0
  -1 -16  -3   65.02    5.70   0
  -1  16  -3   64.47    9.97   0
   1  16   3   73.76    9.97   0
   2 -16   3    4.63    3.18   0
  -2 -16  -3    3.55    3.72   0
   2  16   3    6.65    4.90   0
  -2  16  -3    3.65    9.44   0
   3 -16   3   49.84    4.94   0
   3  16   3   50.86    5.23   0
  -3  16  -3   67.14    7.17   0
  -3 -16  -3   56.10    4.25   0
  -4 -16  -3   89.63    5.43   0
  -4  16  -3   83.68    7.38   0
   4  16   3   80.43    6.71   0
   4 -16   3  102.84    4.66   0
   5  16   3  241.72    5.96   0
  -5 -16  -3  253.35    6.60   0
  -5  16  -3  279.66   10.89   0
   5 -16   3  259.13    7.40   0
   6  16   3   73.23    5.13   0
  -6  16  -3   58.61    9.71   0
  -6 -16  -3   74.54    5.69   0
   6 -16   3   82.17    6.46   0
   6  17  -3   45.30    5.22   0
  -6 -17   3   41.20   10.82   0
  -6  17   3   48.44    7.91   0
   6 -17  -3   52.15    5.42   0
  -5 -17   3    6.02    7.23   0
  -5  17   3   24.33   10.38   0
   5 -17  -3   15.59    4.89   0
   5  17  -3   10.77    4.85   0
   4 -17  -3   23.34    5.10   0
  -4 -17   3   14.23    7.13   0
  -4  17   3   24.76   10.72   0
   4  17  -3   19.14    6.89   0
   3 -17  -3   89.69    5.39   0
   3  17  -3   80.20    7.03   0
  -3 -17   3   73.38    9.83   0
  -3  17   3  115.20   11.73   0
   2 -17  -3  210.28    5.67   0
  -2 -17   3  205.43    6.37   0
   2  17  -3  214.25    6.71   0
  -2  17   3  270.07   10.68   0
   1  17  -3   96.63    4.60   0
  -1  17   3  129.57   11.84   0
  -1 -17   3   94.61    4.21   0
   1 -17  -3  109.08    6.34   0
   0 -17   3   16.09    4.83   0
   0 -17  -3   23.11    5.76   0
   0  17  -3   33.70    7.16   0
   0  17   3   23.03   10.41   0
   1 -17   3   17.93    3.51   0
  -1 -17  -3   26.75    5.64   0
   1  17   3   19.27    9.92   0
  -1  17  -3   20.86    7.29   0
   2 -17   3  192.90    5.36   0
  -2 -17  -3  204.08    6.01   0
   2  17   3  191.02    7.21   0
  -2  17  -3  221.57    8.81   0
   3 -17   3  130.74    5.06   0
   3  17   3  121.74    7.04   0
  -3 -17  -3  165.05    7.63   0
  -3  17  -3  125.77   10.85   0
   4 -17   3  120.34    6.70   0
  -4 -17  -3  111.04    7.75   0
   4  17   3  108.32    5.18   0
  -4  17  -3   90.16    7.88   0
  -5 -17  -3   -3.09    5.08   0
  -5  17  -3   -8.58    9.65   0
   5 -17   3    6.37    5.87   0
   5  17   3    7.98    4.49   0
  -6  17  -3   20.72    8.52   0
  -5 -18   3    5.84   11.18   0
  -5  18   3    5.14    9.19   0
   5 -18  -3    1.53    5.83   0
   5  18  -3   -1.34    8.24   0
   4 -18  -3  113.36    7.92   0
  -4 -18   3  104.04   10.79   0
  -4  18   3  114.87    9.45   0
   4  18  -3  108.52    7.76   0
   3 -18  -3   77.93    5.44   0
   3  18  -3   65.66    7.41   0
  -3  18   3   73.05    9.17   0
  -3 -18   3   95.80    6.78   0
   2 -18  -3    1.99    4.92   0
  -2 -18   3   10.45    4.35   0
   2  18  -3  -11.30    6.95   0
  -2  18   3   -4.99   11.61   0
   1  18  -3   13.52    5.04   0
  -1 -18   3   11.31    6.23   0
   1 -18  -3   18.17    7.17   0
  -1  18   3   19.05   11.21   0
   0 -18  -3   34.06    5.21   0
   0 -18   3   28.01    6.25   0
   0  18  -3   42.75    7.79   0
   0  18   3   42.03   10.88   0
   1  18   3   34.24    6.72   0
  -1 -18  -3   40.84    5.25   0
   1 -18   3   44.21    4.59   0
  -1  18  -3   47.75    7.75   0
   2 -18   3   -1.84    5.92   0
  -2 -18  -3    3.81    4.89   0
   2  18   3    1.71    4.61   0
  -2  18  -3   14.01   10.49   0
   3 -18   3    7.48    5.91   0
  -3  18  -3    7.32    7.23   0
   3  18   3    5.57    4.70   0
  -3 -18  -3    7.55    7.03   0
   4 -18   3  113.80    5.22   0
  -4 -18  -3  111.66    6.05   0
  -4  18  -3  107.95   10.90   0
   4  18   3  120.01    7.93   0
   3 -19  -3   53.54    6.12   0
  -3 -19   3   46.43    5.90   0
   3  19  -3   50.59    8.60   0
  -3  19   3   31.75   13.49   0
   2 -19  -3    8.45    4.98   0
  -2 -19   3   -7.56    6.54   0
   2  19  -3   14.62    4.95   0
  -2  19   3   -0.76    8.42   0
   1  19  -3   20.29    7.38   0
  -1 -19   3   28.25    6.44   0
  -1  19   3   30.67    8.73   0
   1 -19  -3   33.53    5.38   0
   0 -19  -3    3.16    7.20   0
   0 -19   3    1.41    6.02   0
   0  19   3    1.46    7.54   0
   0  19  -3    0.24    7.51   0
   1  19   3   14.13    5.01   0
  -1 -19  -3   25.81    5.48   0
  -1  19  -3   48.65   10.96   0
   1 -19   3   22.21    6.32   0
   2 -19   3    2.27    6.61   0
  -2 -19  -3    9.34    5.03   0
   2  19   3   12.47    5.65   0
  -2  19  -3   -0.61    7.66   0
   3 -19   3   -0.89    5.08   0
  -3  19  -3    3.80    8.90   0
  12   0  -4   32.94    5.68   0
  12   0  -4   25.05    8.01   0
  11   0  -4    7.90    5.11   0
  11   0  -4   -2.25    7.21   0
  10   0  -4  148.90    6.63   0
  10   0  -4   98.67    4.66   0
   9   0  -4    4.35    3.91   0
   9   0  -4   -0.71    3.85   0
   8   0  -4  317.17    5.55   0
   8   0  -4  203.20    4.69   0
   7   0  -4   -0.04    3.06   0
   7   0  -4   -0.06    4.41   0
   6   0  -4 2391.16   13.37   0
   6   0  -4 3227.37   14.79   0
  -5   0   4    2.32    2.98   0
   5   0  -4    0.84    3.12   0
   5   0  -4    4.14    4.17   0
   4   0  -4  281.04    5.28   0
   4   0  -4  387.42    6.20   0
  -4   0   4  330.97    5.70   0
   3   0  -4    2.67    2.33   0
   3   0  -4    0.43    2.52   0
  -3   0   4    2.12    2.36   0
   2   0  -4  150.87    5.25   0
   2   0  -4  232.78    6.26   0
  -2   0   4  204.09    5.82   0
   1   0  -4    2.17    3.46   0
   1   0  -4    2.43    2.59   0
   0   0   4  231.73   10.34   0
   0   0  -4  187.37    7.39   0
   0   0  -4  242.07    8.47   0
  -1   0  -4    2.72    6.59   0
   1   0   4    1.33    6.83   0
  -2   0  -4  226.40    9.81   0
  -3   0  -4    0.40    5.74   0
   4   0   4   85.47    7.06   0
   4   0   4   68.73    5.93   0
   5   0   4    1.51    3.74   0
   5   0   4    7.59    3.60   0
   6   0   4   56.74    4.38   0
   6   0   4   60.10    5.36   0
   7   0   4    4.43    3.57   0
   7   0   4   -0.02    3.39   0
   8   0   4 1014.70   11.21   0
   8   0   4  922.51   10.64   0
   9   0   4    1.66    4.62   0
   9   0   4   -0.50    3.11   0
  10   0   4  290.70    8.68   0
  10   0   4  263.22    7.21   0
  11   0   4    0.91    5.83   0
  11   0   4    2.57    5.73   0
  12  -1  -4   19.11    8.27   0
[truncated: 306,572 more chars]
