# Supplementary material for: Syntheses and structures of bis(2-amino­py­rimi­dine-κN1)di­chlorido­zinc(II) (ortho­rhom­bic polymorph) and bis(2-am­ino­py­rimi­dine-κN1)di­iodido­zinc(II)
Source: Acta Crystallogr E Crystallogr Commun. 2026 Feb 24;82(Pt 3):300–4. doi: 10.1107/S2056989026001878 (PMC12961650; doi:10.1107/S2056989026001878)
Supplement: Supplementary file 2 [file e-82-00300-1sup2.hkl]

data_1                                                                          
_shelx_title ' ZnCl2(2-aminopyrimidin)2 at 220 K in Pba2 (GB499)'               
_shelx_refln_list_code          4                                               
_shelx_F_calc_maximum       86.63                                               
_exptl_crystal_F_000       328.00                                               
_reflns_d_resolution_high  0.7577                                               
                                                                                
loop_                                                                           
 _space_group_symop_operation_xyz                                               
 'x, y, z'                                                                      
 '-x, -y, z'                                                                    
 'x+1/2, -y+1/2, z'                                                             
 '-x+1/2, y+1/2, z'                                                             
                                                                                
_cell_length_a     7.6628                                                       
_cell_length_b    12.0590                                                       
_cell_length_c     6.8735                                                       
_cell_angle_alpha  90.000                                                       
_cell_angle_beta   90.000                                                       
_cell_angle_gamma  90.000                                                       
                                                                                
_shelx_F_squared_multiplier     1.000                                           
                                                                                
loop_                                                                           
 _refln_index_h                                                                 
 _refln_index_k                                                                 
 _refln_index_l                                                                 
 _refln_F_squared_calc                                                          
 _refln_F_squared_meas                                                          
 _refln_F_squared_sigma                                                         
 _refln_observed_status                                                         
   4   0  -8          2.53         24.87        13.82 o                         
   3   1  -8        191.33        195.47        14.90 o                         
   4   1  -8          3.26          4.17         9.86 o                         
   2   2  -8        575.45        610.05        16.83 o                         
   3   2  -8          9.36         -7.72        14.22 o                         
   4   2  -8          1.39         -7.15        14.14 o                         
   2   3  -8          3.90         11.30        17.31 o                         
   3   3  -8        187.87        180.97        15.14 o                         
   4   3  -8          2.10         10.24        16.42 o                         
   2   4  -8        579.30        500.79        17.23 o                         
   3   4  -8          1.95         10.24        17.23 o                         
   1   5  -8        145.98        138.34        18.39 o                         
   2   5  -8          3.84        -14.55        14.55 o                         
   3   5  -8        194.29        158.66        17.75 o                         
   1   6  -8          2.14         13.25        17.31 o                         
   2   6  -8        410.47        330.62        17.70 o                         
   1   7  -8        139.89        125.47        20.99 o                         
   2   0  -7        531.23        505.89        12.91 o                         
   4   0  -7        335.98        334.99        12.80 o                         
   6   0  -7        325.64        267.48        17.36 o                         
   2   1  -7          4.61         11.46        10.16 o                         
   3   1  -7        428.72        435.90        28.15 o                         
   4   1  -7          1.18          1.71         7.93 o                         
   5   1  -7        142.54        146.96         8.59 o                         
   6   1  -7          3.61          2.23        10.53 o                         
   1   2  -7         25.75         22.11         9.43 o                         
   2   2  -7        888.14        882.74        15.49 o                         
   3   2  -7         22.97         20.62         7.93 o                         
   4   2  -7        176.05        169.27         9.72 o                         
   5   2  -7          7.11          1.95         8.02 o                         
   6   2  -7        238.55        233.39        13.82 o                         
   1   3  -7        223.92        202.98        12.38 o                         
   2   3  -7         23.10         28.70        13.90 o                         
   3   3  -7        204.85        184.05        26.47 o                         
   4   3  -7         19.42         16.18         7.05 o                         
   5   3  -7         36.52         30.38         8.13 o                         
   6   3  -7          4.96          7.56        10.10 o                         
   1   4  -7          4.63          6.66        11.05 o                         
   2   4  -7        360.67        364.46        13.29 o                         
   3   4  -7         42.26         29.58         8.16 o                         
   4   4  -7        316.72        348.88        10.17 o                         
   5   4  -7          4.30          2.21         7.05 o                         
   1   5  -7        293.22        307.01        15.57 o                         
   2   5  -7         41.51         43.74         8.07 o                         
   3   5  -7        252.54        272.81        19.06 o                         
   4   5  -7         18.99         11.52         9.92 o                         
   5   5  -7         63.11         38.00        10.35 o                         
   0   6  -7        319.55        285.39        16.22 o                         
   1   6  -7         19.86          7.64        11.79 o                         
   2   6  -7        610.79        626.51        46.05 o                         
   3   6  -7          4.41          3.98        10.70 o                         
   4   6  -7        115.76         93.95        10.24 o                         
   5   6  -7          0.48         11.26        11.64 o                         
   1   7  -7        277.65        280.68         9.00 o                         
   2   7  -7         13.94         11.98         9.80 o                         
   3   7  -7        372.15        365.38        28.99 o                         
   4   7  -7          7.54          8.57         9.97 o                         
   0   8  -7         69.67         42.70        17.48 o                         
   1   8  -7          7.22          7.22        10.82 o                         
   2   8  -7        391.65        417.01        39.10 o                         
   3   8  -7          7.47          6.96        10.09 o                         
   1   9  -7         80.72         75.08        11.12 o                         
   2   9  -7          4.85          5.99        10.83 o                         
   0  10  -7        283.49        250.51        25.74 o                         
   2   0  -6        333.52        311.63        10.85 o                         
   4   0  -6        936.13        952.29        13.87 o                         
   6   0  -6         32.69         38.30         9.35 o                         
   1   1  -6        907.87        867.56        14.29 o                         
   2   1  -6         52.74         46.50         6.76 o                         
   3   1  -6        494.90        435.40        12.55 o                         
   4   1  -6         68.65         59.59         5.56 o                         
   5   1  -6        217.69        223.41         8.92 o                         
   6   1  -6         15.62          4.83         7.10 o                         
   7   1  -6        111.93         98.14         8.62 o                         
   1   2  -6         11.60         10.49         9.43 o                         
   2   2  -6        334.27        332.44        15.78 o                         
   3   2  -6         82.09         75.45         8.16 o                         
   4   2  -6       1015.00       1005.87        15.32 o                         
   5   2  -6          8.08          3.87         6.80 o                         
   6   2  -6         99.46         81.37         7.69 o                         
   7   2  -6          1.88         -0.28         7.44 o                         
   1   3  -6        232.95        224.49        12.87 o                         
   2   3  -6         22.31         24.80         6.47 o                         
   3   3  -6        323.97        329.59        19.27 o                         
   4   3  -6          2.38          4.06         5.81 o                         
   5   3  -6        283.46        285.56        19.31 o                         
   6   3  -6          2.00          1.30         8.48 o                         
   7   3  -6        138.08        111.60        12.01 o                         
   0   4  -6        744.68        687.35        16.39 o                         
   1   4  -6         54.57         50.15         6.69 o                         
   2   4  -6         74.37         61.70         6.76 o                         
   3   4  -6         20.87         20.24         6.55 o                         
   4   4  -6        608.39        573.92        26.96 o                         
   5   4  -6          7.01          7.76         6.57 o                         
   6   4  -6         56.61         54.61        11.66 o                         
   7   4  -6          3.50          5.26         8.28 o                         
   1   5  -6        394.03        427.66        22.97 o                         
   2   5  -6         35.67         42.88         6.64 o                         
   3   5  -6        260.85        268.55        14.87 o                         
   4   5  -6         17.05         19.26         7.93 o                         
   5   5  -6        141.51        129.34        12.52 o                         
   6   5  -6          1.06         10.46         6.97 o                         
   0   6  -6       1767.47       1535.44        22.26 o                         
   1   6  -6         22.91         21.50         6.55 o                         
   2   6  -6        460.40        475.25        41.80 o                         
   3   6  -6         30.59         34.98         7.87 o                         
   4   6  -6        857.76        870.39        44.93 o                         
   5   6  -6         22.99         41.69         9.69 o                         
   6   6  -6         71.63         56.98        10.24 o                         
   1   7  -6        630.82        655.59        72.78 o                         
   2   7  -6         53.54         58.23         6.65 o                         
   3   7  -6        405.19        422.87         9.67 o                         
   4   7  -6         37.87         39.46         8.25 o                         
   5   7  -6        223.33        215.27        10.68 o                         
   6   7  -6          1.43          6.61        12.80 o                         
   0   8  -6       1026.75       1052.48        59.70 o                         
   1   8  -6         16.18         20.37         8.63 o                         
   2   8  -6         96.92         94.30         8.25 o                         
   3   8  -6         29.17         19.98         8.93 o                         
   4   8  -6        469.76        440.21        59.66 o                         
   5   8  -6          2.60         -4.00        10.48 o                         
   1   9  -6        252.71        270.40        19.59 o                         
   2   9  -6         66.50         57.75         6.74 o                         
   3   9  -6        194.81        190.74        17.71 o                         
   4   9  -6         54.82         48.02        10.18 o                         
   0  10  -6        705.42        826.26        76.42 o                         
   1  10  -6         13.91          7.57        10.66 o                         
   2  10  -6        101.26        108.30         8.35 o                         
   3  10  -6         29.41         25.92        10.09 o                         
   4  10  -6        361.30        323.44        16.39 o                         
   1  11  -6        130.42        111.89        15.58 o                         
   2  11  -6          8.01         -5.90        15.77 o                         
   2   0  -5        404.57        351.23        10.05 o                         
   4   0  -5       1609.98       1679.14        28.96 o                         
   6   0  -5         16.23         17.80         8.64 o                         
   8   0  -5        280.27        284.70        12.25 o                         
   1   1  -5        791.45        723.65        48.34 o                         
   2   1  -5        104.06        101.15         4.81 o                         
   3   1  -5        475.83        438.67        25.04 o                         
   4   1  -5        115.18        106.20         6.91 o                         
   5   1  -5        563.28        558.69        18.02 o                         
   6   1  -5         41.67         50.57         6.54 o                         
   7   1  -5         82.44         78.94         5.29 o                         
   8   1  -5          3.43          7.11         8.07 o                         
   0   2  -5       3674.56       3554.46        27.00 o                         
   1   2  -5         35.02         36.06         8.94 o                         
   2   2  -5        216.50        210.24        11.87 o                         
   3   2  -5         39.67         38.92         4.88 o                         
   4   2  -5       1662.18       1728.58        29.54 o                         
   5   2  -5         33.47         38.15         5.75 o                         
   6   2  -5         82.40         82.35         6.30 o                         
   7   2  -5          9.72         14.99         6.59 o                         
   8   2  -5        338.33        301.02        10.28 o                         
   1   3  -5       1483.75       1370.07       104.59 o                         
   2   3  -5        122.01        117.90         5.13 o                         
   3   3  -5        541.42        521.62        10.59 o                         
   4   3  -5         37.83         29.22         4.74 o                         
   5   3  -5        370.74        369.32        12.29 o                         
   6   3  -5          7.21          8.04         5.56 o                         
   7   3  -5         74.81         84.07         8.25 o                         
   8   3  -5          1.51         15.55         8.33 o                         
   0   4  -5       1383.86       1299.14       153.95 o                         
   1   4  -5         16.89         14.63         5.46 o                         
   2   4  -5         65.66         60.91         5.58 o                         
   3   4  -5         74.91         75.74         5.68 o                         
   4   4  -5        906.85        925.29        15.75 o                         
   5   4  -5          6.40         -0.49         5.29 o                         
   6   4  -5         25.52         40.68         8.44 o                         
   7   4  -5          9.33          7.46         8.05 o                         
   8   4  -5        248.91        257.36        13.19 o                         
   1   5  -5        408.62        390.82        12.33 o                         
   2   5  -5        125.98        128.16        16.40 o                         
   3   5  -5        295.71        301.12        18.26 o                         
   4   5  -5         34.40         31.71         5.48 o                         
   5   5  -5        423.32        450.45         7.55 o                         
   6   5  -5          0.80         -2.98         5.56 o                         
   7   5  -5         52.05         60.94        14.63 o                         
   0   6  -5       3903.76       4219.56       255.23 o                         
   1   6  -5         37.15         38.10         6.13 o                         
   2   6  -5        480.99        494.50        32.93 o                         
   3   6  -5         82.19         77.11         6.81 o                         
   4   6  -5       1370.01       1382.36        68.67 o                         
   5   6  -5          6.37          6.16         6.46 o                         
   6   6  -5         45.33         51.80         8.07 o                         
   7   6  -5          5.33         10.28         7.05 o                         
   1   7  -5        740.36        808.72        42.80 o                         
   2   7  -5          3.36          0.26         6.38 o                         
   3   7  -5        329.67        329.13        16.19 o                         
   4   7  -5          0.17         -5.08         7.84 o                         
   5   7  -5        366.93        390.04        17.17 o                         
   6   7  -5         11.36         12.17        11.26 o                         
   7   7  -5         77.68         84.33        11.67 o                         
   0   8  -5        662.31        693.98        55.40 o                         
   1   8  -5         46.89         49.86         4.10 o                         
   2   8  -5        146.21        137.64        15.30 o                         
   3   8  -5          5.25          2.81         7.79 o                         
   4   8  -5        835.51        861.51        77.94 o                         
   5   8  -5         19.53         18.13         8.16 o                         
   6   8  -5         27.76         26.14         9.89 o                         
   1   9  -5        539.44        525.73        11.33 o                         
   2   9  -5         14.00         18.38         7.79 o                         
   3   9  -5        263.70        266.16        22.24 o                         
   4   9  -5         35.83         38.62         8.37 o                         
   5   9  -5        228.34        197.44        11.89 o                         
   6   9  -5         15.56         20.72        11.47 o                         
   0  10  -5       1408.41       1420.13       118.22 o                         
   1  10  -5         21.28         28.44         5.97 o                         
   2  10  -5         52.37         54.92         8.07 o                         
   3  10  -5         58.03         52.15         8.19 o                         
   4  10  -5        593.12        559.63        30.19 o                         
   5  10  -5         23.09         28.04        10.06 o                         
   1  11  -5        237.08        237.04        11.46 o                         
   2  11  -5         25.75         23.95         9.71 o                         
   3  11  -5        169.62        164.11        13.80 o                         
   4  11  -5         16.32         25.82        10.00 o                         
   0  12  -5        598.24        664.23        77.69 o                         
   1  12  -5         32.77         31.32         7.87 o                         
   2  12  -5          5.39         -0.91         9.91 o                         
   3  12  -5         20.27         18.46         9.31 o                         
   1  13  -5        140.10        123.11         9.72 o                         
   2   0  -4       2126.33       1971.42        76.03 o                         
   4   0  -4       1095.55       1065.90        10.55 o                         
   6   0  -4        704.56        695.12        65.09 o                         
   8   0  -4        193.22        185.10        10.74 o                         
   1   1  -4        881.27        844.57         7.70 o                         
   2   1  -4          9.30          6.94         4.41 o                         
   3   1  -4        582.45        584.27        19.65 o                         
   4   1  -4          1.54         -0.35         4.26 o                         
   5   1  -4        527.15        531.03        10.66 o                         
   6   1  -4          8.58         10.34         4.29 o                         
   7   1  -4        155.55        173.66         6.49 o                         
   8   1  -4         43.84         55.22         5.92 o                         
   9   1  -4        114.56         91.34        10.65 o                         
   0   2  -4       4359.42       4280.64        31.27 o                         
   1   2  -4          0.68          0.65         4.46 o                         
   2   2  -4       2394.46       2417.30        37.39 o                         
   3   2  -4         34.88         27.86         4.60 o                         
   4   2  -4       1008.59        976.39        17.98 o                         
   5   2  -4         17.39         16.69         5.01 o                         
   6   2  -4        708.26        681.12        12.63 o                         
   7   2  -4         11.82         11.50         5.94 o                         
   8   2  -4        194.03        189.13         7.82 o                         
   1   3  -4       1671.26       1610.69        62.33 o                         
   2   3  -4        111.20        103.32         4.87 o                         
   3   3  -4       1243.74       1192.58        15.15 o                         
   4   3  -4         49.28         46.59         4.20 o                         
   5   3  -4        880.71        898.88         7.93 o                         
   6   3  -4         16.43         14.40         5.00 o                         
   7   3  -4        152.56        156.83         6.80 o                         
   8   3  -4          0.00          3.57         7.27 o                         
   0   4  -4       2067.69       2048.89        78.75 o                         
   1   4  -4         24.81         20.60         4.94 o                         
   2   4  -4       1134.71       1137.94        18.74 o                         
   3   4  -4         24.81         24.52         4.47 o                         
   4   4  -4       1646.11       1683.62        46.25 o                         
   5   4  -4         31.97         34.45         4.25 o                         
   6   4  -4        218.82        215.72         5.43 o                         
   7   4  -4         14.29         12.69         4.80 o                         
   8   4  -4        220.63        227.06         7.89 o                         
   1   5  -4       1461.86       1448.56        69.14 o                         
   2   5  -4        134.53        119.15         6.45 o                         
   3   5  -4        460.05        418.85        17.61 o                         
   4   5  -4        126.95        129.08         5.12 o                         
   5   5  -4        332.97        316.31         6.33 o                         
   6   5  -4         32.93         25.74         6.52 o                         
   7   5  -4        105.82        102.71         6.87 o                         
   8   5  -4          4.70          7.65         7.57 o                         
   0   6  -4       1328.34       1382.53        70.48 o                         
   1   6  -4        123.94        114.48         4.44 o                         
   2   6  -4       2005.34       1822.27        15.91 o                         
   3   6  -4         59.17         59.77         6.81 o                         
   4   6  -4        852.24        845.26        19.89 o                         
   5   6  -4          4.13          8.44         5.27 o                         
   6   6  -4        723.99        761.66        19.58 o                         
   7   6  -4         35.59         27.58         7.58 o                         
   8   6  -4        129.41        136.61        11.39 o                         
   1   7  -4        440.03        429.33        11.75 o                         
   2   7  -4         59.81         61.23         6.89 o                         
   3   7  -4        500.91        515.61        23.58 o                         
   4   7  -4         27.28         34.71        10.81 o                         
   5   7  -4        441.12        390.79         7.27 o                         
   6   7  -4          0.15         -4.61         6.51 o                         
   7   7  -4         98.14        100.02        11.88 o                         
   0   8  -4        637.98        672.25        37.78 o                         
   1   8  -4          6.71          9.27         4.27 o                         
   2   8  -4        585.37        592.80        21.80 o                         
   3   8  -4         79.64         77.56         9.76 o                         
   4   8  -4        403.35        392.74         6.96 o                         
   5   8  -4         21.93         14.20        12.28 o                         
   6   8  -4        262.24        248.49        13.24 o                         
   7   8  -4          4.78         -5.33        26.94 o                         
   1   9  -4        439.82        487.88        25.15 o                         
   2   9  -4         27.51         26.44         5.74 o                         
   3   9  -4        330.12        317.60        10.56 o                         
   4   9  -4          3.51          2.48         7.76 o                         
   5   9  -4        349.54        334.62        41.30 o                         
   6   9  -4         21.14         15.89        13.13 o                         
   7   9  -4        107.20        117.29         9.90 o                         
   0  10  -4       1409.45       1428.82       150.82 o                         
   1  10  -4         67.42         64.57         8.09 o                         
   2  10  -4        835.31        779.22        38.33 o                         
   3  10  -4         19.62         15.79         7.82 o                         
   4  10  -4        554.07        519.58        34.60 o                         
   5  10  -4         39.08         58.64         9.80 o                         
   6  10  -4        261.41        213.67         9.16 o                         
   1  11  -4        709.04        718.20        44.64 o                         
   2  11  -4          5.76          5.33         5.85 o                         
   3  11  -4        327.30        329.87        28.12 o                         
   4  11  -4          1.36         11.48         7.92 o                         
   5  11  -4        208.22        208.54         8.90 o                         
   0  12  -4        325.64        306.73         8.15 o                         
   1  12  -4         17.80         22.89         5.18 o                         
   2  12  -4        401.95        411.81        25.66 o                         
   3  12  -4         74.65         66.41         9.95 o                         
   4  12  -4        391.13        381.27        17.49 o                         
   1  13  -4        199.39        178.18         8.19 o                         
   2  13  -4          4.43          1.04         6.29 o                         
   3  13  -4        119.97        131.85        16.43 o                         
   0  14  -4        412.39        432.76        51.18 o                         
   1  14  -4         51.76         56.19         8.65 o                         
   0   0  -3        861.10        834.55        14.49 o                         
   2   0  -3       3154.97       2907.13        66.92 o                         
   4   0  -3        119.99        119.68         6.04 o                         
   6   0  -3        661.73        718.00        22.48 o                         
   8   0  -3         87.25         74.36         7.43 o                         
   1   1  -3       1722.34       1645.73        44.75 o                         
   2   1  -3        524.51        554.90         6.93 o                         
   3   1  -3       1172.78       1072.34        30.34 o                         
   4   1  -3         51.51         52.26         4.16 o                         
   5   1  -3        376.67        356.82         9.95 o                         
   6   1  -3         59.06         63.74         5.12 o                         
   7   1  -3        287.19        279.89        11.01 o                         
   8   1  -3         58.74         56.87         5.44 o                         
   9   1  -3         71.36         51.42         7.37 o                         
   0   2  -3        673.71        597.27        17.55 o                         
   1   2  -3         17.75         19.92         4.64 o                         
   2   2  -3       6320.94       6538.80        76.46 o                         
   3   2  -3          1.34          1.70         3.82 o                         
   4   2  -3        115.58        107.81         4.45 o                         
   5   2  -3          0.97          7.19         4.16 o                         
   6   2  -3       1702.43       1699.32        35.45 o                         
   7   2  -3         25.84         18.87         4.64 o                         
   8   2  -3         21.96         34.15         5.90 o                         
   9   2  -3          8.27          5.48         7.38 o                         
   1   3  -3       1899.76       1953.22       118.73 o                         
   2   3  -3        177.87        197.91         5.36 o                         
   3   3  -3       1420.32       1464.65         8.73 o                         
   4   3  -3         16.94         16.90         3.70 o                         
   5   3  -3        559.54        569.31        16.18 o                         
   6   3  -3         36.17         37.27         4.45 o                         
   7   3  -3        452.90        438.10        10.22 o                         
   8   3  -3         17.77         19.09         6.27 o                         
   9   3  -3         63.70         61.53         7.66 o                         
   0   4  -3        198.97        188.43         6.77 o                         
   1   4  -3         86.95         94.17         4.53 o                         
   2   4  -3       5262.98       5569.77        64.34 o                         
   3   4  -3         10.30         14.81         4.69 o                         
   4   4  -3        664.89        661.84         6.22 o                         
   5   4  -3          1.84         -3.70         4.92 o                         
   6   4  -3       1707.46       1754.77        38.75 o                         
   7   4  -3          9.87         19.13         5.11 o                         
   8   4  -3         87.08         74.18         5.65 o                         
   9   4  -3          7.58          5.95         8.69 o                         
   1   5  -3       1021.95        892.80        15.43 o                         
   2   5  -3         64.71         69.79         5.72 o                         
   3   5  -3       1700.61       1564.74        76.59 o                         
   4   5  -3         19.28         19.11         4.38 o                         
   5   5  -3        799.68        811.37        14.25 o                         
   6   5  -3         87.19         92.59         7.64 o                         
   7   5  -3        313.45        312.56         6.08 o                         
   8   5  -3         48.46         55.24         6.23 o                         
   0   6  -3        144.47        152.06        10.22 o                         
   1   6  -3          2.18         -0.25         4.00 o                         
   2   6  -3       2760.12       2862.40        53.02 o                         
   3   6  -3         87.88         91.24        11.92 o                         
   4   6  -3          4.20         -0.61         4.61 o                         
   5   6  -3         94.52         94.54         5.60 o                         
   6   6  -3        939.36        934.12        29.40 o                         
   7   6  -3         17.22         10.43         5.68 o                         
   8   6  -3          7.74         -0.09         7.07 o                         
   1   7  -3       1067.38       1013.88        20.12 o                         
   2   7  -3         12.92         18.51         3.92 o                         
   3   7  -3        477.66        433.12        16.92 o                         
   4   7  -3          9.82          7.62         6.46 o                         
   5   7  -3        148.53        140.14        13.80 o                         
   6   7  -3          4.99          9.54         6.44 o                         
   7   7  -3        236.82        217.35         6.59 o                         
   8   7  -3          1.07          5.87         7.24 o                         
   0   8  -3         79.30         83.65         9.32 o                         
   1   8  -3         82.73         77.63         4.42 o                         
   2   8  -3       1855.87       1880.72        55.94 o                         
   3   8  -3         20.55         20.36         4.96 o                         
   4   8  -3        219.89        206.58         7.11 o                         
   5   8  -3         10.27         10.46         5.22 o                         
   6   8  -3        538.15        554.48        23.16 o                         
   7   8  -3         32.71         35.71        10.49 o                         
   8   8  -3         37.73         52.84        11.75 o                         
   1   9  -3        539.40        594.06        19.38 o                         
   2   9  -3          8.54          7.06         3.66 o                         
   3   9  -3        484.14        518.39        22.52 o                         
   4   9  -3         13.33         16.44         5.36 o                         
   5   9  -3        134.70        147.54        10.42 o                         
   6   9  -3          9.71          4.23         6.60 o                         
   7   9  -3        112.67        106.71        10.41 o                         
   0  10  -3        251.19        253.67        21.43 o                         
   1  10  -3         60.12         59.14         5.99 o                         
   2  10  -3       2159.01       2124.10        91.06 o                         
   3  10  -3         37.05         35.67         5.39 o                         
   4  10  -3        151.98        143.33         6.36 o                         
   5  10  -3         31.55         51.66        10.49 o                         
   6  10  -3        757.27        731.31        24.63 o                         
   7  10  -3         47.21          8.05        11.90 o                         
   1  11  -3        661.39        677.34        34.61 o                         
   2  11  -3          7.85          5.14         4.44 o                         
   3  11  -3        647.98        617.81        16.90 o                         
   4  11  -3          7.16          6.02         5.84 o                         
   5  11  -3        352.82        345.58        34.20 o                         
   6  11  -3          6.19         19.91         9.89 o                         
   0  12  -3         35.67         42.10         8.53 o                         
   1  12  -3         63.61         68.97         5.09 o                         
   2  12  -3        960.30        956.95        36.59 o                         
   3  12  -3         20.04         21.47         6.19 o                         
   4  12  -3         70.12         62.00         8.46 o                         
   5  12  -3         41.75         41.67         9.97 o                         
   1  13  -3        275.32        277.78        16.49 o                         
   2  13  -3          8.95          1.38         6.47 o                         
   3  13  -3        284.28        288.71         8.43 o                         
   4  13  -3         10.04          6.65         7.19 o                         
   0  14  -3         51.87         37.63        10.00 o                         
   1  14  -3         25.28         22.13         7.06 o                         
   2  14  -3        540.06        509.91        27.81 o                         
   3  14  -3         40.62         38.52         9.09 o                         
   0   0  -2       3621.83       2754.34        30.61 o                         
   2   0  -2       6434.41       6566.46       144.39 o                         
   4   0  -2        314.68        340.06        17.36 o                         
   6   0  -2       2346.09       2361.69        58.94 o                         
   8   0  -2         66.53         72.70         8.58 o                         
   1   1  -2       2216.52       1814.10        58.55 o                         
   2   1  -2         28.07         31.48         3.96 o                         
   3   1  -2       2102.31       2005.16        50.83 o                         
   4   1  -2        157.53        138.33         4.55 o                         
   5   1  -2        670.03        637.17        18.34 o                         
   6   1  -2        147.55        148.14         4.62 o                         
   7   1  -2        523.00        528.43        15.24 o                         
   8   1  -2         21.69         23.93         5.58 o                         
   9   1  -2         50.72         55.75         7.08 o                         
   0   2  -2        534.22        459.62         9.57 o                         
   1   2  -2          7.20          6.49         3.94 o                         
   2   2  -2       5830.54       5806.00        82.83 o                         
   3   2  -2         16.00         17.20         3.78 o                         
   4   2  -2       1989.50       1929.77        28.04 o                         
   5   2  -2         16.91         15.14         3.61 o                         
   6   2  -2       1361.86       1386.09        37.76 o                         
   7   2  -2          8.86         12.01         4.56 o                         
   8   2  -2        133.94        146.23         5.43 o                         
   9   2  -2          9.94         12.55         6.29 o                         
   1   3  -2       1544.63       1562.76        23.12 o                         
   2   3  -2        134.34        120.15         4.70 o                         
   3   3  -2       1567.07       1664.15        29.47 o                         
   4   3  -2         29.41         34.20         3.65 o                         
   5   3  -2        421.54        421.94         7.91 o                         
   6   3  -2         17.61         18.94         5.00 o                         
   7   3  -2        359.08        358.02        13.30 o                         
   8   3  -2         30.30         34.65         5.92 o                         
   9   3  -2         55.10         61.97         7.20 o                         
   0   4  -2       4060.23       4320.59       197.21 o                         
   1   4  -2          3.97          5.52         3.67 o                         
   2   4  -2       7505.01       8148.62       161.12 o                         
   3   4  -2         99.99        103.59         4.40 o                         
   4   4  -2        680.49        647.41         9.27 o                         
   5   4  -2         14.22          7.33         3.98 o                         
   6   4  -2       1324.74       1343.30        24.20 o                         
   7   4  -2          1.97          3.19         4.78 o                         
   8   4  -2         95.13        105.71         6.22 o                         
   9   4  -2          4.23          7.29         6.58 o                         
   1   5  -2       2807.01       2872.86        64.33 o                         
   2   5  -2        132.53        116.28         4.62 o                         
   3   5  -2       1440.60       1357.10         9.49 o                         
   4   5  -2         26.61         27.37         3.73 o                         
   5   5  -2        483.07        469.07        13.92 o                         
   6   5  -2         36.18         35.91         4.57 o                         
   7   5  -2        483.20        449.09        12.52 o                         
   8   5  -2         79.92         76.40         5.74 o                         
   9   5  -2         63.17         57.15         6.92 o                         
   0   6  -2        397.65        460.24         7.90 o                         
   1   6  -2        202.84        205.34         4.77 o                         
   2   6  -2       2470.78       2370.39        48.62 o                         
   3   6  -2         19.73         22.28         4.40 o                         
   4   6  -2        252.94        270.50         4.60 o                         
   5   6  -2          5.77          7.29         4.67 o                         
   6   6  -2        913.77        914.57        23.99 o                         
   7   6  -2         61.47         61.10         5.50 o                         
   8   6  -2        101.19        100.13         6.59 o                         
   9   6  -2         17.37         10.47         7.25 o                         
   1   7  -2        763.05        672.44        13.95 o                         
   2   7  -2         46.96         49.31         3.45 o                         
   3   7  -2       1256.89       1201.87        33.15 o                         
   4   7  -2         24.16         23.56         4.35 o                         
   5   7  -2        416.40        415.47         9.72 o                         
   6   7  -2          0.79          1.78         4.45 o                         
   7   7  -2        256.74        256.06         6.79 o                         
   8   7  -2          7.05          7.67         6.13 o                         
   0   8  -2        475.39        495.44        21.88 o                         
   1   8  -2         72.29         69.93         4.10 o                         
   2   8  -2       3021.52       3102.01       106.70 o                         
   3   8  -2         32.62         30.72         4.25 o                         
   4   8  -2        165.16        167.41         5.06 o                         
   5   8  -2         76.04         79.65         4.64 o                         
   6   8  -2       1065.99       1087.95        34.56 o                         
   7   8  -2          2.24          5.84         6.20 o                         
   8   8  -2         23.43         30.74         6.82 o                         
   1   9  -2        649.67        658.78         8.86 o                         
   2   9  -2         60.64         57.43         3.53 o                         
   3   9  -2        570.86        568.82        17.52 o                         
   4   9  -2         47.00         48.68         4.50 o                         
   5   9  -2        239.24        242.84         6.77 o                         
   6   9  -2         10.93         18.81         5.48 o                         
   7   9  -2        290.01        283.53         9.47 o                         
   8   9  -2          4.36          6.72         9.06 o                         
   0  10  -2        553.40        509.29         7.50 o                         
   1  10  -2         36.65         34.87         4.83 o                         
   2  10  -2       1693.12       1702.55        42.73 o                         
   3  10  -2        155.41        158.45         7.04 o                         
   4  10  -2        450.24        434.24        18.25 o                         
   5  10  -2         26.72         31.49         6.10 o                         
   6  10  -2        557.83        518.14        10.96 o                         
   7  10  -2         21.31         26.46         8.16 o                         
   1  11  -2        631.51        662.65        12.10 o                         
   2  11  -2         50.06         57.19         4.80 o                         
   3  11  -2        727.45        699.71         9.84 o                         
   4  11  -2         24.28         29.02         6.06 o                         
   5  11  -2        313.79        302.79        10.40 o                         
   6  11  -2          5.53         15.32         7.60 o                         
   0  12  -2        262.50        254.59        11.57 o                         
   1  12  -2         81.90         76.07         4.92 o                         
   2  12  -2       1214.11       1261.44        30.26 o                         
   3  12  -2         24.00         29.34         6.10 o                         
   4  12  -2         97.30         89.13         9.03 o                         
   5  12  -2         37.17         31.82         7.70 o                         
   6  12  -2        401.58        368.37        11.76 o                         
   1  13  -2        497.64        547.32        23.10 o                         
   2  13  -2          9.86          8.88         4.57 o                         
   3  13  -2        390.74        382.03        11.57 o                         
   4  13  -2          0.89          2.14         6.60 o                         
   5  13  -2        126.97        128.80         8.29 o                         
   0  14  -2         31.28         41.04        17.97 o                         
   1  14  -2         70.65         64.03         7.39 o                         
   2  14  -2        626.02        615.09        12.50 o                         
   3  14  -2         15.39         19.24         7.26 o                         
   4  14  -2         71.41         61.01         9.20 o                         
   1  15  -2         93.81         74.72         7.47 o                         
   2  15  -2          7.48         -0.83         7.63 o                         
   4   0  -1       6522.35       7380.91        41.57 o                         
   6   0  -1       1201.76       1175.77         9.33 o                         
   8   0  -1        397.06        418.94        11.26 o                         
  10   0  -1        129.13        134.98        12.25 o                         
   1   1  -1       3277.58       2953.93        59.66 o                         
   2   1  -1       4097.44       3769.91        62.47 o                         
   3   1  -1       2350.12       2116.22        25.62 o                         
   4   1  -1        526.52        508.94         5.54 o                         
   5   1  -1       1195.59       1147.16        17.74 o                         
   6   1  -1         58.23         57.50         3.67 o                         
   7   1  -1        375.57        381.48        14.25 o                         
   8   1  -1         14.77         12.03         5.70 o                         
   9   1  -1        132.58        136.19         6.70 o                         
  10   1  -1          1.14         -3.80         7.52 o                         
   1   2  -1         76.98         73.83         5.02 o                         
   2   2  -1        969.85        970.26         7.90 o                         
   3   2  -1          7.07         13.21         3.70 o                         
   4   2  -1       2463.56       2292.37        35.03 o                         
   5   2  -1         14.86         18.04         4.00 o                         
   6   2  -1        399.04        390.26         5.29 o                         
   7   2  -1         10.55         10.91         4.13 o                         
   8   2  -1        583.21        639.30         7.23 o                         
   9   2  -1          1.91         -2.52         6.19 o                         
   1   3  -1       2193.14       2015.15        95.29 o                         
   2   3  -1        467.07        449.73         5.45 o                         
   3   3  -1       1123.46        987.38        33.46 o                         
   4   3  -1         79.08         72.52         4.33 o                         
   5   3  -1        760.98        722.04        14.81 o                         
   6   3  -1         10.58         15.53         3.37 o                         
   7   3  -1        328.79        337.84         5.49 o                         
   8   3  -1          9.24          7.53         5.60 o                         
   9   3  -1        133.54        134.25         7.93 o                         
   1   4  -1        119.46        108.52         4.11 o                         
   2   4  -1       1851.00       1736.78        34.59 o                         
   3   4  -1          5.25          7.14         3.28 o                         
   4   4  -1       2537.12       2569.52        10.29 o                         
   5   4  -1         54.93         52.01         3.80 o                         
   6   4  -1        615.45        654.88         6.48 o                         
   7   4  -1          6.70          8.58         4.55 o                         
   8   4  -1        349.03        373.22         6.88 o                         
   9   4  -1          2.83         -1.66        11.43 o                         
   1   5  -1       2089.18       2200.21        55.00 o                         
   2   5  -1        207.21        209.22         4.55 o                         
   3   5  -1       1529.30       1487.47        31.74 o                         
   4   5  -1        143.75        149.13         4.08 o                         
   5   5  -1        648.42        622.50         5.48 o                         
   6   5  -1         41.40         48.78         4.19 o                         
   7   5  -1        212.05        215.51         4.39 o                         
   8   5  -1         25.55         22.41         5.31 o                         
   9   5  -1        128.60        134.35         7.27 o                         
   0   6  -1       1785.39       1648.90        58.95 o                         
   1   6  -1         58.97         61.69         3.83 o                         
   2   6  -1       2447.63       2301.01        42.41 o                         
   3   6  -1        210.55        223.28         4.87 o                         
   4   6  -1       1953.42       1933.25        41.29 o                         
   5   6  -1          1.35          3.98         3.46 o                         
   6   6  -1        458.09        462.16         7.84 o                         
   7   6  -1         13.27         16.86         4.90 o                         
   8   6  -1        387.49        384.04         6.55 o                         
   9   6  -1         18.59         16.60         7.28 o                         
   1   7  -1       1836.75       2021.01        36.98 o                         
   2   7  -1         33.62         37.10         3.57 o                         
   3   7  -1        816.32        811.30         7.43 o                         
   4   7  -1         39.15         38.41         4.20 o                         
   5   7  -1        560.78        565.80        14.40 o                         
   6   7  -1         12.24         13.55         3.72 o                         
   7   7  -1        272.56        280.91         7.27 o                         
   8   7  -1          3.97         12.02         6.40 o                         
   9   7  -1         86.96         69.54        12.12 o                         
   0   8  -1       4408.87       5039.72        55.70 o                         
   1   8  -1         38.18         41.89         4.03 o                         
   2   8  -1       2067.60       2141.37        49.84 o                         
   3   8  -1        132.20        123.80         4.53 o                         
   4   8  -1       1607.24       1597.77        12.30 o                         
   5   8  -1         32.59         33.26         4.29 o                         
   6   8  -1        511.17        481.04         6.16 o                         
   7   8  -1          8.82          1.18         5.43 o                         
   8   8  -1        280.07        269.83         9.21 o                         
   1   9  -1       1007.34       1020.80        45.92 o                         
   2   9  -1         53.53         53.63         3.51 o                         
   3   9  -1       1144.57       1163.01        30.97 o                         
   4   9  -1         57.25         53.12         4.96 o                         
   5   9  -1        747.09        742.42        12.46 o                         
   6   9  -1         10.54         11.59         5.13 o                         
   7   9  -1        221.21        211.58         7.01 o                         
   8   9  -1          7.53         10.58         7.78 o                         
   0  10  -1       1299.79       1430.49        29.88 o                         
   1  10  -1        240.00        254.96         5.35 o                         
   2  10  -1        225.01        233.94         4.41 o                         
   3  10  -1         11.55         17.22         4.53 o                         
   4  10  -1       1014.43       1003.91        20.08 o                         
   5  10  -1         66.42         67.55         5.71 o                         
   6  10  -1        128.93        128.71         5.41 o                         
   7  10  -1         47.40         44.16         7.78 o                         
   1  11  -1        852.82        878.53        18.93 o                         
   2  11  -1         16.77         19.32         4.18 o                         
   3  11  -1        191.71        194.25         7.60 o                         
   4  11  -1         37.93         34.81         5.57 o                         
   5  11  -1         89.52         88.05         6.03 o                         
   6  11  -1          9.84         11.81         5.99 o                         
   7  11  -1         76.55         75.83         8.79 o                         
   0  12  -1       1773.10       1926.63        31.77 o                         
   1  12  -1         22.72         19.92         3.76 o                         
   2  12  -1        700.56        725.26        11.42 o                         
   3  12  -1        126.46        116.85         6.13 o                         
   4  12  -1        544.06        514.19        16.81 o                         
   5  12  -1         27.67         21.81         7.20 o                         
   6  12  -1        237.08        222.48         7.26 o                         
   1  13  -1        439.87        482.79        15.61 o                         
   2  13  -1          5.57         10.33         4.95 o                         
   3  13  -1        415.13        408.55        13.33 o                         
   4  13  -1         16.41         22.62         6.88 o                         
   5  13  -1        275.20        248.13        12.86 o                         
   0  14  -1        410.31        448.70        18.64 o                         
   1  14  -1         24.30         19.92         5.71 o                         
   2  14  -1        334.66        335.97        11.91 o                         
   3  14  -1        113.73        118.77         7.26 o                         
   4  14  -1        441.04        391.20         8.04 o                         
   1  15  -1        281.97        310.50        15.05 o                         
   2  15  -1         17.15         17.17         6.24 o                         
   3  15  -1        229.25        210.30         8.19 o                         
   2   0   0       6280.29       6240.55       212.46 o                         
   4   0   0       4813.33       5186.00       158.23 o                         
   6   0   0         16.91         18.98         5.29 o                         
   8   0   0       1154.58       1164.84        27.91 o                         
  10   0   0         31.92         18.95        12.01 o                         
   1   1   0       5130.19       5174.56       185.43 o                         
   2   1   0       1129.63       1033.42        18.43 o                         
   3   1   0       1607.60       1448.57        23.34 o                         
   4   1   0         46.72         40.72         4.22 o                         
   5   1   0       1243.97       1271.57        26.11 o                         
   6   1   0          8.81         14.06         3.74 o                         
   7   1   0        253.98        268.60         5.39 o                         
   8   1   0          0.28          3.88         5.21 o                         
   9   1   0        237.41        221.85         6.56 o                         
  10   1   0          6.95          6.92         8.36 o                         
   0   2   0        377.13        508.15        11.14 o                         
   1   2   0         21.04         20.39         3.21 o                         
   2   2   0       1724.61       1514.53        28.44 o                         
   3   2   0         96.38         95.02         3.77 o                         
   4   2   0       5122.03       5344.15       102.39 o                         
   5   2   0          1.95          0.08         3.80 o                         
   6   2   0         10.41         16.11         3.75 o                         
   7   2   0          1.39         -3.76         4.59 o                         
   8   2   0        511.88        557.17         7.09 o                         
   9   2   0          0.28          2.76         5.26 o                         
  10   2   0          1.44        -10.40        16.50 o                         
   1   3   0       2721.70       2325.67        66.62 o                         
   2   3   0        337.11        296.71         5.18 o                         
   3   3   0       1670.79       1354.70        49.01 o                         
   4   3   0        380.08        393.68        11.58 o                         
   5   3   0       1091.71       1034.46         6.98 o                         
   6   3   0         66.09         66.30         3.97 o                         
   7   3   0        141.49        144.83         4.98 o                         
   8   3   0          0.91         -0.82         5.64 o                         
   9   3   0        160.33        169.36         7.46 o                         
   1   4   0         39.13         45.19         3.33 o                         
   2   4   0         36.98         35.87         3.19 o                         
   3   4   0        135.47        129.27         4.14 o                         
   4   4   0       3446.18       3511.47        30.76 o                         
   5   4   0          6.23          5.92         3.61 o                         
   6   4   0         26.33         30.40         4.73 o                         
   7   4   0          9.62         15.59         4.06 o                         
   8   4   0        710.52        740.93         7.13 o                         
   9   4   0          4.38         -5.42         7.00 o                         
   1   5   0       1101.82       1241.80        26.21 o                         
   2   5   0        697.91        750.25        11.73 o                         
   3   5   0        587.03        615.65        11.61 o                         
   4   5   0        629.30        648.47        14.88 o                         
   5   5   0       1099.52       1153.39        15.51 o                         
   6   5   0         99.25        107.24         4.04 o                         
   7   5   0        289.74        292.01         5.97 o                         
   8   5   0          1.17          7.08         4.98 o                         
   9   5   0        161.46        160.68         6.74 o                         
   0   6   0       7246.81       7955.98        38.98 o                         
   1   6   0         64.19         69.71         4.16 o                         
   2   6   0         83.99         52.08         3.57 o                         
   3   6   0          1.05          0.93         3.74 o                         
   4   6   0       3270.54       3250.93        42.61 o                         
   5   6   0        154.32        142.28         3.76 o                         
   6   6   0         12.93         10.05         3.54 o                         
   7   6   0          3.29          4.08         4.18 o                         
   8   6   0        504.34        506.42         6.57 o                         
   9   6   0          1.99         -5.90         6.32 o                         
   1   7   0       1598.45       1933.76        22.70 o                         
   2   7   0        126.40        136.62         3.95 o                         
   3   7   0       1214.69       1274.90        18.86 o                         
   4   7   0        131.71        129.79         4.32 o                         
   5   7   0        728.88        736.32        17.84 o                         
   6   7   0         23.34         25.02         4.12 o                         
   7   7   0         79.48         87.99         5.32 o                         
   8   7   0          2.22          2.79         6.17 o                         
   9   7   0        135.78        116.37         8.08 o                         
   0   8   0       7408.94       8904.02        78.69 o                         
   1   8   0        184.67        191.57         4.39 o                         
   2   8   0        521.81        535.49         8.00 o                         
   3   8   0          8.31          9.01         3.40 o                         
   4   8   0       2845.90       2878.15        46.19 o                         
   5   8   0          5.39          3.86         4.55 o                         
   6   8   0         17.00         18.75         4.51 o                         
   7   8   0         43.05         41.51         5.91 o                         
   8   8   0        474.56        466.68        12.58 o                         
   1   9   0       2723.86       2841.42        85.60 o                         
   2   9   0          4.09          5.23         3.31 o                         
   3   9   0        797.78        761.49        13.68 o                         
   4   9   0          0.67          4.87         4.76 o                         
   5   9   0        499.69        462.16         5.53 o                         
   6   9   0          3.66          6.17         5.04 o                         
   7   9   0        159.31        151.50         6.80 o                         
   8   9   0          4.82          7.59         7.86 o                         
   0  10   0        935.24       1035.74        21.82 o                         
   1  10   0          2.05          3.55         3.86 o                         
   2  10   0        159.25        146.23         4.13 o                         
   3  10   0        439.07        452.35        11.09 o                         
   4  10   0        929.07        923.24        13.88 o                         
   5  10   0          3.71          3.60         5.54 o                         
   6  10   0          4.93         13.80         5.79 o                         
   7  10   0          7.82          7.92         7.03 o                         
   1  11   0         61.22         62.19         4.66 o                         
   2  11   0         29.57         25.31         3.76 o                         
   3  11   0        232.70        215.92         7.24 o                         
   4  11   0          8.23          2.81         4.97 o                         
   5  11   0        405.10        395.07        11.44 o                         
   6  11   0          0.69          2.66         6.10 o                         
   7  11   0         40.38         51.13         7.77 o                         
   0  12   0       2435.79       2711.77       110.66 o                         
   1  12   0        151.96        148.14         4.90 o                         
   2  12   0        159.11        181.79         4.21 o                         
   3  12   0          2.16          7.72         4.87 o                         
   4  12   0       1257.25       1268.43        35.75 o                         
   5  12   0         25.49         25.12         7.00 o                         
   6  12   0         10.40         10.53         7.37 o                         
   1  13   0        513.18        563.11         6.71 o                         
   2  13   0         42.33         35.83         4.60 o                         
   3  13   0        268.24        284.07        10.69 o                         
   4  13   0         14.39         19.52         6.88 o                         
   5  13   0        298.81        284.14         7.82 o                         
   0  14   0        817.74        893.80        10.45 o                         
   1  14   0         78.60         85.93         5.82 o                         
   2  14   0          5.52          3.24         5.40 o                         
   3  14   0          7.61          9.93         6.91 o                         
   4  14   0        635.24        570.62         8.56 o                         
   1  15   0        579.47        654.06        10.49 o                         
   2  15   0         14.90         16.69         6.45 o                         
   3  15   0        230.64        244.11         9.15 o                         
   4   0   1       6560.42       7620.80        73.34 o                         
   6   0   1       1064.75       1096.86        38.30 o                         
   8   0   1        417.01        443.07         9.49 o                         
  10   0   1         97.88         78.17        17.24 o                         
   1   1   1       3206.70       2813.53        84.56 o                         
   2   1   1       4095.99       3993.12       103.26 o                         
   3   1   1       2308.13       2198.55        40.30 o                         
   4   1   1        525.88        508.68        16.57 o                         
   5   1   1       1236.48       1170.86        29.70 o                         
   6   1   1         58.30         61.67         3.98 o                         
   7   1   1        352.44        362.32         7.57 o                         
   8   1   1         14.81         22.46         5.62 o                         
   9   1   1        140.48        150.00         6.77 o                         
  10   1   1          1.10          1.47        10.36 o                         
   1   2   1         76.61         80.11         4.19 o                         
   2   2   1        704.03        748.10        21.29 o                         
   3   2   1          6.61         15.65         3.62 o                         
   4   2   1       2787.75       2700.51        47.34 o                         
   5   2   1         15.13         17.75         3.42 o                         
   6   2   1        324.15        323.61         5.78 o                         
   7   2   1         10.48         13.41         4.06 o                         
   8   2   1        655.11        715.24        16.92 o                         
   9   2   1          1.90         10.66         7.00 o                         
   1   3   1       2190.21       1976.59        51.18 o                         
   2   3   1        466.99        430.49        24.38 o                         
   3   3   1       1086.96       1004.20        27.69 o                         
   4   3   1         78.78         71.87         3.89 o                         
   5   3   1        788.18        800.89         6.39 o                         
   6   3   1         10.28         13.00         5.50 o                         
   7   3   1        311.58        321.99         7.14 o                         
   8   3   1          9.07         13.67         5.62 o                         
   9   3   1        149.34        161.13         7.68 o                         
   1   4   1        120.40        112.23         3.66 o                         
   2   4   1       1777.73       1721.96        13.17 o                         
   3   4   1          4.75          5.40         3.28 o                         
   4   4   1       2729.65       2845.68        30.43 o                         
   5   4   1         53.74         63.15         3.96 o                         
   6   4   1        478.54        500.34         6.23 o                         
   7   4   1          6.76         11.43         4.02 o                         
   8   4   1        387.22        403.68         6.96 o                         
   9   4   1          2.90          2.82         6.24 o                         
   1   5   1       2272.03       2424.40        38.44 o                         
   2   5   1        207.99        215.92         7.95 o                         
   3   5   1       1541.80       1617.82        29.76 o                         
   4   5   1        145.23        151.27         4.06 o                         
   5   5   1        663.76        654.82         5.24 o                         
   6   5   1         42.29         52.49         4.88 o                         
   7   5   1        185.83        194.79         4.29 o                         
   8   5   1         26.23         31.12         5.38 o                         
   9   5   1        142.54        133.51         6.73 o                         
   0   6   1       1823.37       1757.07        46.60 o                         
   1   6   1         56.22         64.48         4.18 o                         
   2   6   1       2057.96       1817.36        54.44 o                         
   3   6   1        214.27        225.92         6.84 o                         
   4   6   1       2093.73       2135.12        31.00 o                         
   5   6   1          1.59          1.79         3.74 o                         
   6   6   1        397.55        407.94         6.23 o                         
   7   6   1         14.66         10.76         4.59 o                         
   8   6   1        437.84        441.47         6.43 o                         
   9   6   1         17.85         11.96         5.98 o                         
   1   7   1       1805.55       1960.36        25.39 o                         
   2   7   1         33.56         35.43         3.44 o                         
   3   7   1        786.89        800.63         9.24 o                         
   4   7   1         39.07         37.03         3.88 o                         
   5   7   1        592.67        615.25        15.97 o                         
   6   7   1         11.98         12.43         4.07 o                         
   7   7   1        261.12        270.39         5.70 o                         
   8   7   1          3.56         11.61         6.63 o                         
   9   7   1         94.10         71.84        12.05 o                         
   0   8   1       4519.12       5181.71        63.91 o                         
   1   8   1         40.26         45.33         3.86 o                         
   2   8   1       1864.36       1887.25        27.57 o                         
   3   8   1        131.62        120.39         3.86 o                         
   4   8   1       1685.09       1771.10        37.71 o                         
   5   8   1         31.21         35.15         5.30 o                         
   6   8   1        417.19        388.07         7.91 o                         
   7   8   1          9.18          7.24         5.05 o                         
   8   8   1        298.19        295.70         7.91 o                         
   1   9   1        882.18        906.82        10.47 o                         
   2   9   1         52.57         50.47         3.32 o                         
   3   9   1       1080.49       1083.69        16.58 o                         
   4   9   1         55.70         57.69         3.90 o                         
   5   9   1        761.76        774.30        12.82 o                         
   6   9   1          9.56          6.55         6.41 o                         
   7   9   1        203.26        191.56         6.86 o                         
   8   9   1          7.46         12.81         7.85 o                         
   0  10   1       1571.56       1774.18        60.44 o                         
   1  10   1        237.39        259.17         5.30 o                         
   2  10   1        147.82        164.42         4.51 o                         
   3  10   1         11.71         12.67         4.05 o                         
   4  10   1       1171.22       1143.14        21.88 o                         
   5  10   1         65.61         82.69         7.82 o                         
   6  10   1         96.76         93.49         5.32 o                         
   7  10   1         47.41         47.70         6.64 o                         
   1  11   1        981.97       1052.08        33.66 o                         
   2  11   1         17.33         13.25         4.06 o                         
   3  11   1        219.15        216.82         6.34 o                         
   4  11   1         38.95         47.15         9.69 o                         
   5  11   1        109.32        107.27         5.93 o                         
   6  11   1         10.55         16.60         6.39 o                         
   7  11   1         72.11         78.99        12.98 o                         
   0  12   1       1875.28       2025.84        46.84 o                         
   1  12   1         23.46         29.47         4.50 o                         
   2  12   1        595.25        599.43        12.64 o                         
   3  12   1        127.71        118.17         4.74 o                         
   4  12   1        590.41        561.26        12.14 o                         
   5  12   1         25.75         29.41         6.40 o                         
   6  12   1        178.14        171.19         6.78 o                         
   1  13   1        441.75        504.56         6.63 o                         
   2  13   1          5.42         10.35         4.86 o                         
   3  13   1        404.14        395.51        14.86 o                         
   4  13   1         16.48         21.70         6.92 o                         
   5  13   1        280.57        280.13         8.38 o                         
   0  14   1        467.92        501.65         9.58 o                         
   1  14   1         23.66         24.59         5.05 o                         
   2  14   1        247.13        246.17         7.08 o                         
   3  14   1        116.72        123.98         7.22 o                         
   4  14   1        491.93        461.95         7.62 o                         
   1  15   1        238.09        264.70         6.69 o                         
   2  15   1         17.51         12.48         6.27 o                         
   3  15   1        204.45        195.16        10.01 o                         
   0   0   2       4137.30       3766.93        31.76 o                         
   2   0   2       5957.10       6310.44        78.67 o                         
   4   0   2        193.40        209.81         6.64 o                         
   6   0   2       2089.74       2039.60        82.34 o                         
   8   0   2         85.91         78.06         8.34 o                         
   1   1   2       2192.73       1860.69        68.92 o                         
   2   1   2         28.08         30.28         3.31 o                         
   3   1   2       2028.88       2062.91        32.62 o                         
   4   1   2        157.19        141.25         4.07 o                         
   5   1   2        646.89        629.18        19.84 o                         
   6   1   2        147.15        149.65         4.62 o                         
   7   1   2        503.82        513.25         8.44 o                         
   8   1   2         21.56         23.67         4.99 o                         
   9   1   2         57.30         62.92         8.13 o                         
   0   2   2        775.11        665.26        16.82 o                         
   1   2   2          7.35          5.92         2.95 o                         
   2   2   2       5651.66       5319.75       137.11 o                         
   3   2   2         16.18         21.39         4.16 o                         
   4   2   2       2276.44       2260.48        42.87 o                         
   5   2   2         16.33         17.27         3.96 o                         
   6   2   2       1372.65       1457.50        19.80 o                         
   7   2   2          8.79          4.19         4.56 o                         
   8   2   2        189.94        208.77         5.57 o                         
   9   2   2          9.69          0.96         6.93 o                         
   1   3   2       1647.49       1736.63        25.60 o                         
   2   3   2        135.03        124.04         3.91 o                         
   3   3   2       1603.30       1757.72        20.39 o                         
   4   3   2         29.79         37.40         4.09 o                         
   5   3   2        456.36        454.37        19.58 o                         
   6   3   2         17.32         19.91         4.73 o                         
   7   3   2        355.71        356.92         5.69 o                         
   8   3   2         29.79         32.53         5.63 o                         
   9   3   2         60.97         68.24         9.93 o                         
   0   4   2       4319.22       4569.54        32.78 o                         
   1   4   2          3.53          6.12         3.33 o                         
   2   4   2       7397.29       7974.84       376.15 o                         
   3   4   2        100.73        100.16         5.20 o                         
   4   4   2        840.33        805.21        12.63 o                         
   5   4   2         14.25         16.11         3.92 o                         
   6   4   2       1258.39       1346.94         8.46 o                         
   7   4   2          2.16          2.05         5.29 o                         
   8   4   2        119.48        133.57         6.27 o                         
   9   4   2          3.79         -1.98         7.36 o                         
   1   5   2       2763.95       2752.24        30.86 o                         
   2   5   2        131.60        127.74         3.97 o                         
   3   5   2       1454.49       1422.93        14.02 o                         
   4   5   2         25.99         31.25         3.18 o                         
   5   5   2        535.59        530.55         7.28 o                         
   6   5   2         37.41         43.90         5.20 o                         
   7   5   2        492.77        498.88         5.61 o                         
   8   5   2         81.38         88.50         5.47 o                         
   9   5   2         63.31         65.30         6.72 o                         
   0   6   2        593.40        662.18         7.92 o                         
   1   6   2        204.39        212.68         5.22 o                         
   2   6   2       2247.16       2118.22        59.99 o                         
   3   6   2         18.39         22.06         3.42 o                         
   4   6   2        358.78        395.18         6.42 o                         
   5   6   2          5.82          5.96         4.75 o                         
   6   6   2        856.90        908.72        13.73 o                         
   7   6   2         62.38         62.85         5.20 o                         
   8   6   2        147.85        154.68         6.24 o                         
   9   6   2         18.68          8.81         7.69 o                         
   1   7   2        756.93        685.08         8.36 o                         
   2   7   2         47.65         54.97         3.69 o                         
   3   7   2       1238.28       1206.93        12.40 o                         
   4   7   2         24.89         25.89         3.79 o                         
   5   7   2        408.67        417.07         8.40 o                         
   6   7   2          0.64         -2.70         4.57 o                         
   7   7   2        237.92        237.89         6.28 o                         
   8   7   2          6.54          9.64         7.00 o                         
   0   8   2        585.11        625.54        18.31 o                         
   1   8   2         69.59         69.06         3.64 o                         
   2   8   2       2839.11       2890.01        39.07 o                         
   3   8   2         34.58         34.64         3.46 o                         
   4   8   2        196.20        205.79         5.60 o                         
   5   8   2         75.35         78.47         4.70 o                         
   6   8   2        949.38        977.79        13.85 o                         
   7   8   2          2.26         -4.77         5.07 o                         
   8   8   2         30.16         35.67         7.11 o                         
   1   9   2        656.80        680.60        12.35 o                         
   2   9   2         59.99         63.07         4.04 o                         
   3   9   2        503.66        523.41        17.46 o                         
   4   9   2         45.93         46.16         4.15 o                         
   5   9   2        193.83        179.78         4.32 o                         
   6   9   2          9.88          9.44         5.62 o                         
   7   9   2        267.66        274.48         6.43 o                         
   8   9   2          3.84         -0.45         7.42 o                         
   0  10   2        692.37        673.47        22.49 o                         
   1  10   2         39.05         39.98         3.91 o                         
   2  10   2       1653.44       1722.89        27.73 o                         
   3  10   2        155.64        144.16         5.01 o                         
   4  10   2        579.99        538.91         7.49 o                         
   5  10   2         23.91         25.23         5.56 o                         
   6  10   2        569.65        545.29         7.22 o                         
   7  10   2         22.15         21.88         7.11 o                         
   1  11   2        649.71        698.44        10.77 o                         
   2  11   2         50.72         50.16         4.10 o                         
   3  11   2        795.94        814.48        10.49 o                         
   4  11   2         25.14         35.59         5.58 o                         
   5  11   2        382.70        345.89         6.78 o                         
   6  11   2          5.82         13.57         6.24 o                         
   0  12   2        350.48        336.33        22.63 o                         
   1  12   2         79.65         75.61         3.95 o                         
   2  12   2       1140.78       1196.07        30.09 o                         
   3  12   2         25.65         19.08         5.57 o                         
   4  12   2        137.68        122.09         6.79 o                         
   5  12   2         37.65         35.53         7.03 o                         
   6  12   2        348.25        298.17         9.60 o                         
   1  13   2        476.68        511.72        12.88 o                         
   2  13   2          9.39          9.29         5.18 o                         
   3  13   2        362.62        362.99        11.64 o                         
   4  13   2          0.68         -2.02         6.89 o                         
   5  13   2        122.52        125.89         8.36 o                         
   0  14   2         56.27         56.81         9.77 o                         
   1  14   2         70.75         79.82         6.22 o                         
   2  14   2        546.49        554.29         7.20 o                         
   3  14   2         15.25         15.68         6.27 o                         
   4  14   2        115.49        111.49         8.47 o                         
   1  15   2        107.54        102.97         7.09 o                         
   2  15   2          7.55          8.17         7.53 o                         
   0   0   3        682.09        745.91        27.43 o                         
   2   0   3       3260.60       3000.81       370.20 o                         
   4   0   3         82.54         86.95         6.22 o                         
   6   0   3        674.44        736.20        10.11 o                         
   8   0   3         50.74         37.30         7.96 o                         
   1   1   3       1658.38       1570.28        57.63 o                         
   2   1   3        524.35        548.72        13.55 o                         
   3   1   3       1166.23       1135.45        18.49 o                         
   4   1   3         51.36         54.74         4.12 o                         
   5   1   3        341.66        334.41         5.69 o                         
   6   1   3         59.25         51.90         4.39 o                         
   7   1   3        298.47        293.55         6.34 o                         
   8   1   3         58.88         57.94         6.00 o                         
   9   1   3         62.49         61.83         7.18 o                         
   0   2   3        585.46        537.00        25.54 o                         
   1   2   3         17.77         19.13         3.64 o                         
   2   2   3       6412.89       6821.78       192.78 o                         
   3   2   3          1.42          5.21         4.13 o                         
   4   2   3         77.74         70.19         3.98 o                         
   5   2   3          0.81          2.32         3.86 o                         
   6   2   3       1775.76       1858.11        20.94 o                         
   7   2   3         25.74         23.96         4.76 o                         
   8   2   3         32.68         30.66         5.90 o                         
   9   2   3          8.21          6.92         6.47 o                         
   1   3   3       1958.76       2046.16        34.97 o                         
   2   3   3        178.23        199.98         9.00 o                         
   3   3   3       1503.76       1616.03        32.17 o                         
   4   3   3         17.27         18.43         4.03 o                         
   5   3   3        574.10        570.41         6.78 o                         
   6   3   3         36.04         40.30         4.44 o                         
   7   3   3        481.34        483.38         6.37 o                         
   8   3   3         17.46         15.35         5.87 o                         
   9   3   3         55.43         50.12         7.55 o                         
   0   4   3        114.53        107.88         5.80 o                         
   1   4   3         85.96         85.44         3.66 o                         
   2   4   3       5294.54       5658.21        85.67 o                         
   3   4   3         10.83         14.79         4.00 o                         
   4   4   3        560.88        580.53        11.43 o                         
   5   4   3          1.99          7.82         4.40 o                         
   6   4   3       1652.90       1769.08        24.17 o                         
   7   4   3          9.75         11.15         5.77 o                         
   8   4   3         51.99         49.21         5.66 o                         
   9   4   3          7.96          7.21         8.65 o                         
   1   5   3        983.32        873.06        24.69 o                         
   2   5   3         64.24         76.73         4.05 o                         
   3   5   3       1688.52       1634.56        49.23 o                         
   4   5   3         18.84         15.85         3.78 o                         
   5   5   3        755.90        767.31        19.46 o                         
   6   5   3         86.98         85.23         4.44 o                         
   7   5   3        308.84        320.24        10.53 o                         
   8   5   3         48.61         59.06         6.47 o                         
   9   5   3         33.15         30.24        11.95 o                         
   0   6   3         75.21         84.17         5.75 o                         
   1   6   3          2.85          4.13         3.14 o                         
   2   6   3       2871.23       3011.25        38.11 o                         
   3   6   3         86.91         85.29         4.03 o                         
   4   6   3         26.37         33.25         4.36 o                         
   5   6   3         95.79         91.21         4.36 o                         
   6   6   3       1039.00       1069.98        10.23 o                         
   7   6   3         17.47         14.77         4.63 o                         
   8   6   3         16.05         11.91         6.96 o                         
   1   7   3       1077.65       1004.83        26.85 o                         
   2   7   3         13.21         19.68         3.57 o                         
   3   7   3        480.97        443.14        15.97 o                         
   4   7   3         10.37          8.54         3.75 o                         
   5   7   3        128.98        128.59         5.47 o                         
   6   7   3          5.51          9.25         5.01 o                         
   7   7   3        259.15        257.94         6.81 o                         
   8   7   3          0.86         -4.53         7.02 o                         
   0   8   3         35.85         43.57         4.51 o                         
   1   8   3         83.57         83.86         3.53 o                         
   2   8   3       1886.67       1966.73        17.85 o                         
   3   8   3         20.20         23.69         4.64 o                         
   4   8   3        133.15        132.80         5.07 o                         
   5   8   3          8.74          9.65         4.50 o                         
   6   8   3        510.86        527.01         7.28 o                         
   7   8   3         32.39         31.75         7.00 o                         
   8   8   3         17.15         12.27         7.41 o                         
   1   9   3        500.16        552.11         7.79 o                         
   2   9   3          8.21          5.74         4.18 o                         
   3   9   3        513.48        533.79        12.01 o                         
   4   9   3         12.53          9.73         4.05 o                         
   5   9   3        141.52        162.00         8.18 o                         
   6   9   3          9.83          7.99         5.73 o                         
   7   9   3        121.69        122.40         9.72 o                         
   0  10   3        182.09        187.60         7.57 o                         
   1  10   3         58.26         64.71         3.88 o                         
   2  10   3       2191.44       2182.49        35.18 o                         
   3  10   3         37.85         29.85         5.68 o                         
   4  10   3        152.36        148.62         6.81 o                         
   5  10   3         33.58         38.55         5.69 o                         
   6  10   3        798.99        796.83        12.40 o                         
   7  10   3         46.72         56.66        13.65 o                         
   1  11   3        710.81        732.16         9.57 o                         
   2  11   3          8.29          8.07         3.60 o                         
   3  11   3        654.61        644.87         8.61 o                         
   4  11   3          7.71          8.32         5.02 o                         
   5  11   3        330.58        338.22         7.60 o                         
   6  11   3          6.06         15.01         7.27 o                         
   0  12   3         27.63         34.89         7.61 o                         
   1  12   3         64.97         67.38         4.67 o                         
   2  12   3        999.33        987.61        16.99 o                         
   3  12   3         19.32         15.37         5.65 o                         
   4  12   3         33.88         36.94         6.19 o                         
   5  12   3         40.74         34.54         5.82 o                         
   1  13   3        231.72        233.60         5.67 o                         
   2  13   3          8.49         10.64         6.28 o                         
   3  13   3        274.61        280.84         7.54 o                         
   4  13   3          9.29          7.73         6.27 o                         
   0  14   3         16.89         14.91         6.95 o                         
   1  14   3         25.72         31.25         6.38 o                         
   2  14   3        563.55        535.59        11.48 o                         
   3  14   3         39.89         17.86         8.36 o                         
   0   0   4         91.40         57.18         5.67 o                         
   2   0   4       2494.25       2278.14        52.56 o                         
   4   0   4        955.00        965.36        18.39 o                         
   6   0   4        783.91        824.68        10.13 o                         
   8   0   4        155.30        175.83        18.47 o                         
   1   1   4        855.18        881.69        10.48 o                         
   2   1   4          9.34          9.16         3.04 o                         
   3   1   4        618.60        626.89        13.62 o                         
   4   1   4          1.57          4.63         3.86 o                         
   5   1   4        529.27        547.91        14.53 o                         
   6   1   4          8.65         10.75         4.93 o                         
   7   1   4        180.33        186.71         5.67 o                         
   8   1   4         44.03         53.50         8.39 o                         
   9   1   4        103.60         88.12        11.17 o                         
   0   2   4       4006.05       4282.11        96.30 o                         
   1   2   4          0.80          1.01         3.01 o                         
   2   2   4       2535.40       2717.81        60.55 o                         
   3   2   4         34.35         34.98         3.64 o                         
   4   2   4        933.80        926.95        15.40 o                         
   5   2   4         17.90         15.46         4.96 o                         
   6   2   4        815.72        845.19         9.48 o                         
   7   2   4         11.78         10.12         5.96 o                         
   8   2   4        160.05        150.72         7.59 o                         
   1   3   4       1707.77       1693.51        22.78 o                         
   2   3   4        111.35        112.98         4.16 o                         
   3   3   4       1262.91       1259.60        15.82 o                         
   4   3   4         49.63         42.22         3.59 o                         
   5   3   4        840.42        879.85        16.35 o                         
   6   3   4         16.74         23.69         5.00 o                         
   7   3   4        156.06        161.55         6.47 o                         
   8   3   4          0.01          2.63         7.33 o                         
   0   4   4       1860.79       1827.98        66.99 o                         
   1   4   4         26.02         24.23         3.00 o                         
   2   4   4       1233.13       1275.81        31.73 o                         
   3   4   4         23.70         25.08         3.82 o                         
   4   4   4       1385.77       1462.15        15.20 o                         
   5   4   4         31.97         37.38         4.37 o                         
   6   4   4        234.47        248.73        14.17 o                         
   7   4   4         14.54         16.02         5.61 o                         
   8   4   4        176.01        159.78        10.85 o                         
   1   5   4       1418.81       1399.63        22.42 o                         
   2   5   4        134.44        118.66         6.62 o                         
   3   5   4        420.43        403.26        10.12 o                         
   4   5   4        126.09        123.06         4.98 o                         
   5   5   4        282.13        276.02         5.49 o                         
   6   5   4         32.17         48.37         5.59 o                         
   7   5   4        119.56        122.85         5.68 o                         
   8   5   4          4.28          3.43         7.04 o                         
   0   6   4       1202.41       1265.78        21.14 o                         
   1   6   4        122.40        116.38         3.63 o                         
   2   6   4       2219.37       2132.51        72.35 o                         
   3   6   4         61.59         62.30         4.81 o                         
   4   6   4        830.01        871.68        25.00 o                         
   5   6   4          3.58          5.01         4.08 o                         
   6   6   4        821.42        879.64        19.70 o                         
   7   6   4         34.38         20.07         6.98 o                         
   8   6   4        107.83        103.53         7.60 o                         
   1   7   4        436.28        438.95         7.97 o                         
   2   7   4         60.42         62.79         5.02 o                         
   3   7   4        565.86        600.08         6.68 o                         
   4   7   4         28.33         30.66         6.64 o                         
   5   7   4        461.74        488.88        12.22 o                         
   6   7   4          0.17          3.54         5.59 o                         
   7   7   4        112.30        116.58         6.66 o                         
   0   8   4        492.99        541.65         8.58 o                         
   1   8   4          7.32          7.61         3.32 o                         
   2   8   4        733.24        766.59         7.40 o                         
   3   8   4         77.80         76.86         4.24 o                         
   4   8   4        313.65        329.75        11.86 o                         
   5   8   4         23.07         21.07         5.61 o                         
   6   8   4        315.24        314.36         6.01 o                         
   7   8   4          4.12         -4.87         6.32 o                         
   1   9   4        464.26        500.00         7.98 o                         
   2   9   4         26.98         32.57         4.56 o                         
   3   9   4        342.34        346.93        10.01 o                         
   4   9   4          3.11         12.18         6.01 o                         
   5   9   4        337.01        322.15        17.18 o                         
   6   9   4         22.13         31.29         6.98 o                         
   7   9   4        123.59         88.70        13.22 o                         
   0  10   4       1271.24       1158.01        48.12 o                         
   1  10   4         69.04         68.54         4.48 o                         
   2  10   4        888.99        846.44        10.79 o                         
   3  10   4         17.68          5.37         5.52 o                         
   4  10   4        470.51        452.95         6.67 o                         
   5  10   4         41.11         44.68         6.25 o                         
   6  10   4        308.40        264.44        13.30 o                         
   1  11   4        675.42        654.63        17.60 o                         
   2  11   4          6.02          5.25         5.43 o                         
   3  11   4        327.45        309.40         6.19 o                         
   4  11   4          1.24          3.35         6.15 o                         
   5  11   4        190.54        182.29         7.82 o                         
   0  12   4        261.85        274.37        11.09 o                         
   1  12   4         17.33         17.81         4.35 o                         
   2  12   4        484.50        492.71         7.02 o                         
   3  12   4         74.09         68.97         7.03 o                         
   4  12   4        320.57        289.28         7.79 o                         
   1  13   4        191.24        196.32         7.73 o                         
   2  13   4          4.19          7.93         6.10 o                         
   3  13   4        108.01         93.68         7.88 o                         
   0  14   4        360.15        351.35        16.95 o                         
   1  14   4         51.56         43.14         6.42 o                         
   0   0   5       2725.28       2649.13        53.88 o                         
   2   0   5        541.89        540.80         7.33 o                         
   4   0   5       1578.86       1657.63        41.65 o                         
   6   0   5         31.25         44.12         8.55 o                         
   8   0   5        257.31        236.43        22.73 o                         
   1   1   5        860.62        880.39        12.60 o                         
   2   1   5        104.12        102.96         3.38 o                         
   3   1   5        500.68        505.54         8.66 o                         
   4   1   5        115.30        111.01         5.13 o                         
   5   1   5        571.90        572.91         8.97 o                         
   6   1   5         41.80         42.40         6.16 o                         
   7   1   5         76.44         69.44         6.60 o                         
   8   1   5          3.43          3.08         7.71 o                         
   0   2   5       3614.94       3867.73        48.41 o                         
   1   2   5         34.99         38.83         3.04 o                         
   2   2   5        268.53        260.51         4.64 o                         
   3   2   5         40.23         39.93         3.64 o                         
   4   2   5       1593.72       1666.79        49.70 o                         
   5   2   5         33.41         29.92         5.25 o                         
   6   2   5        123.70        125.65         5.72 o                         
   7   2   5          9.95          9.04         5.66 o                         
   8   2   5        330.22        297.06         9.66 o                         
   1   3   5       1420.93       1389.37        19.17 o                         
   2   3   5        122.30        119.47         3.81 o                         
   3   3   5        484.30        492.00         7.85 o                         
   4   3   5         38.33         37.80         4.71 o                         
   5   3   5        362.45        369.94         4.89 o                         
   6   3   5          7.04          8.85         5.78 o                         
   7   3   5         73.45         85.96         6.87 o                         
   8   3   5          1.38         -4.38         7.68 o                         
   0   4   5       1170.79       1135.97        32.78 o                         
   1   4   5         16.07         19.04         3.01 o                         
   2   4   5         98.11         90.67         4.23 o                         
   3   4   5         75.64         78.63         4.33 o                         
   4   4   5        865.28        936.13        22.03 o                         
   5   4   5          6.57          8.62         4.48 o                         
   6   4   5         55.53         60.12         5.71 o                         
   7   4   5          8.61         15.09         6.13 o                         
   8   4   5        222.83        221.47        34.72 o                         
   1   5   5        349.52        367.72         4.69 o                         
   2   5   5        125.30        124.74         9.69 o                         
   3   5   5        307.07        316.25         6.79 o                         
   4   5   5         33.54         30.82         4.63 o                         
   5   5   5        449.38        476.42        14.86 o                         
   6   5   5          0.90         -3.61         5.59 o                         
   7   5   5         44.26         52.88         8.97 o                         
   0   6   5       3885.53       4271.69        63.18 o                         
   1   6   5         38.80         41.39         3.26 o                         
   2   6   5        534.46        535.72        16.23 o                         
   3   6   5         79.09         76.27         4.74 o                         
   4   6   5       1327.22       1344.13        28.23 o                         
   5   6   5          6.62         11.55         5.56 o                         
   6   6   5         74.95         79.57         5.37 o                         
   7   6   5          5.48          9.19         6.30 o                         
   1   7   5        827.00        884.57         9.54 o                         
   2   7   5          3.47          5.41         4.03 o                         
   3   7   5        334.43        334.97         6.46 o                         
   4   7   5          0.11          0.96         4.89 o                         
   5   7   5        364.35        368.78         9.48 o                         
   6   7   5         10.89          0.75         6.95 o                         
   7   7   5         81.56         64.43         8.54 o                         
   0   8   5        700.99        737.20        13.37 o                         
   1   8   5         46.48         43.25         3.64 o                         
   2   8   5        236.33        223.50         8.22 o                         
   3   8   5          5.80          8.62         4.84 o                         
   4   8   5        800.76        836.25        22.39 o                         
   5   8   5         20.17         28.70         5.25 o                         
   6   8   5         41.77         30.77         6.68 o                         
   1   9   5        534.46        523.67        10.48 o                         
   2   9   5         14.35          6.09         5.93 o                         
   3   9   5        264.85        289.37         7.70 o                         
   4   9   5         36.52         30.38         5.17 o                         
   5   9   5        227.20        222.14         7.61 o                         
   6   9   5         15.97         19.98         8.33 o                         
   0  10   5       1301.93       1198.61        29.16 o                         
   1  10   5         20.72         14.75         4.80 o                         
   2  10   5         62.52         47.40         5.32 o                         
   3  10   5         60.03         65.63         9.12 o                         
   4  10   5        573.92        582.30         8.11 o                         
   5  10   5         22.87         17.04         7.15 o                         
   1  11   5        213.38        206.69         4.71 o                         
   2  11   5         25.67         33.04         6.38 o                         
   3  11   5        149.94        141.56         6.23 o                         
   4  11   5         16.84         15.76         7.17 o                         
   0  12   5        562.01        591.00        10.10 o                         
   1  12   5         33.20         32.23         5.50 o                         
   2  12   5         19.70          9.53         7.01 o                         
   3  12   5         18.78         14.23         8.12 o                         
   1  13   5        129.95        122.42         7.43 o                         
   0   0   6       1540.99       1678.87        35.53 o                         
   2   0   6        238.20        240.14        13.00 o                         
   4   0   6        978.82        996.00         9.69 o                         
   6   0   6         23.09         19.96         7.41 o                         
   1   1   6        935.18        985.65        11.97 o                         
   2   1   6         52.79         53.25         3.43 o                         
   3   1   6        486.58        490.75         7.23 o                         
   4   1   6         68.47         63.76         3.97 o                         
   5   1   6        241.21        269.39         7.19 o                         
   6   1   6         15.54         17.97         6.03 o                         
   7   1   6        102.95        102.56         7.05 o                         
   0   2   6       2376.94       2522.13        39.45 o                         
   1   2   6         11.66          8.52         3.38 o                         
   2   2   6        274.86        298.08         6.89 o                         
   3   2   6         82.01         81.45         3.81 o                         
   4   2   6       1072.31       1080.04        37.65 o                         
   5   2   6          8.18         14.68         5.73 o                         
   6   2   6         61.70         78.40         6.62 o                         
   7   2   6          1.95          4.76         7.05 o                         
   1   3   6        182.24        188.57         5.83 o                         
   2   3   6         22.14         27.37         3.93 o                         
   3   3   6        299.88        323.04         4.79 o                         
   4   3   6          2.37          0.21         3.99 o                         
   5   3   6        299.38        324.35         6.34 o                         
   6   3   6          2.10          5.84         9.93 o                         
   7   3   6        116.72        113.96        11.87 o                         
   0   4   6        930.32        955.44        16.36 o                         
   1   4   6         54.96         52.69         3.75 o                         
   2   4   6         36.53         39.15         4.29 o                         
   3   4   6         20.11         17.46         4.35 o                         
   4   4   6        644.06        671.60        14.58 o                         
   5   4   6          6.82          6.57         5.00 o                         
   6   4   6         31.26         23.83         5.69 o                         
   7   4   6          3.70          4.22         8.26 o                         
   1   5   6        454.25        462.88         4.98 o                         
   2   5   6         36.14         39.96         4.85 o                         
   3   5   6        238.19        239.29         4.68 o                         
   4   5   6         17.41         15.92         5.63 o                         
   5   5   6        145.08        145.05         7.89 o                         
   6   5   6          0.96         -7.34         7.34 o                         
   0   6   6       1728.22       1797.11        29.99 o                         
   1   6   6         21.86         17.81         3.63 o                         
   2   6   6        375.88        403.12         5.50 o                         
   3   6   6         32.35         26.61         5.02 o                         
   4   6   6        896.54        946.49        16.04 o                         
   5   6   6         22.68         22.51         6.28 o                         
   6   6   6         48.05         58.66         6.44 o                         
   1   7   6        625.38        661.98        15.32 o                         
   2   7   6         53.14         57.20         5.16 o                         
   3   7   6        413.36        413.90        15.25 o                         
   4   7   6         37.94         33.12         5.19 o                         
   5   7   6        246.83        259.71         7.97 o                         
   6   7   6          1.25          1.50         8.29 o                         
   0   8   6       1105.08       1130.61        40.74 o                         
   1   8   6         16.49         22.81         5.12 o                         
   2   8   6         64.95         64.90         5.08 o                         
   3   8   6         29.27         24.06         6.04 o                         
   4   8   6        509.11        537.42        22.60 o                         
   5   8   6          2.50          9.03         6.35 o                         
   1   9   6        237.09        228.57         5.72 o                         
   2   9   6         66.49         67.34         5.17 o                         
   3   9   6        169.29        173.19         6.58 o                         
   4   9   6         54.45         57.94        12.09 o                         
   0  10   6        758.39        842.98        15.18 o                         
   1  10   6         14.15         16.46         5.66 o                         
   2  10   6         67.77         63.14         6.36 o                         
   3  10   6         28.31         30.23         6.57 o                         
   4  10   6        379.88        395.21        12.27 o                         
   1  11   6        140.20        137.25         6.02 o                         
   2  11   6          8.24          3.30         6.19 o                         
   0   0   7        147.97        144.51         7.13 o                         
   2   0   7        441.44        484.52        11.46 o                         
   4   0   7        403.40        420.39        17.96 o                         
   6   0   7        294.93        296.37         9.87 o                         
   1   1   7        345.11        359.86         7.12 o                         
   2   1   7          4.56          3.50         4.20 o                         
   3   1   7        420.51        461.91        11.51 o                         
   4   1   7          1.19         -0.61         4.14 o                         
   5   1   7        152.00        158.14         6.46 o                         
   6   1   7          3.63          4.63         7.49 o                         
   0   2   7        684.04        660.80        15.70 o                         
   1   2   7         25.56         23.04         3.43 o                         
   2   2   7        803.53        846.52        16.91 o                         
   3   2   7         22.90         19.85         4.20 o                         
   4   2   7        205.95        207.19         5.41 o                         
   5   2   7          7.12          3.47         6.36 o                         
   6   2   7        196.06        198.49         8.42 o                         
   1   3   7        274.77        289.39         5.84 o                         
   2   3   7         23.07         22.06         4.57 o                         
   3   3   7        194.81        193.02         8.99 o                         
   4   3   7         19.30         17.69         5.45 o                         
   5   3   7         28.32         27.26         5.71 o                         
   6   3   7          4.76         -5.10         7.65 o                         
   0   4   7        510.72        546.57        10.45 o                         
   1   4   7          4.73          1.51         4.28 o                         
   2   4   7        330.35        362.51         5.53 o                         
   3   4   7         42.64         40.46         5.22 o                         
   4   4   7        408.46        443.95        12.43 o                         
   5   4   7          4.00         -0.13         5.88 o                         
   1   5   7        287.80        312.46         5.43 o                         
   2   5   7         41.42         39.10         5.23 o                         
   3   5   7        275.30        286.02         7.41 o                         
   4   5   7         19.07         22.14         5.71 o                         
   5   5   7         85.23         75.53         7.50 o                         
   0   6   7        384.80        381.89         7.50 o                         
   1   6   7         19.89         16.60         4.50 o                         
   2   6   7        534.20        542.98         6.27 o                         
   3   6   7          4.36          1.49         6.17 o                         
   4   6   7        127.33        114.78         6.36 o                         
   5   6   7          0.54          4.39         7.39 o                         
   1   7   7        260.78        273.47         5.93 o                         
   2   7   7         14.21         14.74         5.64 o                         
   3   7   7        339.30        357.34         6.95 o                         
   4   7   7          7.64         12.75         5.86 o                         
   0   8   7         98.01         86.18         8.13 o                         
   1   8   7          7.33          7.77         5.83 o                         
   2   8   7        327.32        323.96         8.55 o                         
   3   8   7          7.29         13.00         5.38 o                         
   1   9   7         84.43         70.32         7.39 o                         
   2   9   7          4.61          6.64         7.12 o                         
   0  10   7        330.49        339.74        10.64 o                         
   0   0   8         41.96         32.38         7.84 o                         
   2   0   8        530.58        550.92         8.85 o                         
   4   0   8          2.03          0.04         8.04 o                         
   1   1   8        155.78        171.17         4.61 o                         
   2   1   8         23.86         28.43         5.16 o                         
   3   1   8        180.75        183.25         8.90 o                         
   4   1   8          3.27          2.37         5.30 o                         
   0   2   8         14.39         19.88         6.12 o                         
   1   2   8          4.62          6.48         4.56 o                         
   2   2   8        559.20        610.92        13.34 o                         
   3   2   8          9.30          3.86         5.59 o                         
   4   2   8          3.38          9.82         6.54 o                         
   1   3   8        213.43        211.00         5.40 o                         
   2   3   8          3.84          3.27         5.54 o                         
   3   3   8        222.50        236.93         7.16 o                         
   4   3   8          2.03         10.62         6.50 o                         
   0   4   8         28.19         23.79         6.59 o                         
   1   4   8         15.12         13.56         5.44 o                         
   2   4   8        588.69        636.65        13.04 o                         
   3   4   8          2.02          0.86         6.05 o                         
   1   5   8        160.00        182.34         6.02 o                         
   2   5   8          3.97         -3.35         5.49 o                         
   3   5   8        197.33        201.69         7.37 o                         
   0   6   8         19.74         20.73         7.67 o                         
   1   6   8          2.34          5.59         5.59 o                         
   2   6   8        393.32        397.81         9.16 o                         
   1   7   8        111.47        102.87         7.15 o                         
   0   0   9        144.68        147.21        14.61 o                         
                                                                                
