# Supplementary material for: Syntheses and structures of bis(2-amino­py­rimi­dine-κN1)di­chlorido­zinc(II) (ortho­rhom­bic polymorph) and bis(2-am­ino­py­rimi­dine-κN1)di­iodido­zinc(II)
Source: Acta Crystallogr E Crystallogr Commun. 2026 Feb 24;82(Pt 3):300–4. doi: 10.1107/S2056989026001878 (PMC12961650; doi:10.1107/S2056989026001878)
Supplement: Supplementary file 3 [file e-82-00300-2sup3.hkl]

data_2                                                                          
_shelx_title ' ZnI2(2-aminopyrimidin)2 at 220 K in P21/n (GB503)'               
_shelx_refln_list_code          4                                               
_shelx_F_calc_maximum      371.96                                               
_exptl_crystal_F_000       944.00                                               
_reflns_d_resolution_high  0.7559                                               
                                                                                
loop_                                                                           
 _space_group_symop_operation_xyz                                               
 'x, y, z'                                                                      
 '-x+1/2, y+1/2, -z+1/2'                                                        
 '-x, -y, -z'                                                                   
 'x-1/2, -y-1/2, z-1/2'                                                         
                                                                                
_cell_length_a     9.5469                                                       
_cell_length_b    15.3764                                                       
_cell_length_c    10.1518                                                       
_cell_angle_alpha  90.000                                                       
_cell_angle_beta   95.884                                                       
_cell_angle_gamma  90.000                                                       
                                                                                
_shelx_F_squared_multiplier     1.000                                           
                                                                                
loop_                                                                           
 _refln_index_h                                                                 
 _refln_index_k                                                                 
 _refln_index_l                                                                 
 _refln_F_squared_calc                                                          
 _refln_F_squared_meas                                                          
 _refln_F_squared_sigma                                                         
 _refln_observed_status                                                         
   2   0   0      33966.77      33859.39      3601.68 o                         
   4   0   0       7677.38       6388.18       546.62 o                         
   6   0   0       8099.79       8444.80       837.46 o                         
   8   0   0       4932.50       5744.83       747.98 o                         
  10   0   0      11452.87      12645.20      1154.66 o                         
  12   0   0         95.89         36.79        52.48 o                         
   1   1   0       4269.99       3407.62        67.79 o                         
   2   1   0      64450.68      67354.34      2045.12 o                         
   3   1   0       5177.67       4715.11       129.32 o                         
   4   1   0      14450.60      15183.12       917.98 o                         
   5   1   0       4266.85       4091.54       243.10 o                         
   6   1   0       7388.21       7847.90       497.03 o                         
   7   1   0         11.91         50.21        23.11 o                         
   8   1   0       1608.41       1827.90       185.08 o                         
   9   1   0       3582.22       3912.42       208.60 o                         
  10   1   0       1047.59       1116.50        40.05 o                         
  11   1   0        463.75        405.92        33.05 o                         
  12   1   0        812.82        712.43        92.82 o                         
   0   2   0      11245.46       8896.53       332.31 o                         
   1   2   0      12284.28      10975.90       187.34 o                         
   2   2   0        665.15        620.03        28.61 o                         
   3   2   0      21860.42      22496.51       285.40 o                         
   4   2   0       4379.68       4490.25       101.92 o                         
   5   2   0       4858.50       4378.92       127.50 o                         
   6   2   0       8425.42       8888.28       450.24 o                         
   7   2   0       1294.12       1312.68        34.17 o                         
   8   2   0       6841.92       7799.89       578.73 o                         
   9   2   0        944.73        960.02        56.72 o                         
  10   2   0        633.31        728.13        97.82 o                         
  11   2   0       2489.93       2647.46        90.80 o                         
  12   2   0        485.18        361.79        38.74 o                         
   1   3   0      21127.90      19216.25       659.69 o                         
   2   3   0      22395.93      20670.13       444.04 o                         
   3   3   0      32565.51      32226.69       416.22 o                         
   4   3   0       3344.52       3663.30        71.60 o                         
   5   3   0       3283.06       3212.75        79.29 o                         
   6   3   0          4.13         44.04        23.99 o                         
   7   3   0      16892.47      18797.43      1214.01 o                         
   8   3   0       4594.80       4968.92       325.95 o                         
   9   3   0        377.63        416.64        39.60 o                         
  10   3   0       1205.98       1205.36        60.71 o                         
  11   3   0        813.69        945.25        69.16 o                         
  12   3   0        119.37        158.95        36.96 o                         
   0   4   0      17520.92      17353.93       277.47 o                         
   1   4   0      56914.10      56131.20      1328.54 o                         
   2   4   0        425.18        450.57        27.00 o                         
   3   4   0      34406.25      33314.36       812.61 o                         
   4   4   0       1154.79       1181.90        27.66 o                         
   5   4   0      61938.95      71150.12      2126.94 o                         
   6   4   0          1.54          1.28        21.45 o                         
   7   4   0       9032.72       9280.60       225.81 o                         
   8   4   0        769.41        804.31        59.81 o                         
   9   4   0       1249.03       1416.36       125.33 o                         
  10   4   0        225.31        370.98        59.14 o                         
  11   4   0          1.10         43.74        39.10 o                         
  12   4   0         65.32         27.08        34.91 o                         
   1   5   0       7772.69       6836.17       184.61 o                         
   2   5   0          0.25         50.28        25.10 o                         
   3   5   0      11493.82      10538.80       150.17 o                         
   4   5   0       1580.48       1433.97        65.43 o                         
   5   5   0       1088.66       1184.50        32.78 o                         
   6   5   0       2930.90       2762.31        57.01 o                         
   7   5   0       4873.21       4826.67       106.30 o                         
   8   5   0       3144.91       3062.60        57.68 o                         
   9   5   0        284.06        347.59        24.91 o                         
  10   5   0       4071.35       4169.17       287.14 o                         
  11   5   0        237.57        276.57        34.90 o                         
  12   5   0        287.15        270.84        46.43 o                         
   0   6   0      15132.00      16512.93       953.55 o                         
   1   6   0      11910.43      11408.72       679.22 o                         
   2   6   0       1047.09        968.47        25.82 o                         
   3   6   0       1293.00       1334.63        39.23 o                         
   4   6   0         11.95         49.82        17.16 o                         
   5   6   0       1207.15       1333.31        77.36 o                         
   6   6   0       8277.43       8497.56       158.49 o                         
   7   6   0       1151.88       1065.75        23.47 o                         
   8   6   0      14117.15      14114.77       329.28 o                         
   9   6   0        382.65        405.18        40.13 o                         
  10   6   0       1320.49       1379.56       166.78 o                         
  11   6   0        843.41        868.77       116.41 o                         
   1   7   0      12580.49      12351.65       480.05 o                         
   2   7   0      17989.62      16593.52       435.69 o                         
   3   7   0      19086.03      17554.22       598.82 o                         
   4   7   0       6358.15       6294.29       233.82 o                         
   5   7   0        233.35        290.28        28.94 o                         
   6   7   0      10104.61      10268.88       134.37 o                         
   7   7   0       5563.00       5345.82        47.74 o                         
   8   7   0        541.96        480.79        28.74 o                         
   9   7   0       1864.06       1895.99        50.41 o                         
  10   7   0        959.59       1013.25        68.55 o                         
  11   7   0        124.96        166.64        35.64 o                         
   0   8   0      75821.51      86857.77      4395.90 o                         
   1   8   0       1885.68       1884.54       145.11 o                         
   2   8   0      12751.40      12533.47       794.08 o                         
   3   8   0       8458.71       8272.20       413.94 o                         
   4   8   0       3139.70       2854.26        96.59 o                         
   5   8   0       8179.87       8413.38       190.50 o                         
   6   8   0       1358.58       1437.02        42.05 o                         
   7   8   0         57.71         68.50        22.69 o                         
   8   8   0       3591.39       3605.91        78.58 o                         
   9   8   0        728.49        836.17        29.02 o                         
  10   8   0       5150.73       5852.75       486.75 o                         
  11   8   0        212.81        156.96        36.48 o                         
   1   9   0        225.05        262.79        29.56 o                         
   2   9   0        906.67        836.39        71.46 o                         
   3   9   0         18.70         46.46        22.89 o                         
   4   9   0       1597.59       1699.08        74.10 o                         
   5   9   0       6283.70       6440.00       130.80 o                         
   6   9   0       1495.66       1496.45        73.31 o                         
   7   9   0        626.68        630.08        40.88 o                         
   8   9   0         31.06         39.18        30.19 o                         
   9   9   0       2182.21       2153.27        40.55 o                         
  10   9   0         33.63         41.96        32.50 o                         
  11   9   0       1143.78       1179.82        92.11 o                         
   0  10   0       9278.95      10147.75       258.31 o                         
   1  10   0       1987.76       1976.69        89.73 o                         
   2  10   0        487.14        455.32        37.82 o                         
   3  10   0       8742.49       9453.13       395.49 o                         
   4  10   0       5088.29       4905.60       143.99 o                         
   5  10   0       3716.07       3408.39       155.41 o                         
   6  10   0       5535.33       5339.41       310.85 o                         
   7  10   0        912.57        915.93        56.39 o                         
   8  10   0        102.89        133.48        37.18 o                         
   9  10   0          4.71          3.93        29.16 o                         
  10  10   0         89.07         65.26        32.55 o                         
   1  11   0       3150.59       3401.80       159.36 o                         
   2  11   0      23513.40      24338.27      1234.89 o                         
   3  11   0       5675.58       5756.66       394.81 o                         
   4  11   0       4858.54       4698.63       173.57 o                         
   5  11   0        588.16        630.05        28.70 o                         
   6  11   0       1805.77       1721.13        80.04 o                         
   7  11   0       2121.50       2020.36        82.30 o                         
   8  11   0       4058.80       3973.06       141.81 o                         
   9  11   0         86.49         81.82        34.45 o                         
  10  11   0         26.01         52.28        37.28 o                         
   0  12   0      13226.70      15060.34      1208.72 o                         
   1  12   0       2215.05       2207.73       127.26 o                         
   2  12   0        966.68        920.84        38.02 o                         
   3  12   0       2157.63       2091.06       121.81 o                         
   4  12   0       2588.50       2625.22       181.61 o                         
   5  12   0      10373.25       9923.76       345.90 o                         
   6  12   0        185.47        181.81        28.55 o                         
   7  12   0       1949.62       1945.85        85.22 o                         
   8  12   0       3433.02       2991.62       113.93 o                         
   9  12   0          9.66        -14.76        39.63 o                         
  10  12   0        912.52        811.59       103.97 o                         
   1  13   0         67.62        109.34        36.72 o                         
   2  13   0         89.81        124.41        25.91 o                         
   3  13   0        105.25        107.84        26.10 o                         
   4  13   0        809.43        835.91        38.33 o                         
   5  13   0        192.37        191.47        30.57 o                         
   6  13   0       2254.33       2160.06        84.52 o                         
   7  13   0         79.70        111.43        32.50 o                         
   8  13   0        289.18        291.11        41.44 o                         
   9  13   0        361.56        339.64        36.82 o                         
   0  14   0       1266.34       1379.57       209.53 o                         
   1  14   0       5443.66       6007.71       301.97 o                         
   2  14   0        418.51        392.45        36.93 o                         
   3  14   0        967.45       1009.20        68.59 o                         
   4  14   0        302.07        267.36        57.88 o                         
   5  14   0       2807.17       2784.17       164.22 o                         
   6  14   0       2537.13       2493.88       142.92 o                         
   7  14   0        143.90        122.25        38.66 o                         
   8  14   0       3091.71       2827.69       163.66 o                         
   9  14   0        444.48        350.68        69.44 o                         
   1  15   0       5129.66       5912.08        51.28 o                         
   2  15   0       1346.25       1544.86        43.20 o                         
   3  15   0      10140.00      10494.40       562.18 o                         
   4  15   0        363.22        363.62        34.70 o                         
   5  15   0         16.70          7.77        38.31 o                         
   6  15   0         46.63         37.87        44.17 o                         
   7  15   0       2427.41       2327.37       105.75 o                         
   8  15   0          6.17         68.05        43.28 o                         
   0  16   0       5940.25       6737.75        76.70 o                         
   1  16   0        485.09        521.46        41.84 o                         
   2  16   0       1263.39       1404.64        38.84 o                         
   3  16   0       2790.93       2969.86       122.63 o                         
   4  16   0          6.20         31.14        34.50 o                         
   5  16   0       3813.08       3694.50       251.54 o                         
   6  16   0        261.56        191.95        43.38 o                         
   7  16   0         19.80         41.16        34.75 o                         
   1  17   0          0.71        -28.67        36.11 o                         
   2  17   0         15.41         10.44        26.57 o                         
   3  17   0        205.14        223.71        29.41 o                         
   4  17   0        199.74        186.37        38.99 o                         
   5  17   0       1093.63       1007.24        71.33 o                         
   6  17   0        719.74        552.14       103.54 o                         
   0  18   0       2719.16       3168.44       334.88 o                         
   1  18   0       1785.18       2087.35        94.60 o                         
   2  18   0        337.04        363.62        43.65 o                         
   3  18   0        435.87        438.51        34.93 o                         
   4  18   0       1963.06       1869.62        75.71 o                         
   5  18   0         71.88         79.06        33.45 o                         
   1  19   0         10.73         34.29        42.27 o                         
   2  19   0       4735.52       4716.37       188.62 o                         
   3  19   0         12.19         -1.14        45.76 o                         
   4  19   0        969.27        863.82        47.79 o                         
   0  20   0       2223.04       1956.23       188.10 o                         
   1  20   0         17.07         -1.44        46.47 o                         
   2  20   0        305.49        258.12        46.07 o                         
 -11   0   1       1309.99       1572.86       222.00 o                         
  -9   0   1      20733.13      22922.47      2697.59 o                         
  -7   0   1      19826.49      21968.41      3345.24 o                         
  -5   0   1      12793.91      12501.39      1541.80 o                         
  -3   0   1      43096.11      46109.41      3921.69 o                         
  -1   0   1      43957.20      44829.63      3911.90 o                         
   3   0   1      28491.79      25730.04      3004.87 o                         
   5   0   1       3818.31       3639.40       431.54 o                         
   7   0   1          1.29        124.57        98.67 o                         
   9   0   1       4265.75       4967.42       577.63 o                         
  11   0   1       1194.16       1366.07       147.79 o                         
 -12   1   1        566.17        555.76        40.59 o                         
 -11   1   1       2578.04       2874.13       223.85 o                         
 -10   1   1         67.41         94.50        32.85 o                         
  -9   1   1       3358.66       3449.22       173.47 o                         
  -8   1   1        398.43        457.25        25.26 o                         
  -7   1   1       7104.00       7859.78       725.29 o                         
  -6   1   1        559.73        631.04        62.98 o                         
  -5   1   1      14482.15      14176.59       955.83 o                         
  -4   1   1        187.19        182.25        16.03 o                         
  -3   1   1      21747.17      21071.19       883.00 o                         
  -2   1   1       1680.57       1447.52        34.65 o                         
  -1   1   1       6097.23       5909.40        94.73 o                         
   0   1   1       2703.49       2291.52        69.27 o                         
   1   1   1        619.77        548.57        39.09 o                         
   2   1   1       3289.59       2658.09        56.29 o                         
   3   1   1      39693.43      40870.82      1234.79 o                         
   4   1   1      11874.60      11237.98       676.08 o                         
   5   1   1        302.71        375.10        39.13 o                         
   6   1   1      15071.02      16767.66       992.43 o                         
   7   1   1       3870.84       4278.63       370.13 o                         
   8   1   1        108.19        169.56        24.19 o                         
   9   1   1         24.10         37.11        30.78 o                         
  10   1   1       3126.48       3330.93        86.58 o                         
  11   1   1       1107.16       1277.04        57.06 o                         
  12   1   1        863.75        747.80        40.69 o                         
 -12   2   1       3311.39       3499.56       234.15 o                         
 -11   2   1        239.23        216.42        38.88 o                         
 -10   2   1       1996.68       2157.73        81.97 o                         
  -9   2   1        584.88        718.31        79.93 o                         
  -8   2   1         95.22        134.33        23.65 o                         
  -7   2   1       3907.99       4327.94       287.71 o                         
  -6   2   1        730.98        862.58        83.46 o                         
  -5   2   1       6438.61       5785.21       110.75 o                         
  -4   2   1       7718.67       7179.55       268.22 o                         
  -3   2   1       6173.75       5849.12       154.07 o                         
  -2   2   1       1552.31       1151.87        32.46 o                         
  -1   2   1      10809.17       9712.31       181.42 o                         
   0   2   1       2617.66       1991.78        57.22 o                         
   1   2   1       2534.44       2119.24        94.52 o                         
   2   2   1      24884.69      23978.41       324.27 o                         
   3   2   1       8954.90       8171.96        67.17 o                         
   4   2   1      57790.77      62295.88      1012.63 o                         
   5   2   1         49.91        133.39        18.77 o                         
   6   2   1       2457.88       2711.05       253.69 o                         
   7   2   1       7990.01       8485.03       529.96 o                         
   8   2   1       4759.40       4721.31       260.57 o                         
   9   2   1       6153.05       7030.48       426.25 o                         
  10   2   1         53.80        105.61        30.23 o                         
  11   2   1        153.03        205.17        35.47 o                         
  12   2   1       1756.48       1468.73        53.56 o                         
 -12   3   1        205.37        146.55        43.23 o                         
 -11   3   1        493.25        495.70        40.60 o                         
 -10   3   1       1731.07       2037.86       179.30 o                         
  -9   3   1        285.56        254.40        26.94 o                         
  -8   3   1       2373.59       2610.75       209.49 o                         
  -7   3   1       3349.92       3759.89       216.79 o                         
  -6   3   1      21486.71      21698.17       688.86 o                         
  -5   3   1       2602.69       2272.80        54.05 o                         
  -4   3   1        714.78        712.49        29.39 o                         
  -3   3   1       4494.26       3464.97        81.67 o                         
  -2   3   1      35470.29      34225.43       823.82 o                         
  -1   3   1      12665.72      11718.35       251.24 o                         
   0   3   1       6928.38       5851.18        75.39 o                         
   1   3   1          9.75         27.33        22.64 o                         
   2   3   1      21975.44      21267.11       678.71 o                         
   3   3   1       5532.63       5371.21        88.04 o                         
   4   3   1       6337.66       5759.18        85.32 o                         
   5   3   1      14593.91      15095.94       204.36 o                         
   6   3   1       5859.53       6022.37       117.39 o                         
   7   3   1        136.59        200.59        21.89 o                         
   8   3   1       3455.25       3807.56       294.99 o                         
   9   3   1       2373.54       2520.28       183.24 o                         
  10   3   1        406.61        414.66        41.62 o                         
  11   3   1       1368.20       1692.75       139.44 o                         
  12   3   1        160.86        193.22        49.05 o                         
 -12   4   1       1737.47       1684.03        83.30 o                         
 -11   4   1          0.37        -15.59        30.52 o                         
 -10   4   1        463.13        549.68        49.64 o                         
  -9   4   1        898.50       1046.36        93.45 o                         
  -8   4   1       3308.23       3623.87       212.79 o                         
  -7   4   1       2176.20       2304.42        68.76 o                         
  -6   4   1      12899.08      13541.71       435.08 o                         
  -5   4   1        445.22        384.06        24.98 o                         
  -4   4   1     138357.23     166659.95      4458.84 o                         
  -3   4   1        821.79        716.86        24.01 o                         
  -2   4   1      38223.90      38162.91       871.79 o                         
  -1   4   1      22974.53      20737.32       660.43 o                         
   0   4   1       6093.96       5863.25       302.92 o                         
   1   4   1       4522.75       4223.49       173.08 o                         
   2   4   1      13267.60      12818.09       607.83 o                         
   3   4   1        261.31        300.62        31.13 o                         
   4   4   1      18622.99      17786.14       358.90 o                         
   5   4   1       3514.87       3570.98       107.62 o                         
   6   4   1      27657.68      28278.94       403.90 o                         
   7   4   1          2.97         17.04        19.19 o                         
   8   4   1       1913.81       2071.77       193.12 o                         
   9   4   1       1288.79       1419.17       124.02 o                         
  10   4   1        281.85        301.57        29.18 o                         
  11   4   1         19.54         30.02        32.34 o                         
  12   4   1        366.44        393.12        48.17 o                         
 -12   5   1        152.61        212.97        42.89 o                         
 -11   5   1        212.44        248.94        47.16 o                         
 -10   5   1        720.43        796.88        77.39 o                         
  -9   5   1       2682.12       3049.57       183.06 o                         
  -8   5   1       1090.61       1073.37        30.89 o                         
  -7   5   1        337.52        406.40        24.68 o                         
  -6   5   1      12699.13      13180.78       383.77 o                         
  -5   5   1         91.58         77.83        21.44 o                         
  -4   5   1        222.11        254.47        21.83 o                         
  -3   5   1        292.49        281.42        29.77 o                         
  -2   5   1      22588.46      21857.74       357.02 o                         
  -1   5   1        624.36        556.57        33.01 o                         
   0   5   1       2005.77       1897.63        48.75 o                         
   1   5   1      22338.42      21518.62       950.60 o                         
   2   5   1       9018.49       8620.66       153.62 o                         
   3   5   1       2053.07       1743.55        45.81 o                         
   4   5   1       6589.81       6162.71        95.96 o                         
   5   5   1      11973.64      11907.39       250.90 o                         
   6   5   1        405.83        389.37        22.59 o                         
   7   5   1       6968.61       6967.67       106.57 o                         
   8   5   1       3302.89       3155.46        63.11 o                         
   9   5   1        889.68        936.89        76.43 o                         
  10   5   1         15.93         24.42        31.12 o                         
  11   5   1       4124.93       4170.48       287.34 o                         
 -12   6   1        422.47        340.19        73.30 o                         
 -11   6   1        294.83        369.38        34.89 o                         
 -10   6   1       1946.02       2090.33       188.24 o                         
  -9   6   1       1959.34       2260.12       191.82 o                         
  -8   6   1        705.66        693.70        23.01 o                         
  -7   6   1       5072.66       5311.58        48.59 o                         
  -6   6   1         63.91         66.50        22.37 o                         
  -5   6   1       4503.59       4779.68        88.48 o                         
  -4   6   1       1236.31       1239.25        44.32 o                         
  -3   6   1       3164.81       2903.32        93.03 o                         
  -2   6   1          0.43         38.72        20.84 o                         
  -1   6   1      33937.62      31400.85      1548.37 o                         
   0   6   1       2361.21       2096.01        46.86 o                         
   1   6   1       8643.18       7265.14       307.62 o                         
   2   6   1      13395.20      12101.83       447.04 o                         
   3   6   1       5990.22       5264.73       148.97 o                         
   4   6   1       8411.00       8547.21       246.06 o                         
   5   6   1       1253.49       1393.71        33.10 o                         
   6   6   1         30.32         72.56        20.15 o                         
   7   6   1       8447.12       8827.10       103.79 o                         
   8   6   1          4.87          4.46        18.83 o                         
   9   6   1      12836.50      14682.57      1112.30 o                         
  10   6   1         14.13         26.23        26.66 o                         
  11   6   1        184.20        234.70        36.24 o                         
 -11   7   1       1723.34       1734.39       155.72 o                         
 -10   7   1        717.11        760.89        68.40 o                         
  -9   7   1        762.81        833.16        31.30 o                         
  -8   7   1       2156.63       2076.79        48.47 o                         
  -7   7   1       5776.37       5734.05        44.24 o                         
  -6   7   1      11169.95      11644.52       285.62 o                         
  -5   7   1       2873.31       2972.39        68.07 o                         
  -4   7   1          3.63         12.87        21.76 o                         
  -3   7   1       9732.91       8547.09       321.73 o                         
  -2   7   1      21369.71      20442.57       138.83 o                         
  -1   7   1      25066.83      26715.36      1296.34 o                         
   0   7   1      16743.01      17919.62       752.09 o                         
   1   7   1       1824.18       1632.07        58.80 o                         
   2   7   1       2330.84       2245.35       102.74 o                         
   3   7   1      21748.15      19984.83       365.13 o                         
   4   7   1      12563.83      11776.74       411.77 o                         
   5   7   1        307.38        337.69        36.26 o                         
   6   7   1        186.17        176.00        20.86 o                         
   7   7   1       1976.31       1900.78        59.77 o                         
   8   7   1        603.96        653.66        27.75 o                         
   9   7   1        102.82        110.08        27.97 o                         
  10   7   1        531.66        621.77        77.88 o                         
  11   7   1        976.61        849.44        63.65 o                         
 -11   8   1        901.64        986.20       138.63 o                         
 -10   8   1         68.31         85.47        30.18 o                         
  -9   8   1      11091.86      11069.64       118.35 o                         
  -8   8   1       1286.20       1385.48        63.62 o                         
  -7   8   1       2076.78       2045.78        71.61 o                         
  -6   8   1        224.22        259.76        27.02 o                         
  -5   8   1       5311.21       5307.06       217.33 o                         
  -4   8   1      18486.41      18961.58       307.34 o                         
  -3   8   1      16742.85      18261.27       522.76 o                         
  -2   8   1        633.27        590.99        34.30 o                         
  -1   8   1      13277.98      12989.24       862.47 o                         
   0   8   1       5121.10       5073.75       234.89 o                         
   1   8   1      70686.30      82520.03      2892.71 o                         
   2   8   1        408.98        406.23        29.77 o                         
   3   8   1      13410.07      12348.03       458.30 o                         
   4   8   1       6300.96       5946.78       179.06 o                         
   5   8   1        240.90        215.02        26.17 o                         
   6   8   1       4754.83       4797.92       128.81 o                         
   7   8   1        573.58        590.42        25.91 o                         
   8   8   1        794.48        838.94        45.04 o                         
   9   8   1       1051.43       1043.42        34.51 o                         
  10   8   1         73.06         45.64        30.59 o                         
  11   8   1        511.54        506.41        69.02 o                         
 -11   9   1        255.09        192.90        30.34 o                         
 -10   9   1       1208.03       1171.19        40.48 o                         
  -9   9   1          1.96          8.02        27.57 o                         
  -8   9   1        252.69        275.49        24.74 o                         
  -7   9   1       1758.31       1726.20        26.97 o                         
  -6   9   1        371.55        464.08        58.64 o                         
  -5   9   1        923.98        952.06        73.86 o                         
  -4   9   1         43.50         70.46        26.23 o                         
  -3   9   1       3060.03       2928.06        99.84 o                         
  -2   9   1        201.82        207.61        25.99 o                         
  -1   9   1       7145.78       7901.93       512.07 o                         
   0   9   1       2866.08       2994.08        58.83 o                         
   1   9   1        374.29        499.53        49.17 o                         
   2   9   1      10947.61      11127.38       674.51 o                         
   3   9   1       4003.30       3924.30       211.27 o                         
   4   9   1       3193.31       3119.13       152.02 o                         
   5   9   1       2282.67       2224.83       104.10 o                         
   6   9   1      11478.17      11125.01       427.88 o                         
   7   9   1         50.48         66.38        21.54 o                         
   8   9   1       1518.96       1474.92        31.19 o                         
   9   9   1         20.33          1.25        22.29 o                         
  10   9   1       2089.14       1910.30        75.00 o                         
  11   9   1         11.20         42.45        49.05 o                         
 -10  10   1       1581.28       1517.84        55.76 o                         
  -9  10   1        502.35        443.42        34.31 o                         
  -8  10   1         16.29         11.83        26.12 o                         
  -7  10   1        679.00        690.30        40.40 o                         
  -6  10   1        424.29        366.92        22.71 o                         
  -5  10   1       5888.99       5512.69       224.77 o                         
  -4  10   1       3908.12       4052.78       191.51 o                         
  -3  10   1       5042.79       4815.16       250.76 o                         
  -2  10   1        488.63        511.70        25.49 o                         
  -1  10   1         59.28         60.95        34.94 o                         
   0  10   1         42.05         56.70        26.13 o                         
   1  10   1       2229.37       2547.01        51.96 o                         
   2  10   1      12947.39      13764.73       582.15 o                         
   3  10   1       1383.25       1391.59        55.79 o                         
   4  10   1      20745.37      19998.94       618.79 o                         
   5  10   1       2723.35       2583.66       142.36 o                         
   6  10   1       2049.78       1888.46        94.27 o                         
   7  10   1        427.45        408.10        30.09 o                         
   8  10   1       1436.73       1423.35        73.63 o                         
   9  10   1         64.56         79.86        25.91 o                         
  10  10   1         41.18         62.23        32.75 o                         
 -10  11   1        392.87        326.55        37.94 o                         
  -9  11   1          7.62         14.93        36.16 o                         
  -8  11   1        934.86        885.82        32.72 o                         
  -7  11   1       8346.67       8548.40       426.62 o                         
  -6  11   1       3786.99       3492.98       138.86 o                         
  -5  11   1       5710.53       5442.35       311.04 o                         
  -4  11   1        117.13        125.21        27.30 o                         
  -3  11   1       5622.18       5604.90       127.77 o                         
  -2  11   1       7466.74       8192.83       340.65 o                         
  -1  11   1      25505.46      29196.50      1943.38 o                         
   0  11   1       1378.42       1550.19        36.77 o                         
   1  11   1        449.70        460.16        29.64 o                         
   2  11   1       5292.57       5326.10       339.15 o                         
   3  11   1      12076.37      12027.44       542.03 o                         
   4  11   1       1169.44       1132.82        33.49 o                         
   5  11   1       1549.22       1525.46       101.61 o                         
   6  11   1        108.38        116.75        30.93 o                         
   7  11   1        548.26        527.28        43.84 o                         
   8  11   1       1125.61        936.65        72.63 o                         
   9  11   1        639.02        570.73        35.98 o                         
  10  11   1         18.63         24.89        33.14 o                         
 -10  12   1        132.14         83.40        44.19 o                         
  -9  12   1       2703.83       2477.52       150.67 o                         
  -8  12   1        316.79        278.48        29.30 o                         
  -7  12   1       3331.33       3416.87       128.35 o                         
  -6  12   1       3175.71       3086.89       110.81 o                         
  -5  12   1       1355.65       1258.96        42.67 o                         
  -4  12   1      16431.07      16098.35       530.06 o                         
  -3  12   1       2028.61       2249.56       146.74 o                         
  -2  12   1       6882.39       7046.35       667.51 o                         
  -1  12   1       5351.47       5996.34       374.20 o                         
   0  12   1        960.53       1027.51        48.66 o                         
   1  12   1      12457.92      13902.30       614.92 o                         
   2  12   1       3187.35       3305.24       110.90 o                         
   3  12   1        524.97        522.77        31.32 o                         
   4  12   1        923.39        914.22        54.05 o                         
   5  12   1       2040.73       2027.26       123.23 o                         
   6  12   1       5954.88       5983.88       481.12 o                         
   7  12   1        948.30        912.36        54.91 o                         
   8  12   1       2893.25       2605.24        45.72 o                         
   9  12   1       2115.91       1902.81       121.25 o                         
  -9  13   1       1195.55        936.94        68.51 o                         
  -8  13   1        391.71        260.50        43.67 o                         
  -7  13   1          0.53          2.58        27.53 o                         
  -6  13   1        234.28        253.81        32.60 o                         
  -5  13   1          3.22          2.31        29.37 o                         
  -4  13   1        199.85        182.25        26.71 o                         
  -3  13   1         11.34        -12.75        25.55 o                         
  -2  13   1        462.25        561.11        58.86 o                         
  -1  13   1          2.11          1.17        23.72 o                         
   0  13   1        894.14       1021.45        33.21 o                         
   1  13   1       3216.54       3685.30       192.06 o                         
   2  13   1        333.30        366.67        38.15 o                         
   3  13   1        960.95        957.23        50.76 o                         
   4  13   1        510.60        540.46        46.11 o                         
   5  13   1       5508.38       5661.52       367.79 o                         
   6  13   1        526.91        501.39        34.56 o                         
   7  13   1       1758.57       1618.88        82.41 o                         
   8  13   1         47.34         47.57        45.78 o                         
   9  13   1        464.95        438.44        90.75 o                         
  -9  14   1        295.15        283.88        49.85 o                         
  -8  14   1       1602.51       1379.74       101.44 o                         
  -7  14   1       1286.52       1302.63        96.32 o                         
  -6  14   1         82.51         75.01        31.99 o                         
  -5  14   1       1194.81       1294.50        79.37 o                         
  -4  14   1       5918.12       6015.12       427.51 o                         
  -3  14   1       1515.35       1476.75        89.18 o                         
  -2  14   1        109.21        125.08        26.89 o                         
  -1  14   1       3145.10       3528.78        96.16 o                         
   0  14   1       6045.00       6744.94       349.28 o                         
   1  14   1        953.33       1017.71        50.68 o                         
   2  14   1       2725.11       2711.42       150.58 o                         
   3  14   1        532.63        552.99        38.96 o                         
   4  14   1        211.66        191.49        30.88 o                         
   5  14   1        124.30        155.72        28.00 o                         
   6  14   1       1644.19       1592.55       124.59 o                         
   7  14   1       3766.23       3727.46       270.57 o                         
   8  14   1          0.21         33.55        39.36 o                         
  -8  15   1       1086.51        870.15       105.11 o                         
  -7  15   1        316.60        248.61        55.17 o                         
  -6  15   1       7332.34       7434.86       367.69 o                         
  -5  15   1        184.69        117.57        41.81 o                         
  -4  15   1          1.24         88.48        28.60 o                         
  -3  15   1        663.78        635.81        46.39 o                         
  -2  15   1      11950.96      13320.17       739.47 o                         
  -1  15   1        889.98       1083.38        41.32 o                         
   0  15   1       5294.42       5811.13       161.35 o                         
   1  15   1          4.18         30.81        28.54 o                         
   2  15   1       3933.59       4208.19       109.59 o                         
   3  15   1        869.75        862.45        40.05 o                         
   4  15   1       4699.98       4659.56       229.26 o                         
   5  15   1        142.31        128.55        32.48 o                         
   6  15   1          4.73         51.69        39.62 o                         
   7  15   1         16.03         34.96        38.28 o                         
   8  15   1        917.80        757.22        84.26 o                         
  -7  16   1        389.26        300.05        51.38 o                         
  -6  16   1        228.29        216.67        43.44 o                         
  -5  16   1        164.23        139.22        39.45 o                         
  -4  16   1       5328.67       5421.80       244.41 o                         
  -3  16   1        370.54        355.07        36.75 o                         
  -2  16   1        702.37        767.78        38.95 o                         
  -1  16   1        363.25        420.30        32.26 o                         
   0  16   1       1407.08       1533.74        36.69 o                         
   1  16   1       3222.53       3514.97        86.95 o                         
   2  16   1         80.55         91.21        28.10 o                         
   3  16   1       3259.70       3438.05       121.02 o                         
   4  16   1       3037.63       3096.87       175.57 o                         
   5  16   1        174.36        203.39        38.02 o                         
   6  16   1       1925.99       1605.13       194.59 o                         
   7  16   1        606.81        419.38        46.90 o                         
  -6  17   1          1.17        -10.73        38.49 o                         
  -5  17   1         28.58         46.75        38.27 o                         
  -4  17   1         18.88         38.06        40.44 o                         
  -3  17   1          0.28         21.32        27.21 o                         
  -2  17   1         66.91         38.98        29.38 o                         
  -1  17   1        138.76        176.73        36.82 o                         
   0  17   1        443.31        408.19        44.68 o                         
   1  17   1       1005.24       1103.06        56.17 o                         
   2  17   1       1125.00       1103.05        65.20 o                         
   3  17   1         70.25         50.34        32.61 o                         
   4  17   1        649.07        658.73        49.33 o                         
   5  17   1        698.96        566.28        37.68 o                         
   6  17   1       2215.71       1760.29       131.94 o                         
  -5  18   1       1642.19       1215.02        71.05 o                         
  -4  18   1         10.87         24.47        41.74 o                         
  -3  18   1       1953.35       2144.63        69.17 o                         
  -2  18   1         97.94        106.06        36.89 o                         
  -1  18   1       1013.26       1214.53        53.94 o                         
   0  18   1        903.86        958.87        52.75 o                         
   1  18   1       4083.07       4773.37       176.59 o                         
   2  18   1       1905.25       1896.73        85.64 o                         
   3  18   1        147.06        156.56        37.04 o                         
   4  18   1       1720.25       1659.00        99.41 o                         
   5  18   1        794.84        632.02        36.49 o                         
  -4  19   1          4.77        -13.77        45.95 o                         
  -3  19   1       1638.36       1390.80        94.73 o                         
  -2  19   1         13.13         14.22        46.91 o                         
  -1  19   1       5741.27       5519.88       373.44 o                         
   0  19   1         98.81        190.42        47.41 o                         
   1  19   1         15.49         23.23        46.74 o                         
   2  19   1         25.20         74.13        46.11 o                         
   3  19   1       2271.74       2074.67       189.17 o                         
   4  19   1          0.38         -3.73        51.56 o                         
  -2  20   1        298.26        227.17        62.36 o                         
  -1  20   1       1189.78       1186.82        90.57 o                         
   0  20   1        164.38        119.05        62.42 o                         
   1  20   1       1462.22       1394.50       117.42 o                         
   2  20   1        396.37        184.84        83.02 o                         
 -12   0   2       1097.47       1060.11       242.98 o                         
 -10   0   2       4887.82       5252.83      1139.75 o                         
  -8   0   2      56669.15      72633.88     10540.13 o                         
  -6   0   2      15354.68      16807.80      1586.05 o                         
  -4   0   2       6819.74       6578.79       734.19 o                         
  -2   0   2      28807.97      27431.44      2174.87 o                         
   0   0   2      37040.44      32892.52      2319.61 o                         
   4   0   2       4854.20       5561.05       600.50 o                         
   6   0   2        340.64        340.93        32.94 o                         
   8   0   2       1235.54       1232.81        45.32 o                         
  10   0   2       2170.71       2343.27       345.32 o                         
  12   0   2         54.28         91.50        57.89 o                         
 -12   1   2        503.14        385.17        37.91 o                         
 -11   1   2        318.96        348.82        30.00 o                         
 -10   1   2       6727.46       7453.27       624.15 o                         
  -9   1   2        503.61        573.39        56.13 o                         
  -8   1   2        196.55        471.27        86.13 o                         
  -7   1   2        191.17        171.74        20.43 o                         
  -6   1   2      12069.08      13337.94      1114.98 o                         
  -5   1   2       2088.60       2335.22       203.92 o                         
  -4   1   2       3559.78       3742.26       206.66 o                         
  -3   1   2       8119.27       7433.31       458.64 o                         
  -2   1   2      34958.65      32009.88      1487.19 o                         
  -1   1   2         14.90         38.95        23.05 o                         
   0   1   2      18052.11      16758.56       209.91 o                         
   1   1   2      47278.16      41151.83       965.32 o                         
   2   1   2       4255.14       3818.67        67.28 o                         
   3   1   2       4043.45       3983.11        86.90 o                         
   4   1   2      11569.47      11718.49       726.41 o                         
   5   1   2       5263.93       5780.91       338.71 o                         
   6   1   2        223.32        235.94        24.41 o                         
   7   1   2      12550.97      14083.15       825.64 o                         
   8   1   2       1294.28       1379.73       130.42 o                         
   9   1   2        290.38        311.57        29.58 o                         
  10   1   2        696.24        655.89        32.50 o                         
  11   1   2       1587.37       1672.33        75.99 o                         
  12   1   2        199.48        223.54        38.72 o                         
 -12   2   2         35.45         -6.70        43.13 o                         
 -11   2   2       1655.16       1634.24        82.65 o                         
 -10   2   2         86.74        107.89        49.54 o                         
  -9   2   2       1285.12       1551.84       105.71 o                         
  -8   2   2        118.36        176.44        23.83 o                         
  -7   2   2       1861.52       2064.39       173.79 o                         
  -6   2   2         12.86         44.33        19.30 o                         
  -5   2   2      21368.13      22555.79      1682.20 o                         
  -4   2   2       2768.36       2819.96       130.06 o                         
  -3   2   2       5162.22       4551.32       156.91 o                         
  -2   2   2      27956.29      27280.32       526.23 o                         
  -1   2   2       5669.99       4988.38        68.17 o                         
   0   2   2      65515.95      67023.88      2063.96 o                         
   1   2   2      15090.15      14156.74       353.47 o                         
   2   2   2       1677.00       1636.70        43.25 o                         
   3   2   2      27384.15      26886.77       377.35 o                         
   4   2   2       6005.17       5633.87       100.73 o                         
   5   2   2      34409.59      34864.70      1398.59 o                         
   6   2   2        186.12        201.84        29.86 o                         
   7   2   2        348.85        515.76        51.39 o                         
   8   2   2       6978.17       7142.63       502.73 o                         
   9   2   2       1575.92       1898.03        58.67 o                         
  10   2   2       4938.75       5337.00       247.54 o                         
  11   2   2         47.80         37.56        33.53 o                         
  12   2   2         66.02         57.34        45.14 o                         
 -12   3   2        212.10        223.02        44.57 o                         
 -11   3   2       2085.84       2356.85       283.75 o                         
 -10   3   2       1719.81       2040.91       170.69 o                         
  -9   3   2       1291.22       1394.44       106.29 o                         
  -8   3   2         27.57         43.38        23.61 o                         
  -7   3   2       6072.49       6594.84       360.98 o                         
  -6   3   2       9104.85       9116.01       338.14 o                         
  -5   3   2      24654.95      24069.49       712.13 o                         
  -4   3   2       8722.54       7423.66       212.50 o                         
  -3   3   2       2506.76       2586.82        76.70 o                         
  -2   3   2       2246.19       1869.89        45.23 o                         
  -1   3   2      92106.69     107554.84      3227.59 o                         
   0   3   2      47062.39      46185.36      1340.15 o                         
   1   3   2        174.11        163.71        26.55 o                         
   2   3   2      10779.89       9881.76       430.06 o                         
   3   3   2       5375.75       4643.76        79.11 o                         
   4   3   2        143.49        164.52        19.43 o                         
   5   3   2        932.47       1010.36        42.29 o                         
   6   3   2       7201.89       7343.54       182.13 o                         
   7   3   2       3792.25       4313.83       314.12 o                         
   8   3   2       2264.43       2429.59       170.69 o                         
   9   3   2        360.95        381.08        25.80 o                         
  10   3   2        430.04        481.68        31.90 o                         
  11   3   2        601.27        669.68        45.47 o                         
  12   3   2        475.25        380.02        42.90 o                         
 -12   4   2         59.48         82.72        43.84 o                         
 -11   4   2       3096.00       3365.94       204.01 o                         
 -10   4   2         68.54         57.90        31.02 o                         
  -9   4   2       3952.21       4538.36       424.91 o                         
  -8   4   2       4298.31       4500.69       299.81 o                         
  -7   4   2      10880.00      11130.01       240.94 o                         
  -6   4   2        335.69        346.00        21.42 o                         
  -5   4   2      20213.43      21159.76       742.36 o                         
  -4   4   2       1338.82       1210.16        24.87 o                         
  -3   4   2      77860.70      85470.53      2583.86 o                         
  -2   4   2        941.00        840.16        35.37 o                         
  -1   4   2      57864.86      60455.92      1586.50 o                         
   0   4   2         96.36         76.85        23.34 o                         
   1   4   2      14118.38      13093.85       250.19 o                         
   2   4   2       4421.40       4186.47       115.59 o                         
   3   4   2        732.08        760.90        24.97 o                         
   4   4   2        807.63        849.04        37.86 o                         
   5   4   2       9122.37       9316.69       189.90 o                         
   6   4   2          6.77         31.33        20.26 o                         
   7   4   2       3011.23       3054.84        69.47 o                         
   8   4   2        716.42        718.57        60.23 o                         
   9   4   2       1664.37       1889.45       165.56 o                         
  10   4   2        600.93        658.38        56.84 o                         
  11   4   2        411.68        376.14        35.52 o                         
 -12   5   2         13.95         50.72        43.13 o                         
 -11   5   2       1043.71       1185.63       110.13 o                         
 -10   5   2        287.08        341.83        27.27 o                         
  -9   5   2        831.07        881.61        70.66 o                         
  -8   5   2         14.86         74.28        17.53 o                         
  -7   5   2       1620.65       1585.93        71.01 o                         
  -6   5   2        309.37        285.12        21.97 o                         
  -5   5   2      10799.65      11002.96       154.29 o                         
  -4   5   2       3551.74       3299.44        51.56 o                         
  -3   5   2          0.09         16.42        17.89 o                         
  -2   5   2       4345.94       3967.91        82.56 o                         
  -1   5   2      12957.03      12500.49       477.99 o                         
   0   5   2       6959.96       6364.25       138.56 o                         
   1   5   2         83.90         87.92        23.19 o                         
   2   5   2      31549.19      31164.95      1076.74 o                         
   3   5   2        538.52        383.74        22.79 o                         
   4   5   2       1001.13       1009.68        34.97 o                         
   5   5   2        880.76        947.50        36.63 o                         
   6   5   2      14775.17      15316.35       167.31 o                         
   7   5   2       1854.80       1884.51        32.89 o                         
   8   5   2       4790.50       5226.54       377.94 o                         
   9   5   2        239.56        253.82        39.32 o                         
  10   5   2       1396.57       1577.20       118.01 o                         
  11   5   2          4.62         22.79        32.01 o                         
 -12   6   2          4.50         90.18        89.80 o                         
 -11   6   2        196.71        206.98        32.21 o                         
 -10   6   2        344.22        321.50        44.35 o                         
  -9   6   2       1443.65       1688.28       118.97 o                         
  -8   6   2       4412.99       4217.80        97.44 o                         
  -7   6   2       2487.70       2506.12        60.45 o                         
  -6   6   2        775.62        781.03        26.40 o                         
  -5   6   2        959.97        955.84        25.22 o                         
  -4   6   2        210.62        178.88        22.86 o                         
  -3   6   2       3711.82       3746.10        39.81 o                         
  -2   6   2      16508.77      15856.27       627.30 o                         
  -1   6   2       1662.81       1427.16        74.54 o                         
   0   6   2      57928.53      63850.36      3555.41 o                         
   1   6   2       2850.37       2855.15        89.50 o                         
   2   6   2      10021.12       9979.61       171.92 o                         
   3   6   2      10890.55       9282.46       285.21 o                         
   4   6   2      10159.74      10948.93       316.35 o                         
   5   6   2       9614.94       9917.77       188.23 o                         
   6   6   2        303.49        305.96        25.36 o                         
   7   6   2         38.87         36.44        22.16 o                         
   8   6   2       9086.26       8731.52       346.61 o                         
   9   6   2        795.47        843.37        82.03 o                         
  10   6   2       7286.41       7138.92       553.40 o                         
  11   6   2         54.50         46.85        35.06 o                         
 -11   7   2       1312.94       1450.86       155.45 o                         
 -10   7   2       3937.01       4161.11       310.31 o                         
  -9   7   2       2011.22       2019.54        52.46 o                         
  -8   7   2        416.30        438.18        27.94 o                         
  -7   7   2       3638.78       3585.16       134.62 o                         
  -6   7   2      11082.79      11516.55       298.56 o                         
  -5   7   2      10046.06      10662.42       176.14 o                         
  -4   7   2       2599.62       2354.14        77.46 o                         
  -3   7   2       1414.08       1335.27        32.84 o                         
  -2   7   2      19460.60      18340.12       260.20 o                         
  -1   7   2      19865.53      18679.47       712.67 o                         
   0   7   2      14095.99      13667.61       624.47 o                         
   1   7   2      14405.48      14220.31       455.55 o                         
   2   7   2       1731.42       1689.81        32.25 o                         
   3   7   2        888.07        802.10        29.14 o                         
   4   7   2       5178.68       5331.27       265.74 o                         
   5   7   2       2308.57       2399.57        67.71 o                         
   6   7   2        509.29        500.85        25.86 o                         
   7   7   2       3404.39       3307.00        77.22 o                         
   8   7   2        162.84        208.38        29.06 o                         
   9   7   2         43.95         50.72        30.52 o                         
  10   7   2        754.88        815.30        63.71 o                         
  11   7   2         27.61         32.10        35.23 o                         
 -11   8   2        783.73        780.77        93.04 o                         
 -10   8   2       1544.48       1808.92       148.53 o                         
  -9   8   2        215.86        233.62        30.32 o                         
  -8   8   2      17098.08      18105.46       434.95 o                         
  -7   8   2        871.61        954.97        30.82 o                         
  -6   8   2      10282.14      10894.37       379.68 o                         
  -5   8   2       4949.79       4987.95       173.02 o                         
  -4   8   2       2406.21       2525.75        92.78 o                         
  -3   8   2      10855.35      11279.39       188.50 o                         
  -2   8   2       7963.96       7847.30       312.93 o                         
  -1   8   2        611.41        545.14        26.29 o                         
   0   8   2       8465.18       9128.57       542.51 o                         
   1   8   2       3263.18       3277.93       175.34 o                         
   2   8   2      33917.14      35479.80       866.17 o                         
   3   8   2        806.42        774.94        57.79 o                         
   4   8   2       8604.50       8416.82       536.41 o                         
   5   8   2       5319.61       5127.02       337.33 o                         
   6   8   2       2199.56       2127.16       124.49 o                         
   7   8   2        178.42        181.92        24.63 o                         
   8   8   2        209.76        210.57        23.07 o                         
   9   8   2        397.16        346.76        31.96 o                         
  10   8   2        323.98        361.01        33.35 o                         
  11   8   2          3.62         18.53        39.60 o                         
 -11   9   2          0.87        -11.15        39.90 o                         
 -10   9   2        619.47        679.09        73.10 o                         
  -9   9   2         26.52         34.20        29.71 o                         
  -8   9   2        943.77        980.89        49.88 o                         
  -7   9   2        558.73        548.01        28.26 o                         
  -6   9   2       1039.07       1042.43        38.35 o                         
  -5   9   2          0.02         42.13        23.97 o                         
  -4   9   2        670.87        631.45        25.63 o                         
  -3   9   2       6193.34       5914.93       225.56 o                         
  -2   9   2        318.70        335.40        26.40 o                         
  -1   9   2       1309.33       1332.08        65.21 o                         
   0   9   2       2721.35       2712.29       119.67 o                         
   1   9   2      18388.21      20299.85       179.93 o                         
   2   9   2        578.94        494.81        26.89 o                         
   3   9   2      13495.13      14062.82       511.68 o                         
   4   9   2        612.68        659.57        30.93 o                         
   5   9   2       2228.22       2183.57       119.89 o                         
   6   9   2        312.89        294.18        30.58 o                         
   7   9   2      14232.07      14455.67       793.09 o                         
   8   9   2        381.86        401.52        26.64 o                         
   9   9   2        445.28        412.17        38.03 o                         
  10   9   2          0.29          9.38        30.29 o                         
 -10  10   2         17.51         24.13        34.40 o                         
  -9  10   2        375.37        372.84        30.35 o                         
  -8  10   2       1592.69       1512.49       103.44 o                         
  -7  10   2        337.18        331.23        32.29 o                         
  -6  10   2         53.88         50.14        23.58 o                         
  -5  10   2       8849.95       8468.34       265.34 o                         
  -4  10   2       5352.34       5527.45        79.17 o                         
  -3  10   2       3301.88       3209.55       126.70 o                         
  -2  10   2       6924.66       7377.75       380.59 o                         
  -1  10   2       2104.76       2173.81       148.52 o                         
   0  10   2        126.28        224.03        52.10 o                         
   1  10   2        141.25        197.95        29.79 o                         
   2  10   2       1599.68       1622.52       105.90 o                         
   3  10   2      14178.31      14164.06       358.11 o                         
   4  10   2        118.31        104.61        30.31 o                         
   5  10   2      28976.38      30412.46      1703.34 o                         
   6  10   2        545.72        515.67        52.23 o                         
   7  10   2        647.36        678.94        37.43 o                         
   8  10   2        572.81        652.53        51.73 o                         
   9  10   2       1713.38       1687.27        91.44 o                         
  10  10   2        324.76        243.87        33.53 o                         
 -10  11   2       3016.64       2704.57       172.77 o                         
  -9  11   2        296.53        215.21        43.94 o                         
  -8  11   2          9.05          5.68        31.26 o                         
  -7  11   2       1473.00       1394.96       117.33 o                         
  -6  11   2       7014.01       7044.30       243.81 o                         
  -5  11   2       5795.50       5741.54       162.85 o                         
  -4  11   2       7169.11       7360.37       201.49 o                         
  -3  11   2         94.13        109.98        23.07 o                         
  -2  11   2       4587.93       4981.63       281.62 o                         
  -1  11   2       5093.53       5283.63       344.36 o                         
   0  11   2      11660.35      12529.36       713.99 o                         
   1  11   2        131.68        269.87        30.22 o                         
   2  11   2         40.09         42.52        24.84 o                         
   3  11   2        777.85        699.81        25.83 o                         
   4  11   2       1782.98       1714.14        78.09 o                         
   5  11   2         10.74          1.17        25.55 o                         
   6  11   2        809.59        772.87        51.33 o                         
   7  11   2       1945.66       1871.98       101.79 o                         
   8  11   2          1.42         -0.51        35.95 o                         
   9  11   2         78.24         98.72        34.70 o                         
  10  11   2         26.81          2.64        40.43 o                         
 -10  12   2         78.40         60.46        41.89 o                         
  -9  12   2        180.99        182.61        34.62 o                         
  -8  12   2       2650.92       2486.23       103.29 o                         
  -7  12   2       1383.39       1369.88        69.36 o                         
  -6  12   2       1061.01       1070.46        64.77 o                         
  -5  12   2       1275.02       1208.75        75.56 o                         
  -4  12   2       2555.65       2590.82        94.42 o                         
  -3  12   2      11566.33      12300.80       789.27 o                         
  -2  12   2         55.19         57.08        29.66 o                         
  -1  12   2      10432.85      11225.97       789.29 o                         
   0  12   2       9960.61      11450.18       263.86 o                         
   1  12   2         35.65        113.49        45.10 o                         
   2  12   2       4889.61       4875.97       246.54 o                         
   3  12   2        913.56        834.60        28.72 o                         
   4  12   2        296.46        314.34        24.83 o                         
   5  12   2         71.28         79.42        29.41 o                         
   6  12   2        222.94        196.67        28.51 o                         
   7  12   2        685.27        699.06        35.17 o                         
   8  12   2       1342.62       1223.39        90.36 o                         
   9  12   2       1458.89       1284.84        62.71 o                         
  -9  13   2         18.02         11.06        35.21 o                         
  -8  13   2         32.01         64.07        42.54 o                         
  -7  13   2         34.95         13.16        30.91 o                         
  -6  13   2         19.21         84.96        32.13 o                         
  -5  13   2        379.19        423.98        47.15 o                         
  -4  13   2       1356.38       1334.82        50.54 o                         
  -3  13   2       1063.57       1065.50       103.88 o                         
  -2  13   2       6244.67       6589.84       405.82 o                         
  -1  13   2         11.77         21.56        30.88 o                         
   0  13   2       1295.10       1423.40        36.66 o                         
   1  13   2       1335.71       1395.53        53.25 o                         
   2  13   2      13005.15      13686.11       387.91 o                         
   3  13   2        904.20        933.58        30.69 o                         
   4  13   2       1579.51       1601.68        88.66 o                         
   5  13   2        134.82        124.43        26.65 o                         
   6  13   2       3762.34       3789.52       230.18 o                         
   7  13   2        727.24        735.68        65.41 o                         
   8  13   2       2070.62       1921.08       187.84 o                         
   9  13   2         22.87        -20.48        54.90 o                         
  -9  14   2       1070.76        828.68        69.92 o                         
  -8  14   2        174.62        125.03        46.53 o                         
  -7  14   2       1756.72       1734.14       126.98 o                         
  -6  14   2        314.93        350.81        29.18 o                         
  -5  14   2        445.37        412.36        29.19 o                         
  -4  14   2         89.93         81.61        28.02 o                         
  -3  14   2       4570.67       5051.29       195.49 o                         
  -2  14   2       5745.32       5871.54       505.89 o                         
  -1  14   2        135.32        135.96        28.13 o                         
   0  14   2      12451.12      13970.48       795.59 o                         
   1  14   2       1530.43       1645.33        83.29 o                         
   2  14   2        459.04        534.00        36.45 o                         
   3  14   2        698.72        727.80        29.55 o                         
   4  14   2       1303.57       1316.10        62.93 o                         
   5  14   2        332.63        351.45        56.07 o                         
   6  14   2        404.57        403.77        32.93 o                         
   7  14   2        125.15         99.06        39.79 o                         
   8  14   2       3028.33       2520.50       224.44 o                         
  -8  15   2         20.10         40.24        43.06 o                         
  -7  15   2       1762.68       1663.57       143.66 o                         
  -6  15   2        336.69        366.70        45.12 o                         
  -5  15   2       7214.89       7724.96       680.28 o                         
  -4  15   2         65.52         66.22        34.26 o                         
  -3  15   2        160.05        197.72        45.27 o                         
  -2  15   2        406.49        402.42        39.57 o                         
  -1  15   2       5146.35       5799.81       228.25 o                         
   0  15   2        392.29        398.97        31.92 o                         
   1  15   2       1490.58       1545.15        67.14 o                         
   2  15   2          0.29        -14.00        29.01 o                         
   3  15   2        994.54       1046.10        49.39 o                         
   4  15   2        392.56        403.79        30.58 o                         
   5  15   2        487.31        413.47        29.78 o                         
   6  15   2          2.61        -33.44        33.44 o                         
   7  15   2        118.34        116.91        35.85 o                         
   8  15   2          1.22         11.76        53.81 o                         
  -7  16   2        349.99        268.66        43.71 o                         
  -6  16   2       1058.72        933.84       106.52 o                         
  -5  16   2       1288.77       1319.50        72.37 o                         
  -4  16   2         69.70         84.90        38.57 o                         
  -3  16   2       5076.93       5599.03       261.83 o                         
  -2  16   2       1017.22       1025.82        74.09 o                         
  -1  16   2         93.06         92.29        39.83 o                         
   0  16   2         34.24         54.39        33.40 o                         
   1  16   2        479.86        499.62        50.08 o                         
   2  16   2       1610.74       1667.73        55.25 o                         
   3  16   2        409.26        486.43        58.68 o                         
   4  16   2       4542.21       4567.44        79.00 o                         
   5  16   2       2937.50       2911.84       139.18 o                         
   6  16   2        460.87        416.51        53.13 o                         
   7  16   2        333.89        288.41        48.81 o                         
  -6  17   2         34.19         34.22        45.07 o                         
  -5  17   2         20.89         49.29        42.02 o                         
  -4  17   2        103.82         14.34        44.17 o                         
  -3  17   2        911.00        880.17        96.92 o                         
  -2  17   2       1296.68       1290.83       130.96 o                         
  -1  17   2        222.77        222.49        36.49 o                         
   0  17   2        177.61        176.71        31.53 o                         
   1  17   2       2744.47       3173.22       276.83 o                         
   2  17   2       1562.76       1511.71        55.45 o                         
   3  17   2       1880.39       1975.05        94.44 o                         
   4  17   2         50.80         68.95        36.74 o                         
   5  17   2        396.02        353.23        36.08 o                         
   6  17   2        726.87        697.84        69.21 o                         
  -5  18   2        472.47        289.59        53.34 o                         
  -4  18   2       1902.47       1653.55       100.56 o                         
  -3  18   2        122.64         85.72        48.43 o                         
  -2  18   2        636.29        695.05        42.84 o                         
  -1  18   2        298.64        296.00        38.21 o                         
   0  18   2        416.33        392.14        44.60 o                         
   1  18   2        145.30        146.88        43.17 o                         
   2  18   2       1533.10       1404.19        54.87 o                         
   3  18   2       2433.89       2398.90        86.31 o                         
   4  18   2         26.31          8.31        58.76 o                         
   5  18   2       2009.09       1753.03        72.32 o                         
  -4  19   2       1432.83       1343.19        56.63 o                         
  -3  19   2         50.08         38.59        38.21 o                         
  -2  19   2        723.06        694.89        67.51 o                         
  -1  19   2         47.53         23.99        37.85 o                         
   0  19   2       2160.66       2298.95       129.17 o                         
   1  19   2         71.70         69.96        41.43 o                         
   2  19   2          0.78         -8.33        37.81 o                         
   3  19   2        106.75         45.61        35.42 o                         
  -1  20   2       1692.01       1579.74        52.07 o                         
   0  20   2        675.52        792.17       154.92 o                         
 -11   0   3       2248.33       2589.30       313.51 o                         
  -9   0   3       5589.77       6431.27      1485.22 o                         
  -7   0   3      38247.34      43913.54      7514.61 o                         
  -5   0   3      24026.58      25080.45      2522.64 o                         
  -3   0   3       5966.89       4908.14       437.34 o                         
  -1   0   3       3070.63       2429.30       224.97 o                         
   1   0   3      17986.07      17149.93      1291.99 o                         
   3   0   3       8976.18       8565.10       690.63 o                         
   5   0   3       4958.87       5208.94       264.07 o                         
   7   0   3       4832.69       4663.84       151.21 o                         
   9   0   3       5918.33       6438.62       453.61 o                         
  11   0   3        194.57        197.53        57.35 o                         
 -12   1   3          1.25        -21.19        46.07 o                         
 -11   1   3       1290.85       1568.94       114.16 o                         
 -10   1   3        152.80        137.32        31.06 o                         
  -9   1   3       5132.32       5515.56       379.36 o                         
  -8   1   3       1691.45       1817.52       152.58 o                         
  -7   1   3        210.41        271.97        25.11 o                         
  -6   1   3       2094.80       2102.57       144.74 o                         
  -5   1   3      18812.37      19989.40      1744.98 o                         
  -4   1   3       8076.76       7628.53       557.89 o                         
  -3   1   3        781.12        630.82        36.49 o                         
  -2   1   3      40256.87      42036.38      2483.40 o                         
  -1   1   3      10673.92       9608.70       559.93 o                         
   0   1   3         13.58         20.75        29.22 o                         
   1   1   3       2057.79       2053.00        67.42 o                         
   2   1   3      34359.72      34360.22       546.11 o                         
   3   1   3       5320.87       5064.79       225.14 o                         
   4   1   3      21954.29      22185.43      1205.15 o                         
   5   1   3        173.41        208.55        26.69 o                         
   6   1   3       1539.55       1668.60        47.78 o                         
   7   1   3        876.58        948.54        53.45 o                         
   8   1   3       7714.73       8417.29       380.22 o                         
   9   1   3        271.66        276.74        29.18 o                         
  10   1   3        339.56        381.70        29.91 o                         
  11   1   3       1478.68       1481.32        39.66 o                         
 -12   2   3        620.79        510.34        99.47 o                         
 -11   2   3        427.66        494.58        37.07 o                         
 -10   2   3        574.18        700.94        73.60 o                         
  -9   2   3       2751.85       3126.08       290.87 o                         
  -8   2   3         50.73         72.52        21.74 o                         
  -7   2   3       1222.41       1269.93        93.58 o                         
  -6   2   3      10448.18      11208.23       801.58 o                         
  -5   2   3       3602.41       3820.46       311.88 o                         
  -4   2   3      41664.80      41509.87      2370.84 o                         
  -3   2   3        766.92        637.78        31.66 o                         
  -2   2   3       3786.42       3137.19        50.21 o                         
  -1   2   3      11519.71      11104.94       126.05 o                         
   0   2   3      23949.09      23749.50       315.68 o                         
   1   2   3      53346.61      55399.65       267.36 o                         
   2   2   3       5529.66       4542.70       106.49 o                         
   3   2   3       1400.40       1226.95        34.15 o                         
   4   2   3      31841.29      29657.96       692.04 o                         
   5   2   3       5486.69       5911.39       383.07 o                         
   6   2   3      30970.89      34666.52      2196.89 o                         
   7   2   3        173.48        196.17        21.64 o                         
   8   2   3        685.09        795.92        71.40 o                         
   9   2   3       2893.95       3314.85       180.87 o                         
  10   2   3        879.50        874.23        36.28 o                         
  11   2   3       1804.93       1988.84       152.65 o                         
 -12   3   3        108.04        114.46        41.52 o                         
 -11   3   3        137.99        121.73        42.76 o                         
 -10   3   3       2222.52       2450.03       223.83 o                         
  -9   3   3        876.95       1022.15        67.95 o                         
  -8   3   3       1020.25       1072.03        44.82 o                         
  -7   3   3       2088.92       2069.73       138.96 o                         
  -6   3   3       8667.73       9126.68       532.70 o                         
  -5   3   3       2076.46       2046.00        79.70 o                         
  -4   3   3      15436.24      14151.42       503.11 o                         
  -3   3   3      17722.59      18276.22       386.59 o                         
  -2   3   3       9846.37       9416.78       149.51 o                         
  -1   3   3       1262.58       1317.89        31.39 o                         
   0   3   3        356.47        259.08        29.36 o                         
   1   3   3       4211.22       4079.51        97.60 o                         
   2   3   3       2633.61       2603.65        45.69 o                         
   3   3   3      21617.79      21210.69       453.82 o                         
   4   3   3       3527.33       3643.10        60.04 o                         
   5   3   3        576.76        655.18        27.29 o                         
   6   3   3       1280.69       1444.79        86.06 o                         
   7   3   3        937.10       1128.19        98.03 o                         
   8   3   3       3685.71       3666.70       225.50 o                         
   9   3   3       1368.85       1404.61       103.50 o                         
  10   3   3        296.23        292.08        27.11 o                         
  11   3   3         37.03         86.81        39.94 o                         
 -12   4   3       6856.51       7038.94       760.18 o                         
 -11   4   3         70.42        105.89        30.71 o                         
 -10   4   3       5789.38       6201.50       325.11 o                         
  -9   4   3        770.27        905.47        79.22 o                         
  -8   4   3       2742.90       2865.25       188.63 o                         
  -7   4   3        698.25        782.72        63.04 o                         
  -6   4   3       4056.73       4072.86       130.36 o                         
  -5   4   3        649.30        716.61        53.14 o                         
  -4   4   3       9841.33       8498.15       312.44 o                         
  -3   4   3       3147.43       3250.07        34.51 o                         
  -2   4   3      54292.84      56239.20      1949.14 o                         
  -1   4   3       1839.12       1501.46        35.08 o                         
   0   4   3      18340.31      17683.47       558.47 o                         
   1   4   3       4735.09       3905.03       193.33 o                         
   2   4   3       1026.06        829.02        32.34 o                         
   3   4   3         11.99         31.70        21.84 o                         
   4   4   3       4647.13       5199.57       194.32 o                         
   5   4   3       1211.83       1167.38        28.53 o                         
   6   4   3       2116.37       2061.77        39.51 o                         
   7   4   3         60.07         86.10        20.90 o                         
   8   4   3         96.83        210.00        41.05 o                         
   9   4   3       1264.16       1362.27        99.10 o                         
  10   4   3        345.41        346.62        27.53 o                         
  11   4   3        187.58        178.29        41.31 o                         
 -12   5   3         84.07         85.56        42.91 o                         
 -11   5   3        182.52        138.16        54.50 o                         
 -10   5   3        811.03        978.74       134.76 o                         
  -9   5   3         90.31        154.57        24.76 o                         
  -8   5   3        203.99        250.85        21.00 o                         
  -7   5   3       2708.70       2783.39        91.73 o                         
  -6   5   3       3409.35       3504.68       142.15 o                         
  -5   5   3        395.51        459.20        24.52 o                         
  -4   5   3      14875.20      15547.59       288.52 o                         
  -3   5   3      27410.28      26965.10       452.37 o                         
  -2   5   3       1183.97       1062.05        29.03 o                         
  -1   5   3      23845.64      23934.97       639.52 o                         
   0   5   3       4674.84       3909.72       155.98 o                         
   1   5   3       7124.23       6991.37       176.54 o                         
   2   5   3         37.92         33.02        21.04 o                         
   3   5   3      47206.62      48064.79      1785.08 o                         
   4   5   3         39.65         71.01        26.54 o                         
   5   5   3       2415.50       2544.01        37.37 o                         
   6   5   3         48.23         49.98        23.76 o                         
   7   5   3      10854.73      10457.96       228.47 o                         
   8   5   3        268.72        347.90        27.84 o                         
   9   5   3       1588.82       1801.78       182.41 o                         
  10   5   3        277.32        286.19        33.27 o                         
  11   5   3        274.25        210.53        38.09 o                         
 -11   6   3        124.09        110.40        39.38 o                         
 -10   6   3          6.92         35.93        28.56 o                         
  -9   6   3       4512.73       5052.77       339.04 o                         
  -8   6   3        175.29        148.52        19.72 o                         
  -7   6   3       1929.61       1773.97        68.84 o                         
  -6   6   3       7615.51       7880.14       211.97 o                         
  -5   6   3       1596.73       1616.33        53.77 o                         
  -4   6   3       6065.01       5991.24       131.19 o                         
  -3   6   3       2620.82       2807.67        47.47 o                         
  -2   6   3        570.96        557.96        23.89 o                         
  -1   6   3      36966.94      37060.63       912.35 o                         
   0   6   3          6.90         56.78        22.95 o                         
   1   6   3      77510.05      89782.42      1791.41 o                         
   2   6   3        949.89        920.20        28.63 o                         
   3   6   3       1830.20       1594.58        37.29 o                         
   4   6   3      11712.83      11456.83       260.23 o                         
   5   6   3       9540.14       9343.61       287.24 o                         
   6   6   3       4061.47       4004.80        78.89 o                         
   7   6   3        457.11        429.91        23.62 o                         
   8   6   3        311.86        314.26        27.79 o                         
   9   6   3       7325.92       8257.45       732.63 o                         
  10   6   3         23.51         50.60        36.22 o                         
  11   6   3       2355.39       2375.43       194.22 o                         
 -11   7   3       1009.17        925.28        98.97 o                         
 -10   7   3       2286.09       2470.01       173.95 o                         
  -9   7   3       4664.16       5028.99       267.31 o                         
  -8   7   3       4330.56       4613.44       142.34 o                         
  -7   7   3         12.87         73.87        20.60 o                         
  -6   7   3        551.07        575.35        24.17 o                         
  -5   7   3       9447.48      10195.38       366.53 o                         
  -4   7   3       8699.80       8277.25       105.29 o                         
  -3   7   3         45.80        117.62        22.25 o                         
  -2   7   3        970.73        886.22        43.41 o                         
  -1   7   3       3350.27       3195.25       185.03 o                         
   0   7   3        963.92        949.23        65.23 o                         
   1   7   3         37.60         13.54        26.95 o                         
   2   7   3       6259.95       6539.20       118.34 o                         
   3   7   3       6110.91       6218.35       184.05 o                         
   4   7   3        362.92        350.97        27.44 o                         
   5   7   3        483.38        446.54        26.69 o                         
   6   7   3         62.50         87.80        23.78 o                         
   7   7   3       1743.16       1669.04        31.16 o                         
   8   7   3        514.87        494.55        26.80 o                         
   9   7   3         16.18         38.89        27.01 o                         
  10   7   3        339.19        347.61        43.76 o                         
  11   7   3        961.28        899.13       104.74 o                         
 -11   8   3       1264.28       1153.23        96.66 o                         
 -10   8   3        179.95        214.05        31.13 o                         
  -9   8   3       1484.15       1505.70        84.67 o                         
  -8   8   3        742.68        750.74        26.88 o                         
  -7   8   3      16728.65      17078.04       454.26 o                         
  -6   8   3        332.42        385.13        26.96 o                         
  -5   8   3      13161.25      13292.05       373.78 o                         
  -4   8   3       5348.20       5171.53       110.39 o                         
  -3   8   3        561.54        599.42        26.81 o                         
  -2   8   3       7316.97       7652.96       140.08 o                         
  -1   8   3        212.07        228.69        26.21 o                         
   0   8   3       2202.70       2445.30       122.18 o                         
   1   8   3       2208.76       2092.89        48.92 o                         
   2   8   3         82.33         58.93        20.90 o                         
   3   8   3       6203.34       6374.10       190.06 o                         
   4   8   3       2967.47       2981.33       138.85 o                         
   5   8   3       5558.23       5482.99       221.30 o                         
   6   8   3       5023.02       4903.35       214.23 o                         
   7   8   3       1584.76       1599.76        66.54 o                         
   8   8   3          6.91         19.74        27.26 o                         
   9   8   3       1387.96       1355.47        57.16 o                         
  10   8   3        350.98        362.62        58.01 o                         
 -11   9   3         83.53         55.10        38.46 o                         
 -10   9   3         19.02         53.32        36.69 o                         
  -9   9   3       1258.95       1247.01        79.95 o                         
  -8   9   3       1127.45       1090.04        40.50 o                         
  -7   9   3        549.71        599.80        23.96 o                         
  -6   9   3       5186.02       5076.13       145.59 o                         
  -5   9   3        950.75        972.38        27.92 o                         
  -4   9   3       1037.58        956.97        28.45 o                         
  -3   9   3       1039.28        992.46        27.73 o                         
  -2   9   3      23183.32      24702.25      1018.81 o                         
  -1   9   3         75.27        104.95        31.65 o                         
   0   9   3       3475.89       3807.06       212.47 o                         
   1   9   3        507.61        582.73        33.23 o                         
   2   9   3      17840.36      18836.40       377.28 o                         
   3   9   3        178.74        184.09        22.00 o                         
   4   9   3      13756.89      13539.28       411.35 o                         
   5   9   3        510.69        496.45        29.91 o                         
   6   9   3       3812.22       3650.09       201.73 o                         
   7   9   3        654.03        681.45        44.27 o                         
   8   9   3       5894.60       5623.29       160.25 o                         
   9   9   3        419.28        371.27        35.49 o                         
  10   9   3        110.75         79.27        32.85 o                         
 -10  10   3        109.89        126.39        34.04 o                         
  -9  10   3         19.85         68.46        33.10 o                         
  -8  10   3         37.81         57.53        30.97 o                         
  -7  10   3       1621.89       1636.03        61.58 o                         
  -6  10   3       5987.57       5804.49       137.91 o                         
  -5  10   3        228.40        237.59        25.52 o                         
  -4  10   3      19398.51      19638.75       622.92 o                         
  -3  10   3       2333.30       2291.07        33.17 o                         
  -2  10   3       5096.26       5216.31       179.96 o                         
  -1  10   3       4214.19       4472.51       279.66 o                         
   0  10   3       6042.31       6759.93       367.31 o                         
   1  10   3        585.87        640.48        32.15 o                         
   2  10   3       1894.97       1968.78        91.58 o                         
   3  10   3          5.08         27.99        29.38 o                         
   4  10   3      18693.71      19227.22       656.19 o                         
   5  10   3        437.05        449.73        29.01 o                         
   6  10   3      12235.41      12231.83       523.96 o                         
   7  10   3        117.53        117.18        31.68 o                         
   8  10   3         99.03        113.27        30.95 o                         
   9  10   3          0.19         12.66        34.76 o                         
  10  10   3        530.70        478.30        53.77 o                         
 -10  11   3        634.14        532.73        35.37 o                         
  -9  11   3       4829.44       4822.99       179.09 o                         
  -8  11   3         63.21         47.91        28.40 o                         
  -7  11   3        121.47         70.13        31.77 o                         
  -6  11   3       3082.90       3198.28       139.50 o                         
  -5  11   3       7624.60       7837.11       164.17 o                         
  -4  11   3       4398.17       4534.24       167.91 o                         
  -3  11   3       3025.54       3135.07       120.40 o                         
  -2  11   3        167.48        209.48        40.74 o                         
  -1  11   3        867.47        954.54        75.17 o                         
   0  11   3       1862.41       1954.41       108.11 o                         
   1  11   3       3698.24       3765.27       183.10 o                         
   2  11   3         71.00         93.12        20.78 o                         
   3  11   3        425.81        393.88        23.08 o                         
   4  11   3         84.91         72.21        28.92 o                         
   5  11   3          0.12         29.65        24.44 o                         
   6  11   3        900.40        916.85        58.11 o                         
   7  11   3          3.95        -29.89        29.89 o                         
   8  11   3        528.21        551.55        68.11 o                         
   9  11   3        198.45        187.12        37.38 o                         
 -10  12   3       1279.01        598.05       176.55 o                         
  -9  12   3       1129.96        979.29        69.32 o                         
  -8  12   3        292.14        274.68        37.65 o                         
  -7  12   3       5423.49       5436.84       165.44 o                         
  -6  12   3       1315.26       1271.83        50.60 o                         
  -5  12   3        182.75        274.32        44.27 o                         
  -4  12   3        469.66        475.01        29.82 o                         
  -3  12   3       1640.57       1670.84        66.61 o                         
  -2  12   3      11025.01      11890.31       769.57 o                         
  -1  12   3        637.67        745.58        65.06 o                         
   0  12   3      12960.10      14741.87       721.94 o                         
   1  12   3       8503.02       9295.93       174.07 o                         
   2  12   3       1252.04       1329.57        56.29 o                         
   3  12   3        639.50        639.55        23.54 o                         
   4  12   3         40.05         46.48        20.65 o                         
   5  12   3        302.24        332.96        27.31 o                         
   6  12   3        236.11        227.96        31.04 o                         
   7  12   3         15.18          3.55        37.07 o                         
   8  12   3         92.27        109.78        38.56 o                         
   9  12   3       1391.20       1185.49        85.51 o                         
  -9  13   3        168.61         99.94        43.12 o                         
  -8  13   3        144.40        174.22        49.68 o                         
  -7  13   3       1399.32       1458.52        75.71 o                         
  -6  13   3        253.16        255.58        28.21 o                         
  -5  13   3        365.13        416.59        35.65 o                         
  -4  13   3       1252.33       1306.14        44.73 o                         
  -3  13   3       7085.77       7624.50       320.64 o                         
  -2  13   3       1130.79       1184.33       106.19 o                         
  -1  13   3       6912.90       7742.51       441.08 o                         
   0  13   3        112.80        127.84        28.60 o                         
   1  13   3        684.08        756.11        43.72 o                         
   2  13   3       1995.01       1958.79        93.77 o                         
   3  13   3      14404.39      15277.54       757.79 o                         
   4  13   3       1108.78       1067.06        37.92 o                         
   5  13   3        421.06        417.97        27.64 o                         
   6  13   3        736.49        770.12        37.74 o                         
   7  13   3       2219.13       2228.28       124.96 o                         
   8  13   3        232.32        136.65        43.13 o                         
  -8  14   3       1386.15       1330.73        62.89 o                         
  -7  14   3        647.05        653.99        48.92 o                         
  -6  14   3       1340.40       1443.49        94.84 o                         
  -5  14   3        432.31        425.76        30.70 o                         
  -4  14   3        331.93        409.71        42.96 o                         
  -3  14   3          0.74         25.40        29.81 o                         
  -2  14   3       3533.63       3817.50       236.59 o                         
  -1  14   3       6429.96       7327.42       531.80 o                         
   0  14   3          0.92         22.18        27.46 o                         
   1  14   3      15652.98      17379.73       524.28 o                         
   2  14   3        432.05        460.07        30.24 o                         
   3  14   3        524.84        524.20        27.88 o                         
   4  14   3         37.03         77.90        31.09 o                         
   5  14   3       1236.46       1238.30        39.72 o                         
   6  14   3         56.64         61.88        38.57 o                         
   7  14   3          0.65        -19.78        41.89 o                         
   8  14   3        171.26        119.75        39.13 o                         
  -8  15   3       1435.32       1386.74        85.96 o                         
  -7  15   3         10.96        -29.51        44.29 o                         
  -6  15   3       1845.72       1901.90       118.70 o                         
  -5  15   3        524.27        494.34        53.34 o                         
  -4  15   3       3984.71       4320.74       304.50 o                         
  -3  15   3        260.35        306.17        40.49 o                         
  -2  15   3         63.75         98.43        37.36 o                         
  -1  15   3         70.41         88.69        29.81 o                         
   0  15   3       2991.99       3230.06       145.39 o                         
   1  15   3        484.45        514.63        39.91 o                         
   2  15   3        502.84        455.96        34.77 o                         
   3  15   3        184.48        182.28        30.82 o                         
   4  15   3          3.79         16.06        30.46 o                         
   5  15   3         34.25         43.10        30.92 o                         
   6  15   3        224.77        151.89        35.43 o                         
   7  15   3          5.54          3.71        43.45 o                         
  -7  16   3       1242.85       1138.28       121.69 o                         
  -6  16   3         38.34         65.67        45.05 o                         
  -5  16   3       2952.88       3060.54       271.80 o                         
  -4  16   3       2258.84       2335.21       127.29 o                         
  -3  16   3         84.74         87.48        35.62 o                         
  -2  16   3       3109.00       3380.90       272.79 o                         
  -1  16   3       1891.29       2167.92        87.39 o                         
   0  16   3         48.79         68.64        30.06 o                         
   1  16   3        804.56        840.17        37.69 o                         
   2  16   3         43.04         61.55        27.96 o                         
   3  16   3        729.33        730.26        43.10 o                         
   4  16   3       1203.32       1232.24        67.01 o                         
   5  16   3       3315.69       3373.85        83.86 o                         
   6  16   3       1098.56        990.38        48.31 o                         
  -6  17   3        802.30        638.27        42.92 o                         
  -5  17   3        195.05        176.70        44.20 o                         
  -4  17   3        399.00        274.77        44.67 o                         
  -3  17   3       1076.32       1175.15        98.15 o                         
  -2  17   3       2883.06       2889.83       144.16 o                         
  -1  17   3       1308.76       1333.39        90.72 o                         
   0  17   3        290.62        317.88        41.51 o                         
   1  17   3        299.74        277.10        35.19 o                         
   2  17   3       2521.79       2658.35        79.98 o                         
   3  17   3       1792.50       1815.06       115.77 o                         
   4  17   3       1569.98       1450.79        62.97 o                         
   5  17   3         56.13         26.05        49.71 o                         
   6  17   3        521.02        274.39       112.83 o                         
  -5  18   3         36.44         31.84        52.32 o                         
  -4  18   3       1800.14       1468.95        57.98 o                         
  -3  18   3       1086.29       1068.58        77.33 o                         
  -2  18   3         10.54         14.99        54.88 o                         
  -1  18   3        249.52        196.72        43.52 o                         
   0  18   3        532.50        471.23        44.81 o                         
   1  18   3        669.73        560.47        37.84 o                         
   2  18   3         10.40         41.98        37.21 o                         
   3  18   3        156.86         90.65        39.33 o                         
   4  18   3       1749.94       1509.28        44.62 o                         
  -3  19   3        677.41        650.16        49.61 o                         
  -2  19   3         71.96         66.80        59.97 o                         
  -1  19   3        458.38        393.36        44.11 o                         
   0  19   3          0.08         20.84        46.16 o                         
   1  19   3        474.32        343.18        73.26 o                         
   2  19   3         88.59         87.10        39.77 o                         
   3  19   3          0.96         10.78        58.39 o                         
 -12   0   4        685.91        407.40        61.37 o                         
 -10   0   4       1457.05       1592.98       333.05 o                         
  -8   0   4       2985.32       3501.21       757.83 o                         
  -6   0   4      36292.30      40079.04      5921.84 o                         
  -4   0   4       5339.87       4468.78       343.19 o                         
  -2   0   4       2979.73       2634.43       279.81 o                         
   0   0   4       3497.83       2929.15       214.00 o                         
   2   0   4       3992.91       3031.86       131.37 o                         
   4   0   4        794.76       1015.03       110.98 o                         
   6   0   4        688.14        770.33        44.94 o                         
   8   0   4      11833.90      13044.23       620.90 o                         
  10   0   4       3816.93       3658.94       182.75 o                         
 -12   1   4        131.22        217.81        41.74 o                         
 -11   1   4        684.29        824.64        87.24 o                         
 -10   1   4       2745.77       2796.60       319.93 o                         
  -9   1   4          6.32         11.09        27.67 o                         
  -8   1   4       5475.17       6105.56       588.01 o                         
  -7   1   4       8706.69       9591.80       877.89 o                         
  -6   1   4        447.88        711.26       115.24 o                         
  -5   1   4       6850.99       6920.24       576.82 o                         
  -4   1   4       2682.30       2870.38       208.43 o                         
  -3   1   4       4246.15       4172.76       286.93 o                         
  -2   1   4        829.43        734.59        52.42 o                         
  -1   1   4      37516.45      37692.80      2266.23 o                         
   0   1   4       7525.29       7534.26       298.60 o                         
   1   1   4       1434.61       1485.55        52.57 o                         
   2   1   4       2171.58       1931.58        74.20 o                         
   3   1   4      15949.62      16473.98       963.24 o                         
   4   1   4       1405.85       1372.33        87.03 o                         
   5   1   4       6115.40       6489.74       238.27 o                         
   6   1   4       1759.29       1783.57        40.58 o                         
   7   1   4        851.31        875.79        42.62 o                         
   8   1   4        691.99        896.24        33.90 o                         
   9   1   4       3042.86       3444.46       157.73 o                         
  10   1   4        246.30        223.53        35.27 o                         
  11   1   4        118.30         88.80        39.02 o                         
 -12   2   4          3.33        -46.00        46.00 o                         
 -11   2   4        958.85       1074.50       116.32 o                         
 -10   2   4       2171.62       2483.31       297.71 o                         
  -9   2   4        999.79       1137.00       121.03 o                         
  -8   2   4       4869.11       4925.07       446.32 o                         
  -7   2   4       2077.05       2324.50       177.75 o                         
  -6   2   4       1648.40       1661.19       111.96 o                         
  -5   2   4      15771.82      17200.63      1124.89 o                         
  -4   2   4       6564.42       6349.13       451.37 o                         
  -3   2   4      49447.71      49222.32      3350.51 o                         
  -2   2   4         19.88         52.71        15.04 o                         
  -1   2   4       4759.72       4172.42        85.00 o                         
   0   2   4      37517.38      38038.73       798.02 o                         
   1   2   4      11749.13      10611.11       527.14 o                         
   2   2   4      29638.15      28287.27       320.43 o                         
   3   2   4       1228.65       1253.64        40.51 o                         
   4   2   4       1683.05       1635.05        80.54 o                         
   5   2   4      24272.14      26672.46      1698.72 o                         
   6   2   4       4085.50       4183.73       233.94 o                         
   7   2   4       9343.50      10222.10       453.89 o                         
   8   2   4         63.92         66.75        26.14 o                         
   9   2   4         44.17         51.23        30.21 o                         
  10   2   4       1173.17       1381.42        61.91 o                         
  11   2   4         73.53         83.67        39.23 o                         
 -12   3   4        526.28        507.60        87.66 o                         
 -11   3   4        153.69        233.99        40.67 o                         
 -10   3   4        114.45         96.36        30.71 o                         
  -9   3   4       5151.72       6072.05       468.29 o                         
  -8   3   4       3163.50       3503.30       263.94 o                         
  -7   3   4         24.02         51.76        21.72 o                         
  -6   3   4       2297.12       2610.52       172.92 o                         
  -5   3   4       8381.33       8554.63       477.75 o                         
  -4   3   4        375.79        535.15        38.03 o                         
  -3   3   4       2682.83       2448.18       120.80 o                         
  -2   3   4      21244.24      20731.44       412.69 o                         
  -1   3   4       6597.84       6326.29       130.06 o                         
   0   3   4       7887.54       7305.92       117.73 o                         
   1   3   4        606.72        571.81        32.04 o                         
   2   3   4       3613.84       2869.93        49.37 o                         
   3   3   4       4820.60       4500.54        63.64 o                         
   4   3   4       9774.83      10406.50       171.45 o                         
   5   3   4         44.86         75.72        26.42 o                         
   6   3   4       1896.22       1976.01       152.29 o                         
   7   3   4       4844.08       4791.54       320.54 o                         
   8   3   4       1195.31       1291.91        90.36 o                         
   9   3   4       1201.53       1378.86        92.95 o                         
  10   3   4        933.12       1018.65        81.59 o                         
  11   3   4        459.28        393.82        41.49 o                         
 -12   4   4         26.05         18.46        49.44 o                         
 -11   4   4       7743.06       8108.76       721.69 o                         
 -10   4   4         37.35         40.10        23.90 o                         
  -9   4   4       5489.97       5975.33       423.46 o                         
  -8   4   4        948.27       1009.81        86.97 o                         
  -7   4   4       1810.62       1781.47       119.21 o                         
  -6   4   4        902.27        932.71        41.49 o                         
  -5   4   4         63.66         97.59        22.57 o                         
  -4   4   4        724.29        699.37        45.69 o                         
  -3   4   4       5151.24       4767.84        60.98 o                         
  -2   4   4        668.00        570.84        25.83 o                         
  -1   4   4      15355.91      14577.53       340.24 o                         
   0   4   4       2289.83       2141.57        57.91 o                         
   1   4   4      13354.87      12219.51       393.16 o                         
   2   4   4       3912.17       3769.67       114.08 o                         
   3   4   4       6752.85       6840.57       137.01 o                         
   4   4   4         22.89         33.37        26.16 o                         
   5   4   4      13643.57      13317.25       236.51 o                         
   6   4   4         23.32         40.92        22.40 o                         
   7   4   4          7.08         52.84        22.01 o                         
   8   4   4        133.69        138.43        27.15 o                         
   9   4   4        393.31        378.54        32.58 o                         
  10   4   4        437.38        500.57        40.40 o                         
  11   4   4        119.55        124.50        42.08 o                         
 -11   5   4          9.43         63.72        36.63 o                         
 -10   5   4       1330.79       1367.37       135.32 o                         
  -9   5   4        612.65        768.35       100.06 o                         
  -8   5   4        465.28        511.15        48.02 o                         
  -7   5   4        485.44        507.22        20.63 o                         
  -6   5   4      18029.00      18040.62       770.21 o                         
  -5   5   4       1683.11       1524.53        42.34 o                         
  -4   5   4        874.03        770.70        27.92 o                         
  -3   5   4       1343.63       1186.30        45.77 o                         
  -2   5   4      25150.12      24389.73       687.44 o                         
  -1   5   4       2927.57       3229.83       148.11 o                         
   0   5   4      42153.95      41943.94      1127.80 o                         
   1   5   4          0.95         56.35        34.87 o                         
   2   5   4       5587.54       4961.37       167.71 o                         
   3   5   4         86.10        114.23        27.33 o                         
   4   5   4      16227.78      16869.49       224.03 o                         
   5   5   4        907.28        865.44        30.86 o                         
   6   5   4        477.34        485.60        23.58 o                         
   7   5   4       1952.34       1851.01        56.65 o                         
   8   5   4       1610.29       1841.41       137.87 o                         
   9   5   4        301.82        300.60        28.64 o                         
  10   5   4        419.49        462.81        36.74 o                         
  11   5   4        319.14        296.95        43.72 o                         
 -11   6   4         60.92         68.21        39.71 o                         
 -10   6   4       1994.67       2199.64       214.20 o                         
  -9   6   4         40.99         22.75        23.50 o                         
  -8   6   4      14129.12      16074.29      1085.52 o                         
  -7   6   4        478.08        437.28        21.71 o                         
  -6   6   4       4283.98       4139.87       142.53 o                         
  -5   6   4       8178.53       8599.53       283.07 o                         
  -4   6   4      10779.63      10920.64       300.01 o                         
  -3   6   4       9924.80       9910.59       211.45 o                         
  -2   6   4       7248.52       7110.87        90.26 o                         
  -1   6   4         27.78         52.74        20.02 o                         
   0   6   4      33206.50      32740.57       814.72 o                         
   1   6   4       5500.77       5150.37       142.97 o                         
   2   6   4      48765.02      54777.02      1585.69 o                         
   3   6   4        723.01        821.10        31.18 o                         
   4   6   4       2040.63       1836.38        42.71 o                         
   5   6   4       2209.42       2158.48        35.72 o                         
   6   6   4       2755.12       2690.48        50.95 o                         
   7   6   4       2950.97       2819.01        81.26 o                         
   8   6   4        173.34        154.83        31.09 o                         
   9   6   4        675.70        654.06        62.03 o                         
  10   6   4       3190.34       3445.15       205.92 o                         
 -11   7   4        200.39        167.29        37.83 o                         
 -10   7   4       3399.55       3744.40       219.25 o                         
  -9   7   4       2848.85       3244.58       236.21 o                         
  -8   7   4       4092.35       4190.81       155.33 o                         
  -7   7   4       2350.88       2356.37        95.36 o                         
  -6   7   4       1373.20       1401.96       109.20 o                         
  -5   7   4          0.23         50.84        24.88 o                         
  -4   7   4       1699.48       1633.03        36.25 o                         
  -3   7   4       3444.32       3704.36        70.87 o                         
  -2   7   4        168.19        241.63        38.87 o                         
  -1   7   4      14222.32      15134.70       505.84 o                         
   0   7   4       7287.61       6929.15       159.71 o                         
   1   7   4          1.52         27.59        34.88 o                         
   2   7   4       2137.52       2188.88        38.13 o                         
   3   7   4        146.09        175.60        22.74 o                         
   4   7   4       3316.54       3402.53       124.56 o                         
   5   7   4       3744.28       3810.56        83.69 o                         
   6   7   4        276.37        255.48        24.01 o                         
   7   7   4        698.56        689.64        28.18 o                         
   8   7   4        700.11        692.02        28.91 o                         
   9   7   4        648.86        658.27        82.63 o                         
  10   7   4        119.75         94.48        31.50 o                         
 -11   8   4       1172.71       1076.08        86.56 o                         
 -10   8   4        647.50        666.30        39.78 o                         
  -9   8   4         48.64         92.25        27.32 o                         
  -8   8   4       1691.98       1692.73        70.37 o                         
  -7   8   4        692.39        725.68        24.26 o                         
  -6   8   4      12680.78      12787.32       185.98 o                         
  -5   8   4        424.96        401.65        27.44 o                         
  -4   8   4       9979.50      10124.12       199.95 o                         
  -3   8   4       6311.89       6314.49       154.15 o                         
  -2   8   4       2438.43       2668.37        90.15 o                         
  -1   8   4        144.03        245.36        69.97 o                         
   0   8   4        140.95        206.06        35.64 o                         
   1   8   4       1848.70       1866.02        57.69 o                         
   2   8   4        167.17        153.56        22.83 o                         
   3   8   4        178.64        196.15        23.34 o                         
   4   8   4        225.81        217.65        23.53 o                         
   5   8   4       5030.84       4967.43       182.01 o                         
   6   8   4        842.10        818.45        33.25 o                         
   7   8   4       1011.12       1039.81        46.77 o                         
   8   8   4       4833.21       4594.86       210.93 o                         
   9   8   4        160.02        126.66        33.88 o                         
  10   8   4       1527.36       1436.05       160.05 o                         
 -11   9   4        355.28        274.60        94.01 o                         
 -10   9   4        172.86        181.40        48.73 o                         
  -9   9   4        201.13        198.79        27.28 o                         
  -8   9   4        953.33        967.69        27.25 o                         
  -7   9   4       5845.87       5942.70       318.22 o                         
  -6   9   4        434.20        530.47        28.16 o                         
  -5   9   4      11892.72      12125.53       161.19 o                         
  -4   9   4          0.44         -8.65        27.53 o                         
  -3   9   4       2099.55       2125.61       123.91 o                         
  -2   9   4       1318.94       1381.75        84.23 o                         
  -1   9   4      34045.46      35804.47      1659.36 o                         
   0   9   4         76.24        288.21        93.15 o                         
   1   9   4       2009.44       2128.37        63.41 o                         
   2   9   4          5.80         10.42        20.33 o                         
   3   9   4      13904.12      14417.83       324.45 o                         
   4   9   4        429.95        391.80        25.42 o                         
   5   9   4       4023.46       3783.28        86.00 o                         
   6   9   4        427.96        448.75        40.28 o                         
   7   9   4       1314.78       1307.71       114.01 o                         
   8   9   4          0.44         20.89        29.47 o                         
   9   9   4       2494.56       2426.52       141.16 o                         
  10   9   4        146.74        144.00        43.39 o                         
 -10  10   4        709.74        622.54        35.13 o                         
  -9  10   4        286.80        233.08        41.90 o                         
  -8  10   4         34.79         57.83        28.56 o                         
  -7  10   4        217.72        272.99        34.90 o                         
  -6  10   4        707.82        672.05        29.18 o                         
  -5  10   4       8874.49       8846.92       168.69 o                         
  -4  10   4        220.34        199.58        25.61 o                         
  -3  10   4      39501.78      42953.75      1302.99 o                         
  -2  10   4        356.40        334.16        27.03 o                         
  -1  10   4       2849.50       3362.81       230.24 o                         
   0  10   4       2079.18       2300.63       101.68 o                         
   1  10   4       9563.38       9754.28       190.43 o                         
   2  10   4       2230.95       2268.17        69.56 o                         
   3  10   4        373.53        368.78        22.71 o                         
   4  10   4        893.56        857.83        29.57 o                         
   5  10   4       7803.22       7488.95       170.40 o                         
   6  10   4          4.53         46.66        29.10 o                         
   7  10   4       6720.97       6896.20       318.24 o                         
   8  10   4        548.68        527.27        33.81 o                         
   9  10   4         59.67         56.36        39.69 o                         
 -10  11   4        318.03        169.67        49.05 o                         
  -9  11   4        557.00        486.16        54.59 o                         
  -8  11   4       2583.48       2547.98        57.33 o                         
  -7  11   4         94.48         62.21        35.07 o                         
  -6  11   4         75.55        103.96        38.52 o                         
  -5  11   4       1501.30       1484.63        60.96 o                         
  -4  11   4        843.60        872.48        50.48 o                         
  -3  11   4        313.06        356.98        37.63 o                         
  -2  11   4       1769.19       1763.48        36.78 o                         
  -1  11   4       2581.44       2849.30       215.13 o                         
   0  11   4        974.15        994.37        36.45 o                         
   1  11   4          2.99          4.06        21.99 o                         
   2  11   4         68.90         65.64        23.20 o                         
   3  11   4        446.83        442.11        22.78 o                         
   4  11   4         14.76         45.35        20.20 o                         
   5  11   4         30.51         28.60        25.37 o                         
   6  11   4       2103.92       2172.44       134.57 o                         
   7  11   4        759.33        732.78        39.95 o                         
   8  11   4        203.34        160.02        41.22 o                         
   9  11   4        352.23        279.67        45.97 o                         
  -9  12   4       2125.43       1812.44       125.86 o                         
  -8  12   4       1407.91       1199.64        93.68 o                         
  -7  12   4         54.32          1.65        32.53 o                         
  -6  12   4       2295.78       2298.55        91.97 o                         
  -5  12   4        475.66        506.30        32.36 o                         
  -4  12   4         70.32         68.15        21.59 o                         
  -3  12   4        231.81        218.97        29.84 o                         
  -2  12   4          8.58         22.92        31.39 o                         
  -1  12   4       2967.46       3327.42       124.66 o                         
   0  12   4       5285.20       5937.19       283.16 o                         
   1  12   4       6704.04       6821.78       367.32 o                         
   2  12   4       4109.56       4042.83       149.34 o                         
   3  12   4       3912.24       3927.21       132.43 o                         
   4  12   4         26.97         41.53        25.89 o                         
   5  12   4        588.38        601.36        45.44 o                         
   6  12   4       1401.83       1457.69        35.92 o                         
   7  12   4        183.34        197.47        41.09 o                         
   8  12   4        488.25        443.84        48.11 o                         
   9  12   4         17.34         29.96        71.75 o                         
  -9  13   4         75.28        -14.66        46.56 o                         
  -8  13   4         46.47        -24.04        46.38 o                         
  -7  13   4        578.84        660.63        83.04 o                         
  -6  13   4       4712.47       4699.99       209.85 o                         
  -5  13   4        681.08        746.71        48.68 o                         
  -4  13   4        858.20        870.13        33.99 o                         
  -3  13   4        357.03        354.20        26.71 o                         
  -2  13   4       8523.42       9057.88       598.05 o                         
  -1  13   4       2284.83       2624.91       185.61 o                         
   0  13   4       7051.88       7659.56       400.18 o                         
   1  13   4        118.79        147.12        29.01 o                         
   2  13   4       2062.30       2149.39        63.69 o                         
   3  13   4       1869.09       1954.98       109.68 o                         
   4  13   4       9736.72      10194.93       316.34 o                         
   5  13   4        730.14        705.88        38.68 o                         
   6  13   4        191.11        154.29        27.35 o                         
   7  13   4         21.98          6.12        41.23 o                         
   8  13   4       1384.01       1246.28       130.98 o                         
  -8  14   4       2398.92       1946.42       204.28 o                         
  -7  14   4        550.13        573.53        41.23 o                         
  -6  14   4        810.13        715.37        43.49 o                         
  -5  14   4        912.18        955.35        40.68 o                         
  -4  14   4       1565.38       1554.87        67.66 o                         
  -3  14   4        762.31        830.26        74.73 o                         
  -2  14   4        799.28        813.10        71.20 o                         
  -1  14   4          4.94         22.36        37.19 o                         
   0  14   4       9873.13      10948.36       405.61 o                         
   1  14   4          0.23         20.76        33.02 o                         
   2  14   4       9669.64      10496.55       336.45 o                         
   3  14   4        209.13        215.51        24.20 o                         
   4  14   4        836.83        771.74        28.67 o                         
   5  14   4         91.20        109.20        28.67 o                         
   6  14   4       1036.69       1020.13        42.70 o                         
   7  14   4         32.82         74.41        36.11 o                         
  -7  15   4        502.77        525.23        61.87 o                         
  -6  15   4         76.28         84.01        39.26 o                         
  -5  15   4        395.49        452.99        50.32 o                         
  -4  15   4        120.69        107.09        35.56 o                         
  -3  15   4        500.66        527.55        55.19 o                         
  -2  15   4         20.92         20.14        35.28 o                         
  -1  15   4         20.44         58.67        31.79 o                         
   0  15   4          2.33        -18.87        37.87 o                         
   1  15   4         22.40         36.79        31.96 o                         
   2  15   4         59.82         52.58        35.06 o                         
   3  15   4        126.88        154.66        33.68 o                         
   4  15   4         83.98         77.19        30.53 o                         
   5  15   4        397.38        392.75        38.86 o                         
   6  15   4          7.03         22.42        34.72 o                         
   7  15   4        701.34        613.62        99.51 o                         
  -7  16   4         49.96         21.16        46.61 o                         
  -6  16   4       1090.88        839.45        73.51 o                         
  -5  16   4        135.24        107.55        45.85 o                         
  -4  16   4       4257.73       4512.12       348.44 o                         
  -3  16   4       3204.77       3087.57       309.34 o                         
  -2  16   4       1341.37       1450.07        94.57 o                         
  -1  16   4        228.84        251.96        34.93 o                         
   0  16   4        282.99        270.65        32.27 o                         
   1  16   4        307.77        295.19        33.01 o                         
   2  16   4       1366.05       1341.96        39.06 o                         
   3  16   4         32.91         40.09        39.87 o                         
   4  16   4        122.43        108.42        38.65 o                         
   5  16   4       1601.45       1481.97        47.64 o                         
   6  16   4       1580.25       1308.95       123.35 o                         
  -6  17   4       1216.04       1274.17       223.54 o                         
  -5  17   4       1790.44       1640.84       176.57 o                         
  -4  17   4        309.91        322.63        45.76 o                         
  -3  17   4        305.41        330.84        45.23 o                         
  -2  17   4       1106.99       1198.82        93.53 o                         
  -1  17   4       4036.14       4375.38       154.40 o                         
   0  17   4       1297.06       1409.02        64.31 o                         
   1  17   4        419.10        427.78        41.41 o                         
   2  17   4        562.32        476.30        43.87 o                         
   3  17   4       2052.70       2121.83       102.15 o                         
   4  17   4       1215.25       1011.38        40.69 o                         
   5  17   4       1295.91       1194.65       108.98 o                         
  -4  18   4          0.14        -10.09        58.18 o                         
  -3  18   4       2889.27       2851.68       262.34 o                         
  -2  18   4        224.06        192.09        39.49 o                         
  -1  18   4        411.45        484.93        46.27 o                         
   0  18   4         88.89        141.12        45.52 o                         
   1  18   4        507.42        397.76        60.48 o                         
   2  18   4         48.96         29.27        45.92 o                         
   3  18   4         45.99         53.22        31.99 o                         
  -2  19   4        100.13        128.85        45.18 o                         
  -1  19   4        213.86        233.45        43.32 o                         
   0  19   4          0.25         21.90        50.63 o                         
   1  19   4          5.45         -4.31        46.83 o                         
 -11   0   5         93.62        112.79        68.10 o                         
  -9   0   5         84.84        168.04       108.21 o                         
  -7   0   5       3421.54       3842.08       790.52 o                         
  -5   0   5       4747.77       5000.36       922.87 o                         
  -3   0   5       4632.43       4611.15       702.19 o                         
  -1   0   5      23965.07      24257.02      3618.61 o                         
   1   0   5      30551.19      30720.36      2060.69 o                         
   3   0   5       1088.64       1000.92        93.27 o                         
   5   0   5       1329.55       1335.83        72.50 o                         
   7   0   5         69.81        106.77        35.04 o                         
   9   0   5       7587.18       7862.14       485.97 o                         
  11   0   5       2050.55       2097.27       210.61 o                         
 -12   1   5        172.85        132.43        60.89 o                         
 -11   1   5         27.42         58.81        47.98 o                         
 -10   1   5       2717.82       2875.32       419.18 o                         
  -9   1   5       2866.74       3169.63       478.58 o                         
  -8   1   5          9.48         -2.33        25.33 o                         
  -7   1   5         30.57         85.15        20.29 o                         
  -6   1   5      12137.47      13036.20      1270.10 o                         
  -5   1   5        409.86        414.52        38.62 o                         
  -4   1   5      23030.86      24308.38      2143.68 o                         
  -3   1   5        552.19        485.61        30.61 o                         
  -2   1   5       2447.61       2404.62       215.26 o                         
  -1   1   5       8381.73       8121.74       429.19 o                         
   0   1   5      29769.35      28763.88      1391.00 o                         
   1   1   5         57.33         65.01        28.29 o                         
   2   1   5       3019.07       2534.66       228.68 o                         
   3   1   5      10415.52       9667.69       285.34 o                         
   4   1   5       4455.02       3871.50        85.13 o                         
   5   1   5        898.25        945.54        37.07 o                         
   6   1   5       3978.96       4327.43       120.97 o                         
   7   1   5        453.14        471.65        29.54 o                         
   8   1   5         35.17         73.94        29.97 o                         
   9   1   5        562.11        637.38        36.23 o                         
  10   1   5        247.71        298.78        40.19 o                         
  11   1   5       1241.46       1233.65        64.41 o                         
 -12   2   5       2300.33       2212.80       176.97 o                         
 -11   2   5          6.72         20.45        39.57 o                         
 -10   2   5        763.51        825.25        37.08 o                         
  -9   2   5       3007.71       3347.00       458.35 o                         
  -8   2   5       4007.47       4177.62       386.53 o                         
  -7   2   5      15140.95      16202.55      1313.74 o                         
  -6   2   5       1810.05       1834.21       134.80 o                         
  -5   2   5        895.42        972.45        62.44 o                         
  -4   2   5      24570.62      25910.98      1724.40 o                         
  -3   2   5      11901.57      11342.97       793.98 o                         
  -2   2   5      56307.74      60449.50      3838.81 o                         
  -1   2   5       2212.87       1913.58        93.76 o                         
   0   2   5       5597.28       5609.62       126.15 o                         
   1   2   5      13027.73      13134.36       659.92 o                         
   2   2   5       9946.36       9493.35       380.07 o                         
   3   2   5      25695.49      25136.24       796.06 o                         
   4   2   5         78.42        101.38        31.58 o                         
   5   2   5       2159.53       2147.97       137.79 o                         
   6   2   5       7733.69       8511.89       272.43 o                         
   7   2   5        144.42        201.06        26.49 o                         
   8   2   5       2526.76       2944.55       140.56 o                         
   9   2   5        111.71        103.46        34.19 o                         
  10   2   5         95.99        111.27        39.10 o                         
  11   2   5        179.67        163.21        46.72 o                         
 -11   3   5       1112.66       1179.12        72.10 o                         
 -10   3   5        258.80        279.78        47.03 o                         
  -9   3   5       1072.05       1219.33        67.15 o                         
  -8   3   5        109.36        111.32        21.45 o                         
  -7   3   5       2616.11       2625.14       245.53 o                         
  -6   3   5        610.89        702.08        45.38 o                         
  -5   3   5      11111.53      11801.01       822.96 o                         
  -4   3   5       7274.45       7826.52       403.41 o                         
  -3   3   5       3426.67       3665.25       242.74 o                         
  -2   3   5       1999.46       1976.49        90.45 o                         
  -1   3   5       6097.33       5814.42       100.13 o                         
   0   3   5       6198.83       6009.33       191.21 o                         
   1   3   5      16875.86      17337.02      1088.54 o                         
   2   3   5       5436.10       5481.42       175.24 o                         
   3   3   5          1.51         16.74        33.32 o                         
   4   3   5       2513.31       2510.46        50.59 o                         
   5   3   5       2853.94       2630.50       108.78 o                         
   6   3   5        505.02        538.84        26.88 o                         
   7   3   5       2941.93       3003.83       183.09 o                         
   8   3   5       5047.49       5729.31       233.68 o                         
   9   3   5         42.38         27.56        32.31 o                         
  10   3   5         11.30          8.01        38.68 o                         
 -11   4   5        184.65         90.75        43.95 o                         
 -10   4   5       5886.59       6430.94       388.67 o                         
  -9   4   5          6.73         44.62        23.94 o                         
  -8   4   5       2754.45       3035.98       235.29 o                         
  -7   4   5        747.22        742.82        57.23 o                         
  -6   4   5       1166.54       1262.40        94.80 o                         
  -5   4   5         21.58         92.14        54.36 o                         
  -4   4   5       2049.12       2145.44       112.31 o                         
  -3   4   5       1002.30       1232.02        46.10 o                         
  -2   4   5        750.47        715.34        29.77 o                         
  -1   4   5        539.74        497.36        25.43 o                         
   0   4   5         30.98         56.76        23.57 o                         
   1   4   5       4558.76       4457.70       130.76 o                         
   2   4   5       1318.34       1390.56        42.84 o                         
   3   4   5       2002.92       2038.67        71.59 o                         
   4   4   5      24384.76      24886.02       628.77 o                         
   5   4   5         43.36         48.40        25.97 o                         
   6   4   5      10685.64       9920.80       357.80 o                         
   7   4   5        172.67        204.61        25.24 o                         
   8   4   5          3.39         36.09        28.41 o                         
   9   4   5        175.60        177.66        30.77 o                         
  10   4   5        681.00        777.10        44.63 o                         
 -11   5   5       1772.74       1641.28       121.53 o                         
 -10   5   5          1.41         29.25        37.65 o                         
  -9   5   5       4328.33       4640.62       341.64 o                         
  -8   5   5        212.77        248.81        32.12 o                         
  -7   5   5        530.77        626.50        60.80 o                         
  -6   5   5          5.30         29.62        18.21 o                         
  -5   5   5      21588.24      21830.88      1124.30 o                         
  -4   5   5       1003.07       1132.78        57.48 o                         
  -3   5   5       1301.65       1223.71        68.83 o                         
  -2   5   5         38.45         60.08        25.54 o                         
  -1   5   5      25798.76      26783.80       159.58 o                         
   0   5   5          2.00         16.46        24.81 o                         
   1   5   5      11768.42      11962.53       342.19 o                         
   2   5   5       3276.44       3194.30        49.33 o                         
   3   5   5       2086.11       2022.18        73.21 o                         
   4   5   5        522.99        574.40        32.33 o                         
   5   5   5      13074.45      13207.94       271.25 o                         
   6   5   5        404.00        392.74        26.07 o                         
   7   5   5        278.61        315.30        31.52 o                         
   8   5   5       2008.97       2184.55       161.46 o                         
   9   5   5        270.18        297.58        30.41 o                         
  10   5   5          0.39          9.44        38.05 o                         
 -11   6   5        189.68        233.52        32.48 o                         
 -10   6   5        168.11        208.31        38.44 o                         
  -9   6   5       3267.66       3386.39       257.52 o                         
  -8   6   5        626.13        681.08        67.66 o                         
  -7   6   5      21407.82      21043.93      1062.81 o                         
  -6   6   5        140.70        118.62        21.27 o                         
  -5   6   5       2945.88       3000.12       112.00 o                         
  -4   6   5       7837.06       8305.77       173.62 o                         
  -3   6   5      11631.30      12832.59       318.84 o                         
  -2   6   5       8405.80       8314.05       287.70 o                         
  -1   6   5         46.35        107.36        25.81 o                         
   0   6   5       3429.90       3509.22        59.63 o                         
   1   6   5      21576.86      22291.94       278.60 o                         
   2   6   5       1943.60       1778.65        44.69 o                         
   3   6   5      27306.90      28012.16      1402.70 o                         
   4   6   5       1749.90       1685.05        39.61 o                         
   5   6   5         15.67          9.45        28.47 o                         
   6   6   5        313.79        341.44        23.44 o                         
   7   6   5        468.88        494.57        27.15 o                         
   8   6   5        887.33       1005.26        74.98 o                         
   9   6   5        583.30        571.04        53.60 o                         
  10   6   5        439.93        397.32        39.87 o                         
 -11   7   5          1.37         -6.04        42.02 o                         
 -10   7   5        154.99        191.10        29.88 o                         
  -9   7   5       1437.33       1406.98        95.74 o                         
  -8   7   5         99.78        121.44        26.69 o                         
  -7   7   5        453.82        529.84        29.37 o                         
  -6   7   5       2622.03       2657.02       150.58 o                         
  -5   7   5       1057.12       1055.75        90.98 o                         
  -4   7   5       1398.91       1473.54        31.79 o                         
  -3   7   5        142.86        129.72        23.76 o                         
  -2   7   5          4.23         68.81        32.26 o                         
  -1   7   5       3904.11       4175.90        42.58 o                         
   0   7   5       2284.25       2514.28        83.03 o                         
   1   7   5          0.34         16.08        29.29 o                         
   2   7   5       5163.04       5039.78       137.31 o                         
   3   7   5       6760.62       7124.89       187.67 o                         
   4   7   5         85.60         67.47        23.19 o                         
   5   7   5        563.51        557.76        28.23 o                         
   6   7   5       2974.10       2930.87        86.60 o                         
   7   7   5       1518.83       1519.19        80.03 o                         
   8   7   5       1509.55       1399.01        56.10 o                         
   9   7   5        181.64        203.68        33.58 o                         
  10   7   5         48.52         69.98        37.01 o                         
 -10   8   5        635.70        683.38        37.20 o                         
  -9   8   5        243.74        268.18        28.97 o                         
  -8   8   5        199.61        201.38        26.90 o                         
  -7   8   5        436.49        446.21        25.86 o                         
  -6   8   5         44.03         34.85        21.72 o                         
  -5   8   5       5817.81       5895.50       112.65 o                         
  -4   8   5       3527.50       3250.25        87.06 o                         
  -3   8   5       7085.37       7372.54       183.45 o                         
  -2   8   5       7267.05       7709.32       271.25 o                         
  -1   8   5      11016.65      11790.93       512.35 o                         
   0   8   5         24.60         35.93        39.22 o                         
   1   8   5       3281.76       3257.94       112.92 o                         
   2   8   5       1930.54       2032.97       102.17 o                         
   3   8   5         88.54         90.07        26.40 o                         
   4   8   5        672.51        675.79        39.81 o                         
   5   8   5       1836.49       1762.14        30.07 o                         
   6   8   5       2016.11       2066.70        56.26 o                         
   7   8   5        853.15        913.45        41.58 o                         
   8   8   5        163.42        192.66        31.36 o                         
   9   8   5       4067.00       4118.51       376.32 o                         
  10   8   5        129.77        137.94        43.80 o                         
 -10   9   5       2573.55       2506.41       151.11 o                         
  -9   9   5         38.04         98.92        32.48 o                         
  -8   9   5        748.32        773.26        29.34 o                         
  -7   9   5        491.65        493.75        39.90 o                         
  -6   9   5       8860.74       8431.13       114.20 o                         
  -5   9   5        592.93        684.43        38.43 o                         
  -4   9   5      14264.44      14049.15       207.32 o                         
  -3   9   5        157.79        131.79        28.54 o                         
  -2   9   5       4209.04       4375.70       119.76 o                         
  -1   9   5       1562.23       1522.51        47.15 o                         
   0   9   5      18386.08      19767.79      1263.63 o                         
   1   9   5       1226.01       1257.82        35.62 o                         
   2   9   5       1112.82       1004.03        46.69 o                         
   3   9   5       1133.52       1110.29        29.19 o                         
   4   9   5       6109.32       6311.94        68.50 o                         
   5   9   5        448.89        471.08        25.80 o                         
   6   9   5       1767.13       1778.03        85.59 o                         
   7   9   5        364.68        361.82        35.93 o                         
   8   9   5        957.09       1001.15        58.40 o                         
   9   9   5          0.28         -7.69        34.97 o                         
 -10  10   5       1169.59       1001.75        83.16 o                         
  -9  10   5        409.21        366.29        54.98 o                         
  -8  10   5       1806.97       1608.15        32.72 o                         
  -7  10   5        300.65        243.11        30.28 o                         
  -6  10   5       1231.14       1245.01        55.06 o                         
  -5  10   5         24.48         75.47        32.80 o                         
  -4  10   5      13826.67      13883.89       577.87 o                         
  -3  10   5        668.14        692.97        36.99 o                         
  -2  10   5      20309.11      21456.86       903.76 o                         
  -1  10   5         60.60         71.40        24.88 o                         
   0  10   5       1903.60       2042.32       125.62 o                         
   1  10   5        111.41        119.75        25.87 o                         
   2  10   5       4487.38       4599.93       220.53 o                         
   3  10   5       2582.25       2642.28        68.87 o                         
   4  10   5         35.71         52.40        25.73 o                         
   5  10   5       1709.75       1781.65        38.05 o                         
   6  10   5       5311.78       5723.77       171.06 o                         
   7  10   5         27.34         -7.42        26.58 o                         
   8  10   5       1641.75       1510.54        75.46 o                         
   9  10   5         75.57         49.47        34.09 o                         
  -9  11   5         97.49         64.89        34.47 o                         
  -8  11   5        365.76        375.65        40.68 o                         
  -7  11   5        554.79        587.99        61.46 o                         
  -6  11   5         84.50         70.65        32.81 o                         
  -5  11   5        337.17        337.57        35.62 o                         
  -4  11   5        819.58        894.27        49.58 o                         
  -3  11   5          3.82         26.68        26.93 o                         
  -2  11   5        569.75        564.16        43.04 o                         
  -1  11   5         94.97        143.13        31.69 o                         
   0  11   5        298.81        267.11        33.76 o                         
   1  11   5       1841.91       2008.19        40.12 o                         
   2  11   5        174.57        192.88        21.03 o                         
   3  11   5       1602.04       1610.67        55.86 o                         
   4  11   5        735.34        813.23        32.03 o                         
   5  11   5        333.95        354.18        25.58 o                         
   6  11   5        180.18        202.98        29.83 o                         
   7  11   5       2161.44       2006.37       107.00 o                         
   8  11   5       1020.12        968.00        40.91 o                         
  -9  12   5        302.57        213.39        36.79 o                         
  -8  12   5       2642.02       2649.87       209.27 o                         
  -7  12   5       2541.88       2489.02       116.87 o                         
  -6  12   5        709.45        778.16        39.42 o                         
  -5  12   5        208.60        228.93        31.24 o                         
  -4  12   5        146.69        189.10        32.17 o                         
  -3  12   5        771.35        794.10        30.92 o                         
  -2  12   5        728.82        814.46        81.18 o                         
  -1  12   5        168.23        232.92        32.25 o                         
   0  12   5        365.32        312.04        30.35 o                         
   1  12   5       6500.35       6562.92       247.94 o                         
   2  12   5       2821.67       2868.37        77.03 o                         
   3  12   5       1452.17       1537.88        53.66 o                         
   4  12   5       5672.34       5740.34       162.12 o                         
   5  12   5        297.01        323.42        33.46 o                         
   6  12   5        997.16        942.22        58.80 o                         
   7  12   5          4.31        -19.02        38.41 o                         
   8  12   5         44.05         11.84        35.13 o                         
  -8  13   5        139.84        148.72        39.92 o                         
  -7  13   5        322.61        337.01        77.70 o                         
  -6  13   5        842.13        943.18        34.38 o                         
  -5  13   5       7962.31       8036.46       367.70 o                         
  -4  13   5        299.72        353.95        33.92 o                         
  -3  13   5        920.64        891.72        42.73 o                         
  -2  13   5        575.42        672.95        42.44 o                         
  -1  13   5       6980.18       7662.90       586.39 o                         
   0  13   5       1932.20       2087.70        94.78 o                         
   1  13   5       5179.07       5924.17        89.57 o                         
   2  13   5        317.26        324.22        27.58 o                         
   3  13   5       1154.73       1239.80        32.01 o                         
   4  13   5        397.99        421.89        35.86 o                         
   5  13   5       2373.70       2531.14        91.96 o                         
   6  13   5        315.90        277.79        36.23 o                         
   7  13   5          0.40         -4.15        36.02 o                         
  -8  14   5          5.12          1.18        45.32 o                         
  -7  14   5       6325.62       6141.86       347.20 o                         
  -6  14   5        257.04        310.05        36.66 o                         
  -5  14   5        731.42        668.49        35.51 o                         
  -4  14   5         24.79          5.65        38.45 o                         
  -3  14   5       1823.23       2067.31       177.80 o                         
  -2  14   5        118.21        123.80        36.96 o                         
  -1  14   5        399.64        366.98        48.46 o                         
   0  14   5        520.32        553.59        32.87 o                         
   1  14   5       4355.62       4483.60       162.58 o                         
   2  14   5         31.33         43.83        26.42 o                         
   3  14   5       6002.94       6414.43       189.79 o                         
   4  14   5        695.32        735.87        37.38 o                         
   5  14   5        264.46        246.31        34.93 o                         
   6  14   5        526.27        468.08        63.31 o                         
   7  14   5         20.82         59.74        45.40 o                         
  -7  15   5        143.52        104.74        39.35 o                         
  -6  15   5        130.06         73.50        44.38 o                         
  -5  15   5          1.30         12.97        45.38 o                         
  -4  15   5         41.34         47.57        32.79 o                         
  -3  15   5          0.11          2.69        31.41 o                         
  -2  15   5        121.30        153.79        35.97 o                         
  -1  15   5          0.03        -26.83        36.61 o                         
   0  15   5         20.78         54.49        35.07 o                         
   1  15   5         10.54         25.11        29.74 o                         
   2  15   5       1344.23       1446.77        36.01 o                         
   3  15   5        135.93        135.06        35.50 o                         
   4  15   5        325.39        312.44        35.78 o                         
   5  15   5         21.12         17.40        37.94 o                         
   6  15   5        799.52        697.24        57.53 o                         
  -6  16   5          3.83        -34.49        38.74 o                         
  -5  16   5        563.23        555.47        43.84 o                         
  -4  16   5       1170.47       1242.98       109.93 o                         
  -3  16   5       3726.91       3972.64       235.02 o                         
  -2  16   5       1899.66       2032.92       167.71 o                         
  -1  16   5       2242.01       2208.65       177.95 o                         
   0  16   5          0.38         67.60        41.37 o                         
   1  16   5         11.33         37.37        29.76 o                         
   2  16   5        359.88        366.00        35.04 o                         
   3  16   5        504.00        458.24        39.45 o                         
   4  16   5        763.82        743.03        89.12 o                         
   5  16   5         49.36         94.69        45.22 o                         
  -5  17   5       1736.36       1676.81       123.54 o                         
  -4  17   5       2067.93       2085.05       133.60 o                         
  -3  17   5        145.08        143.47        56.19 o                         
  -2  17   5        360.10        310.00        46.39 o                         
  -1  17   5       1030.92       1029.13        38.80 o                         
   0  17   5       3322.31       3289.51       130.41 o                         
   1  17   5        692.67        590.92        42.56 o                         
   2  17   5        190.90        253.26        47.71 o                         
   3  17   5         50.78         26.09        37.75 o                         
   4  17   5        783.04        708.76        44.64 o                         
  -3  18   5          3.82         54.16        54.93 o                         
  -2  18   5       3493.09       3320.64       225.27 o                         
  -1  18   5         27.96         -6.76        43.40 o                         
   0  18   5        666.28        701.70        50.97 o                         
   1  18   5        221.86        219.60        46.70 o                         
   2  18   5        219.53        105.47        40.25 o                         
 -10   0   6        143.83        167.43        54.80 o                         
  -8   0   6        211.57        315.74        95.25 o                         
  -6   0   6       2954.47       2834.78       518.28 o                         
  -4   0   6          5.71         30.43        30.96 o                         
  -2   0   6       4973.99       4782.72       942.11 o                         
   0   0   6      37106.25      36158.91      2286.66 o                         
   2   0   6      19341.64      20841.57       258.51 o                         
   4   0   6        114.07        125.62        77.84 o                         
   6   0   6       7568.15       6970.36       140.50 o                         
   8   0   6        688.93        691.90        62.16 o                         
  10   0   6       4413.77       4206.44       156.48 o                         
 -11   1   6        200.15        112.54        34.91 o                         
 -10   1   6        419.89        356.07        31.56 o                         
  -9   1   6       4045.93       4473.46       530.00 o                         
  -8   1   6       2349.34       2441.92       214.53 o                         
  -7   1   6        849.58        913.37       111.73 o                         
  -6   1   6         48.36         73.73        19.15 o                         
  -5   1   6      10262.70      10726.72       698.42 o                         
  -4   1   6         54.91         52.59        20.40 o                         
  -3   1   6      11611.27      11369.31       859.76 o                         
  -2   1   6       2724.82       2735.21       211.14 o                         
  -1   1   6        966.88        965.79        66.31 o                         
   0   1   6       2365.44       2244.24       102.80 o                         
   1   1   6      12891.12      11971.33       478.89 o                         
   2   1   6       1660.21       1503.54        99.35 o                         
   3   1   6       2741.11       2733.07        84.63 o                         
   4   1   6      12858.21      12209.36       137.27 o                         
   5   1   6         60.52         69.15        52.56 o                         
   6   1   6        197.69        194.94        52.70 o                         
   7   1   6        209.38        234.40        39.27 o                         
   8   1   6       1788.80       1761.39        48.65 o                         
   9   1   6         39.80         44.49        43.51 o                         
  10   1   6        220.34        237.74        47.65 o                         
 -11   2   6       4708.77       4726.85       424.91 o                         
 -10   2   6         95.29        101.93        29.34 o                         
  -9   2   6       1176.62       1219.18       110.56 o                         
  -8   2   6       3081.39       3405.78       332.19 o                         
  -7   2   6       4403.89       4691.62       317.72 o                         
  -6   2   6      16575.47      17398.53      1303.48 o                         
  -5   2   6        648.05        714.60        44.15 o                         
  -4   2   6       1520.97       1492.68       100.76 o                         
  -3   2   6      18582.54      20063.67      1271.81 o                         
  -2   2   6       2913.63       3048.66       190.87 o                         
  -1   2   6      32861.22      34375.12      2014.52 o                         
   0   2   6        199.29        210.97        25.56 o                         
   1   2   6       1188.02       1121.18        53.18 o                         
   2   2   6       3141.77       2965.17       250.98 o                         
   3   2   6        182.77        241.94        62.45 o                         
   4   2   6       5024.08       4812.41        96.52 o                         
   5   2   6        741.75        673.71        59.31 o                         
   6   2   6        169.54        152.08        39.21 o                         
   7   2   6       1834.82       1947.71        62.92 o                         
   8   2   6        153.41        139.69        33.71 o                         
   9   2   6        425.23        507.10        37.93 o                         
  10   2   6        188.44        171.86        46.16 o                         
 -11   3   6        197.19        157.36        63.30 o                         
 -10   3   6       1500.25       1760.71       181.35 o                         
  -9   3   6        285.00        314.86        38.56 o                         
  -8   3   6       2583.71       2779.02       198.71 o                         
  -7   3   6        190.54        292.33        33.81 o                         
  -6   3   6        186.89        214.24        17.53 o                         
  -5   3   6       5707.06       6253.70       440.65 o                         
  -4   3   6       7062.17       7181.02       469.93 o                         
  -3   3   6         36.60         83.12        22.86 o                         
  -2   3   6       5218.79       5266.77       240.95 o                         
  -1   3   6       7263.88       7063.23       320.14 o                         
   0   3   6       3404.41       3487.81       127.70 o                         
   1   3   6       1201.57       1201.58        45.47 o                         
   2   3   6       7408.37       8102.17       161.33 o                         
   3   3   6       3346.69       3401.66       112.15 o                         
   4   3   6       1837.30       1809.28        62.60 o                         
   5   3   6       1446.49       1595.48       161.87 o                         
   6   3   6        210.99        204.52        34.79 o                         
   7   3   6       3480.00       3550.71       124.93 o                         
   8   3   6       1526.88       1614.84        55.68 o                         
   9   3   6       2099.00       2188.34        52.93 o                         
  10   3   6         39.95         16.24        41.23 o                         
 -11   4   6        636.54        583.57        49.95 o                         
 -10   4   6         29.71         34.62        32.32 o                         
  -9   4   6       2162.26       2280.85       190.96 o                         
  -8   4   6       1218.01       1279.68       108.49 o                         
  -7   4   6       2333.75       2469.00       170.33 o                         
  -6   4   6        653.21        661.45        46.71 o                         
  -5   4   6       8033.33       8492.69       551.88 o                         
  -4   4   6          5.25         16.12        17.48 o                         
  -3   4   6      12203.54      11633.88       702.04 o                         
  -2   4   6        314.08        302.52        28.68 o                         
  -1   4   6        185.86        198.08        26.44 o                         
   0   4   6        486.85        472.46        29.29 o                         
   1   4   6       3063.30       3458.70       119.65 o                         
   2   4   6       3076.45       3189.41        87.48 o                         
   3   4   6       1071.81       1143.65        39.90 o                         
   4   4   6          2.46         20.31        32.01 o                         
   5   4   6      17551.42      17186.54       509.96 o                         
   6   4   6        494.44        518.59        35.45 o                         
   7   4   6       8094.44       8976.92       447.37 o                         
   8   4   6          3.53          4.66        30.03 o                         
   9   4   6         17.00         30.66        37.72 o                         
  10   4   6        292.41        270.00        39.56 o                         
 -11   5   6         81.96         10.76        34.35 o                         
 -10   5   6       3836.94       4022.67       374.23 o                         
  -9   5   6          1.77         10.80        29.38 o                         
  -8   5   6       6771.73       7554.82       448.81 o                         
  -7   5   6          4.16         17.73        18.23 o                         
  -6   5   6       1359.29       1487.55       103.16 o                         
  -5   5   6        256.29        241.89        19.76 o                         
  -4   5   6      14938.85      15075.64       819.74 o                         
  -3   5   6        742.26        781.71        28.11 o                         
  -2   5   6       1551.32       1667.38        29.73 o                         
  -1   5   6       3495.31       3621.84        45.77 o                         
   0   5   6      10410.27      10379.16       354.12 o                         
   1   5   6         33.09         21.63        30.71 o                         
   2   5   6       4799.04       4896.60        74.87 o                         
   3   5   6       3603.81       3682.98        50.54 o                         
   4   5   6       1237.24       1227.05        36.04 o                         
   5   5   6       1203.21       1190.42        40.27 o                         
   6   5   6        805.52        879.03        35.49 o                         
   7   5   6       1725.55       1880.56        81.44 o                         
   8   5   6         43.93         67.17        27.34 o                         
   9   5   6       1186.72       1210.93        86.09 o                         
  10   5   6         28.84         25.94        47.37 o                         
 -11   6   6        980.64        758.47        63.09 o                         
 -10   6   6        756.87        809.72        73.86 o                         
  -9   6   6         12.18         10.20        23.03 o                         
  -8   6   6       6773.56       7453.98       500.88 o                         
  -7   6   6       1079.76       1043.09        74.11 o                         
  -6   6   6      19915.00      19958.74      1012.36 o                         
  -5   6   6        379.88        359.32        21.47 o                         
  -4   6   6       2350.60       2343.61        86.15 o                         
  -3   6   6       1791.67       1936.20       134.50 o                         
  -2   6   6       7430.42       7542.33       144.02 o                         
  -1   6   6      10555.38      10820.50       258.06 o                         
   0   6   6          0.93        113.54        63.12 o                         
   1   6   6       3007.06       2905.59        68.69 o                         
   2   6   6      12904.00      13295.51       192.35 o                         
   3   6   6          5.68         19.41        24.46 o                         
   4   6   6       6510.65       6581.81       134.91 o                         
   5   6   6         52.74        110.23        32.06 o                         
   6   6   6        264.31        250.20        29.60 o                         
   7   6   6        125.65        116.25        33.49 o                         
   8   6   6         22.38         26.28        24.94 o                         
   9   6   6        412.45        444.04        47.74 o                         
 -10   7   6        361.22        333.17        53.99 o                         
  -9   7   6       1146.53       1192.08        84.48 o                         
  -8   7   6       1186.09       1325.14        70.99 o                         
  -7   7   6         99.22        196.15        28.25 o                         
  -6   7   6        432.23        477.56        49.73 o                         
  -5   7   6        104.58         83.09        25.06 o                         
  -4   7   6       1678.37       1738.89        44.91 o                         
  -3   7   6       6164.25       6585.74       146.46 o                         
  -2   7   6        753.65        855.96        45.53 o                         
  -1   7   6       1794.71       1879.14        52.60 o                         
   0   7   6       6268.58       6310.76        52.04 o                         
   1   7   6       3380.82       3230.75       131.90 o                         
   2   7   6        561.52        544.44        26.09 o                         
   3   7   6       5776.95       5818.74       202.10 o                         
   4   7   6       3527.40       3521.40        99.81 o                         
   5   7   6        641.35        599.06        28.81 o                         
   6   7   6         33.53         55.33        28.41 o                         
   7   7   6       1924.70       1991.64        64.28 o                         
   8   7   6        802.10        889.61        54.17 o                         
   9   7   6        771.84        831.78        66.67 o                         
 -10   8   6        413.95        470.38        68.51 o                         
  -9   8   6         13.83         51.77        28.34 o                         
  -8   8   6         42.86          7.82        22.54 o                         
  -7   8   6        671.19        684.30        55.51 o                         
  -6   8   6          3.33         49.36        27.00 o                         
  -5   8   6        151.36        159.04        30.34 o                         
  -4   8   6         99.77         83.32        23.54 o                         
  -3   8   6       5117.54       5271.20       119.98 o                         
  -2   8   6        956.71        954.37        27.12 o                         
  -1   8   6       2573.47       2778.66        35.88 o                         
   0   8   6      18677.96      20286.59      1720.57 o                         
   1   8   6        936.62        947.82        33.57 o                         
   2   8   6       7176.62       7409.20       239.95 o                         
   3   8   6         71.24         78.25        26.19 o                         
   4   8   6         59.77         45.97        25.34 o                         
   5   8   6       2213.75       2199.44        50.10 o                         
   6   8   6        964.60        969.87        33.57 o                         
   7   8   6       1231.00       1229.10        55.06 o                         
   8   8   6         87.90         84.90        36.94 o                         
   9   8   6         42.49         49.25        36.46 o                         
 -10   9   6          5.78         60.34        32.62 o                         
  -9   9   6       4271.72       4481.55       247.55 o                         
  -8   9   6        125.23        141.53        25.87 o                         
  -7   9   6        624.80        598.18        38.48 o                         
  -6   9   6          0.21         12.45        27.12 o                         
  -5   9   6       9213.97       9201.95       182.06 o                         
  -4   9   6       1078.73       1113.23        42.63 o                         
  -3   9   6       8312.42       8490.59       193.20 o                         
  -2   9   6       1355.41       1351.91        55.79 o                         
  -1   9   6       1776.80       1858.31        56.21 o                         
   0   9   6       1229.33       1359.98        58.24 o                         
   1   9   6       8533.76       8523.68       188.49 o                         
   2   9   6       1321.84       1411.15        94.73 o                         
   3   9   6        129.21        125.34        21.99 o                         
   4   9   6        441.63        451.25        27.80 o                         
   5   9   6       1322.41       1327.86        37.05 o                         
   6   9   6          8.94         14.55        30.09 o                         
   7   9   6          0.19         -0.66        28.16 o                         
   8   9   6         90.59         98.46        36.00 o                         
   9   9   6         59.43         70.34        40.68 o                         
  -9  10   6        627.29        563.57        43.05 o                         
  -8  10   6        364.39        331.59        43.24 o                         
  -7  10   6       2560.72       2403.70       152.44 o                         
  -6  10   6        907.35        816.78        39.10 o                         
  -5  10   6        457.86        442.10        30.31 o                         
  -4  10   6        467.25        471.80        29.13 o                         
  -3  10   6       6244.92       6316.01       260.32 o                         
  -2  10   6        522.85        543.33        36.61 o                         
  -1  10   6      20500.51      20917.90       778.07 o                         
   0  10   6       1643.83       1813.84        67.66 o                         
   1  10   6        315.33        342.10        39.79 o                         
   2  10   6        428.65        445.90        26.75 o                         
   3  10   6        394.64        369.07        26.08 o                         
   4  10   6       1835.16       1909.26        83.39 o                         
   5  10   6        373.86        410.26        27.52 o                         
   6  10   6       1629.79       1610.09        77.69 o                         
   7  10   6       1422.91       1475.95        69.69 o                         
   8  10   6         49.37         35.78        35.94 o                         
  -9  11   6         87.54         79.50        38.76 o                         
  -8  11   6         66.18         66.93        35.14 o                         
  -7  11   6          2.57          0.72        37.32 o                         
  -6  11   6         50.56         42.76        28.40 o                         
  -5  11   6        505.13        529.72        35.81 o                         
  -4  11   6         67.04        115.11        36.51 o                         
  -3  11   6        276.71        268.46        25.66 o                         
  -2  11   6       5961.84       6268.02       180.45 o                         
  -1  11   6       1187.61       1248.97       104.13 o                         
   0  11   6          1.98          0.20        32.01 o                         
   1  11   6        183.88        185.02        21.92 o                         
   2  11   6       3306.18       3235.59        70.34 o                         
   3  11   6        709.11        767.24        34.74 o                         
   4  11   6       4399.96       4436.17       112.35 o                         
   5  11   6        406.72        426.07        35.02 o                         
   6  11   6        106.99        121.65        32.32 o                         
   7  11   6        496.33        497.88        38.49 o                         
   8  11   6       2065.47       1840.99       151.99 o                         
  -9  12   6        537.71        406.70        82.37 o                         
  -8  12   6       1191.75        865.13        69.92 o                         
  -7  12   6       2490.60       2628.59       143.72 o                         
  -6  12   6       2041.75       2061.16        66.73 o                         
  -5  12   6       3760.00       3945.59        70.66 o                         
  -4  12   6         79.39         52.84        35.97 o                         
  -3  12   6        431.65        499.03        29.99 o                         
  -2  12   6       1275.03       1310.65        78.74 o                         
  -1  12   6        424.22        453.25        34.35 o                         
   0  12   6       1327.82       1550.83        71.13 o                         
   1  12   6        576.26        654.31        33.03 o                         
   2  12   6       4231.58       4420.59        71.56 o                         
   3  12   6       1110.94       1162.64        47.89 o                         
   4  12   6        104.22        121.87        29.60 o                         
   5  12   6       3837.54       3804.50        87.28 o                         
   6  12   6        251.63        255.35        41.88 o                         
   7  12   6       1529.36       1289.84        76.34 o                         
  -8  13   6       2540.45       2308.52       182.76 o                         
  -7  13   6        108.26        145.87        40.46 o                         
  -6  13   6        390.28        383.81        70.52 o                         
  -5  13   6        599.08        609.85        61.60 o                         
  -4  13   6       7671.42       8229.44       289.08 o                         
  -3  13   6        915.71        913.86        30.96 o                         
  -2  13   6        239.81        248.74        35.09 o                         
  -1  13   6        101.66         96.57        35.05 o                         
   0  13   6       3665.09       3915.37       176.72 o                         
   1  13   6        737.94        679.54        30.23 o                         
   2  13   6       1836.53       1867.56        53.16 o                         
   3  13   6         39.32         28.60        30.44 o                         
   4  13   6        305.30        313.62        34.95 o                         
   5  13   6         52.24         49.47        38.65 o                         
   6  13   6        476.60        345.61        43.47 o                         
   7  13   6         59.98         51.69        47.75 o                         
  -7  14   6          1.33         66.02        46.76 o                         
  -6  14   6       5575.39       5494.09       294.12 o                         
  -5  14   6         95.96        139.89        47.86 o                         
  -4  14   6       1078.31       1120.19        92.27 o                         
  -3  14   6         76.69         92.58        39.91 o                         
  -2  14   6       1228.90       1287.52       115.34 o                         
  -1  14   6        447.70        529.69        38.98 o                         
   0  14   6        154.93        172.49        34.00 o                         
   1  14   6       2421.45       2400.06       132.03 o                         
   2  14   6       2543.31       2615.63       112.59 o                         
   3  14   6        116.65        100.50        34.20 o                         
   4  14   6       2497.56       2399.84        62.09 o                         
   5  14   6       1092.49       1142.77        61.19 o                         
   6  14   6        508.13        404.39        50.33 o                         
  -6  15   6         40.98         80.63        40.29 o                         
  -5  15   6         88.25         53.58        36.83 o                         
  -4  15   6         11.89         70.47        46.28 o                         
  -3  15   6        908.85        941.89       100.69 o                         
  -2  15   6          4.06         34.61        38.01 o                         
  -1  15   6       1718.95       1768.73       102.37 o                         
   0  15   6         54.07         53.90        40.68 o                         
   1  15   6        129.10        135.84        34.50 o                         
   2  15   6         70.64        127.82        41.91 o                         
   3  15   6       3242.73       3367.69        53.65 o                         
   4  15   6        343.25        348.91        57.89 o                         
   5  15   6        818.44        645.93        56.11 o                         
  -5  16   6         70.97         39.78        51.91 o                         
  -4  16   6         16.58          1.42        40.92 o                         
  -3  16   6       2084.55       2081.48       186.95 o                         
  -2  16   6       3267.22       3670.73       218.21 o                         
  -1  16   6       1001.90       1078.35        71.59 o                         
   0  16   6       2307.86       2552.29        92.11 o                         
   1  16   6        306.82        236.83        40.87 o                         
   2  16   6        122.89        104.40        35.39 o                         
   3  16   6         26.89         73.54        34.62 o                         
   4  16   6        101.54         61.68        45.23 o                         
  -4  17   6       1496.97       1494.18       108.01 o                         
  -3  17   6       1981.08       1914.56       215.55 o                         
  -2  17   6         66.31         54.21        48.90 o                         
  -1  17   6        212.54        165.69        43.68 o                         
   0  17   6        675.30        631.89        48.56 o                         
   1  17   6       1368.43       1324.10        74.03 o                         
   2  17   6        212.27        106.32        40.72 o                         
   3  17   6        218.02        206.26        42.22 o                         
  -2  18   6        147.22        127.34        84.45 o                         
  -1  18   6       2786.11       2811.32        86.86 o                         
   0  18   6        648.38        543.93        47.75 o                         
 -11   0   7        623.83        583.29       266.81 o                         
  -9   0   7       4875.57       5426.22      1172.93 o                         
  -7   0   7       6337.71       6759.35      1334.14 o                         
  -5   0   7        637.94        691.48        77.11 o                         
  -3   0   7       6543.40       6640.48      1345.59 o                         
  -1   0   7        326.93        258.25        33.33 o                         
   1   0   7      39312.58      42126.76      3325.58 o                         
   3   0   7      19533.99      20571.98       247.34 o                         
   5   0   7          3.30          5.16        76.10 o                         
   7   0   7       2498.95       2328.01       112.89 o                         
   9   0   7        614.56        276.95       111.92 o                         
 -11   1   7          1.50         26.29        36.41 o                         
 -10   1   7         70.66         76.29        46.27 o                         
  -9   1   7       1741.54       1817.12       177.04 o                         
  -8   1   7       5020.36       5273.23       709.75 o                         
  -7   1   7        292.12        401.49        70.48 o                         
  -6   1   7       1283.45       1215.25       156.01 o                         
  -5   1   7       2511.97       2598.34       339.82 o                         
  -4   1   7       4464.10       4439.16       557.62 o                         
  -3   1   7        863.29        906.97       105.58 o                         
  -2   1   7       8785.87       8683.38       564.86 o                         
  -1   1   7       6162.98       6044.68       346.75 o                         
   0   1   7        361.09        365.43        27.71 o                         
   1   1   7       6640.49       6376.65       290.32 o                         
   3   1   7       6977.66       6905.34       147.14 o                         
   4   1   7       2191.54       2186.45        79.02 o                         
   5   1   7       3256.87       3238.83       173.67 o                         
   6   1   7        207.27        140.93        45.70 o                         
   7   1   7        102.22        102.30        55.16 o                         
   8   1   7          2.48          1.61        70.51 o                         
   9   1   7        552.56        219.87        66.23 o                         
 -11   2   7        563.17        464.13        92.41 o                         
 -10   2   7       6088.24       6365.92       703.66 o                         
  -9   2   7        134.58        130.36        27.40 o                         
  -8   2   7        676.44        646.19        87.59 o                         
  -7   2   7       2886.73       2800.55       222.03 o                         
  -6   2   7       2489.02       2425.09       168.50 o                         
  -5   2   7      14637.32      15153.18      1193.14 o                         
  -4   2   7         97.13        121.46        18.04 o                         
  -3   2   7       1278.79       1305.50       115.40 o                         
  -2   2   7      10926.32      11357.70       771.14 o                         
  -1   2   7        106.66        101.15        20.63 o                         
   0   2   7       7751.36       7505.49       364.91 o                         
   1   2   7         52.49         75.05        26.36 o                         
   2   2   7        952.47        887.79        51.86 o                         
   3   2   7       1112.05       1064.86        68.43 o                         
   4   2   7          5.13          1.65        44.67 o                         
   5   2   7       2789.67       2683.42        80.82 o                         
   6   2   7        452.66        367.04        62.96 o                         
   7   2   7        340.90        246.70        59.06 o                         
   8   2   7        284.77        249.35        73.98 o                         
   9   2   7        882.31        657.06        80.37 o                         
 -11   3   7        291.22        266.75        51.17 o                         
 -10   3   7         17.13          6.70        37.60 o                         
  -9   3   7       1093.88       1016.51       107.42 o                         
  -8   3   7        510.32        569.03        43.69 o                         
  -7   3   7       3340.70       3497.13       279.05 o                         
  -6   3   7       2624.60       2591.00       239.51 o                         
  -5   3   7        372.41        448.77        52.26 o                         
  -4   3   7       3494.86       3531.78       234.03 o                         
  -3   3   7       4807.46       4781.10       319.97 o                         
  -2   3   7       1077.65       1151.18        62.41 o                         
  -1   3   7       6025.47       6464.15       370.66 o                         
   0   3   7      11113.44      10981.76       488.12 o                         
   1   3   7         80.10         98.53        24.09 o                         
   2   3   7         78.28        101.63        33.54 o                         
   3   3   7       3685.34       3865.35       112.69 o                         
   4   3   7       6321.74       5648.98       113.40 o                         
   5   3   7       1357.43       1246.75        72.65 o                         
   6   3   7        599.92        496.35        51.40 o                         
   7   3   7         17.15         54.25        69.78 o                         
   8   3   7       1226.73       1081.58        82.02 o                         
   9   3   7        338.89        212.74        64.27 o                         
 -11   4   7         80.56         80.14        46.30 o                         
 -10   4   7        119.13         88.76        41.06 o                         
  -9   4   7          8.76         -0.64        23.81 o                         
  -8   4   7        104.02         93.49        24.69 o                         
  -7   4   7       1418.31       1461.85       143.76 o                         
  -6   4   7       1165.13       1229.80        65.49 o                         
  -5   4   7       1410.79       1489.35       115.31 o                         
  -4   4   7      16974.31      17761.44      1312.94 o                         
  -3   4   7         20.95         38.44        19.30 o                         
  -2   4   7      20994.48      21568.38      1226.50 o                         
  -1   4   7        393.26        380.32        24.23 o                         
   0   4   7        101.16        103.10        34.07 o                         
   1   4   7        538.45        555.78        30.60 o                         
   2   4   7       7561.18       8122.88       209.17 o                         
   3   4   7        628.39        681.83        45.16 o                         
   4   4   7        591.21        598.50        49.03 o                         
   5   4   7        201.34        208.78        40.27 o                         
   6   4   7      10384.91      10433.77       926.17 o                         
   7   4   7         14.58         19.85        48.86 o                         
   8   4   7       3778.98       3808.33       216.10 o                         
   9   4   7         18.36          7.85        53.05 o                         
 -10   5   7         16.04         38.03        34.68 o                         
  -9   5   7       4071.18       3979.69       341.37 o                         
  -8   5   7          5.29         -5.41        26.14 o                         
  -7   5   7       5975.06       6753.64       393.18 o                         
  -6   5   7       1604.22       1715.90       120.73 o                         
  -5   5   7        683.86        725.35        55.41 o                         
  -4   5   7       1501.92       1484.34       119.59 o                         
  -3   5   7      11906.04      11787.50       666.40 o                         
  -2   5   7        611.79        674.10        33.79 o                         
  -1   5   7       2557.27       2759.92        91.38 o                         
   0   5   7       4164.64       4192.83       140.88 o                         
   1   5   7       1432.98       1522.14        41.60 o                         
   2   5   7          4.52         26.29        29.12 o                         
   3   5   7        355.90        371.78        31.29 o                         
   4   5   7       3296.16       3211.57       149.98 o                         
   5   5   7        344.54        313.16        43.33 o                         
   6   5   7        100.19        108.92        37.59 o                         
   7   5   7         28.35         15.39        40.15 o                         
   8   5   7        550.05        628.79        60.67 o                         
   9   5   7          1.57          6.11        53.45 o                         
 -10   6   7       1164.70        944.17        62.07 o                         
  -9   6   7        335.17        408.94        35.82 o                         
  -8   6   7        589.33        605.36        49.00 o                         
  -7   6   7       5836.26       6113.93       420.51 o                         
  -6   6   7        863.53        876.20        70.69 o                         
  -5   6   7      16894.80      16363.61      1052.07 o                         
  -4   6   7       2726.42       2544.67       122.48 o                         
  -3   6   7        396.79        478.24        29.01 o                         
  -2   6   7        315.49        356.22        31.63 o                         
  -1   6   7        155.26        129.55        27.79 o                         
   0   6   7       3363.85       3506.86        77.44 o                         
   1   6   7        360.75        401.53        30.34 o                         
   2   6   7       3443.05       3583.17       165.09 o                         
   3   6   7       3845.55       4134.27        83.37 o                         
   4   6   7        454.88        484.41        32.29 o                         
   5   6   7       1079.33       1125.13        48.37 o                         
   6   6   7         33.85         33.29        33.61 o                         
   7   6   7        165.68        152.44        35.23 o                         
   8   6   7          4.19          0.48        40.75 o                         
   9   6   7       1222.90       1004.99       151.23 o                         
 -10   7   7         18.80         -4.48        35.10 o                         
  -9   7   7       1226.12       1253.02       102.26 o                         
  -8   7   7        654.34        657.47        51.12 o                         
  -7   7   7        175.58        255.86        25.93 o                         
  -6   7   7       2987.61       3049.27       193.52 o                         
  -5   7   7       1527.52       1393.21        74.09 o                         
  -4   7   7         97.41         88.68        29.11 o                         
  -3   7   7         17.93         36.35        25.70 o                         
  -2   7   7       6175.43       6406.04       158.53 o                         
  -1   7   7       2664.00       2696.41        73.81 o                         
   0   7   7       7559.78       7646.06        55.45 o                         
   1   7   7       2461.32       2550.34        61.82 o                         
   2   7   7        330.70        361.68        25.88 o                         
   3   7   7       3844.72       3836.41        79.55 o                         
   4   7   7       4082.50       3998.93        74.06 o                         
   5   7   7       3253.82       3404.21        47.93 o                         
   6   7   7        676.08        593.05        34.62 o                         
   7   7   7          8.64         16.02        36.40 o                         
   8   7   7        218.10        204.10        37.45 o                         
   9   7   7        455.44        496.38        47.43 o                         
 -10   8   7        859.54        692.24       115.72 o                         
  -9   8   7       1190.06       1253.20       106.18 o                         
  -8   8   7         31.88         30.39        23.93 o                         
  -7   8   7       1601.72       1514.92       107.18 o                         
  -6   8   7        800.50        842.12        55.72 o                         
  -5   8   7          9.87         44.12        34.79 o                         
  -4   8   7        631.20        647.09        32.41 o                         
  -3   8   7       2126.86       2247.61        98.43 o                         
  -2   8   7       4378.86       4449.37        54.84 o                         
  -1   8   7       3115.14       3172.77        38.70 o                         
   0   8   7        593.77        577.33        45.07 o                         
   1   8   7      13219.80      14073.46       261.87 o                         
   2   8   7        870.08        840.02        29.45 o                         
   3   8   7      10710.19      10777.76       191.48 o                         
   4   8   7          8.74         22.19        30.23 o                         
   5   8   7          5.61         16.62        30.19 o                         
   6   8   7       1508.32       1427.17        54.11 o                         
   7   8   7        963.97        887.77        51.61 o                         
   8   8   7        293.55        307.97        38.08 o                         
  -9   9   7          0.57         44.07        30.45 o                         
  -8   9   7       4160.67       4002.44       285.48 o                         
  -7   9   7        114.58        142.94        25.36 o                         
  -6   9   7        382.29        388.07        31.01 o                         
  -5   9   7        188.27        169.16        29.70 o                         
  -4   9   7       6064.01       6468.21       112.04 o                         
  -3   9   7        626.76        673.76        49.82 o                         
  -2   9   7       3961.37       4042.19       175.98 o                         
  -1   9   7        564.10        567.50        25.30 o                         
   0   9   7        586.10        501.20        44.07 o                         
   1   9   7        491.87        460.01        30.89 o                         
   2   9   7       1064.14       1148.30        30.71 o                         
   3   9   7        849.89        861.04        34.28 o                         
   4   9   7         59.59         73.53        30.71 o                         
   5   9   7        849.55        854.15        38.56 o                         
   6   9   7         88.07         73.77        33.02 o                         
   7   9   7         10.30          8.57        36.45 o                         
   8   9   7        186.48        108.99        36.98 o                         
  -9  10   7        217.02        153.74        35.70 o                         
  -8  10   7        670.62        636.82        54.46 o                         
  -7  10   7          2.85        -20.41        26.53 o                         
  -6  10   7       1594.39       1598.32        84.69 o                         
  -5  10   7       2511.27       2487.44       132.81 o                         
  -4  10   7         70.25         75.94        33.04 o                         
  -3  10   7       2511.51       2606.85        97.33 o                         
  -2  10   7       5819.84       6022.59       145.52 o                         
  -1  10   7        426.49        432.74        30.42 o                         
   0  10   7       5019.01       5057.65       293.62 o                         
   1  10   7       1893.27       2044.60        37.13 o                         
   2  10   7        725.13        757.88        31.19 o                         
   3  10   7        281.74        327.48        31.00 o                         
   4  10   7        436.05        397.16        34.18 o                         
   5  10   7        557.40        600.62        37.59 o                         
   6  10   7       1214.33       1245.31        44.98 o                         
   7  10   7        804.45        684.86        40.45 o                         
   8  10   7        163.39         78.51        81.63 o                         
  -8  11   7         51.57         58.11        36.35 o                         
  -7  11   7       1018.19        917.23        72.26 o                         
  -6  11   7         92.67         70.67        33.78 o                         
  -5  11   7       1577.03       1622.51        51.19 o                         
  -4  11   7        972.69       1057.06        40.06 o                         
  -3  11   7        455.40        509.09        34.55 o                         
  -2  11   7        190.59        227.76        30.83 o                         
  -1  11   7       6840.37       7392.60       575.28 o                         
   0  11   7        948.98       1026.90        57.24 o                         
   1  11   7       1427.06       1548.57        71.44 o                         
   2  11   7          9.44         11.55        27.27 o                         
   3  11   7       2164.54       2291.02        68.20 o                         
   4  11   7       1483.24       1555.51        36.01 o                         
   5  11   7       2476.40       2338.58        75.87 o                         
   6  11   7         32.60         46.33        40.26 o                         
   7  11   7         11.95        -23.89        35.20 o                         
  -8  12   7          6.12         49.82        38.39 o                         
  -7  12   7       2043.41       2024.78       177.38 o                         
  -6  12   7       1307.55       1321.42       107.56 o                         
  -5  12   7        815.76        766.72        33.06 o                         
  -4  12   7       4227.35       4528.56       130.39 o                         
  -3  12   7        502.54        539.72        35.23 o                         
  -2  12   7       1454.82       1635.35        90.62 o                         
  -1  12   7        160.62        169.38        33.94 o                         
   0  12   7        106.25         98.98        40.27 o                         
   1  12   7       2118.00       2171.01       141.95 o                         
   2  12   7        988.85       1101.57        30.51 o                         
   3  12   7       2846.58       2907.82        54.44 o                         
   4  12   7        197.65        192.60        34.72 o                         
   5  12   7          4.01          7.29        34.86 o                         
   6  12   7       2019.16       1919.69       107.54 o                         
   7  12   7        289.35        131.33       105.91 o                         
  -7  13   7       2021.31       1690.81       162.06 o                         
  -6  13   7        269.72        290.06        40.11 o                         
  -5  13   7        302.55        307.53        51.64 o                         
  -4  13   7         60.14         72.32        36.94 o                         
  -3  13   7       2555.83       2611.03        79.56 o                         
  -2  13   7        410.37        406.33        70.87 o                         
  -1  13   7          9.02         27.23        34.66 o                         
   0  13   7          0.32         20.39        34.14 o                         
   1  13   7        710.81        682.30        32.51 o                         
   2  13   7          2.79         19.03        30.19 o                         
   3  13   7         97.71        121.50        34.59 o                         
   4  13   7         77.49         71.95        35.72 o                         
   5  13   7         94.92        120.64        39.58 o                         
   6  13   7         27.77          5.72        45.14 o                         
  -7  14   7       1027.88        785.64        79.11 o                         
  -6  14   7          6.08        -45.00        49.33 o                         
  -5  14   7       4288.18       4385.77       216.59 o                         
  -4  14   7        718.50        708.75        55.64 o                         
  -3  14   7        486.85        480.23        70.04 o                         
  -2  14   7        935.12        878.69       110.89 o                         
  -1  14   7          8.93         -5.92        37.84 o                         
   0  14   7        501.66        457.47        31.72 o                         
   1  14   7         48.29         55.21        34.89 o                         
   2  14   7       1575.37       1763.57        47.49 o                         
   3  14   7        666.31        698.15        47.01 o                         
   4  14   7         10.07         13.48        37.30 o                         
   5  14   7        491.43        415.31        40.33 o                         
  -6  15   7        843.31        631.39       122.41 o                         
  -5  15   7         14.13        -39.48        39.48 o                         
  -4  15   7        398.57        412.63        41.71 o                         
  -3  15   7         11.03        -18.18        50.89 o                         
  -2  15   7       1132.12       1241.24       157.78 o                         
  -1  15   7        246.87        290.65        48.06 o                         
   0  15   7       3007.91       3273.23       119.06 o                         
   1  15   7         36.96         28.16        35.74 o                         
   2  15   7         93.82        123.23        36.67 o                         
   3  15   7        231.48        225.59        36.68 o                         
   4  15   7       2271.15       2308.94       176.91 o                         
  -4  16   7        478.40        514.94        65.25 o                         
  -3  16   7         10.22         40.22        40.35 o                         
  -2  16   7       2040.54       2210.44       180.17 o                         
  -1  16   7        564.07        510.67        45.00 o                         
   0  16   7        211.36        139.55        43.09 o                         
   1  16   7       1726.64       1643.58        50.12 o                         
   2  16   7        271.14        198.44        52.09 o                         
   3  16   7        553.60        643.90        49.32 o                         
  -2  17   7        534.34        496.70        54.80 o                         
  -1  17   7          9.28         11.63        51.80 o                         
   0  17   7         22.69         55.51        42.47 o                         
   1  17   7         25.78         22.13        54.91 o                         
 -10   0   8        304.08        338.76       145.17 o                         
  -8   0   8       4453.06       4499.25       840.37 o                         
  -6   0   8      14065.03      13479.41      2698.66 o                         
  -4   0   8         64.13        131.04        45.73 o                         
  -2   0   8       8611.56       8461.28       873.83 o                         
   0   0   8        752.01        710.83        44.77 o                         
   4   0   8      10604.73      10878.10       187.52 o                         
   6   0   8        114.34         68.70        80.08 o                         
   8   0   8        595.21        506.08       116.42 o                         
 -10   1   8        439.67        410.04        52.18 o                         
  -9   1   8          6.52         36.58        33.22 o                         
  -8   1   8       1782.38       1759.19       168.87 o                         
  -7   1   8       2924.59       2939.41       303.70 o                         
  -6   1   8        411.92        476.83        70.38 o                         
  -5   1   8       2137.02       2214.58       221.64 o                         
  -4   1   8       5350.04       5133.96       611.78 o                         
  -3   1   8          6.61         17.69        18.04 o                         
  -2   1   8          1.40          4.88        24.26 o                         
  -1   1   8       1947.17       1825.36       104.00 o                         
   0   1   8       7003.08       6636.35       259.14 o                         
   1   1   8       1369.00       1359.05       108.22 o                         
   3   1   8        287.62        256.87        60.91 o                         
   4   1   8       2058.87       1864.50       100.64 o                         
   5   1   8          4.59          4.39        60.19 o                         
   6   1   8       1236.45       1045.19        64.73 o                         
   7   1   8        991.92        864.34        81.35 o                         
   8   1   8         66.75         51.31        83.69 o                         
   9   1   8        138.15         42.43        84.12 o                         
 -10   2   8        347.92        348.51        38.06 o                         
  -9   2   8       4642.70       4711.47       577.80 o                         
  -8   2   8        434.47        472.10        58.99 o                         
  -7   2   8        837.89        902.19       104.12 o                         
  -6   2   8       2054.90       2214.68       288.87 o                         
  -5   2   8         55.69         51.40        22.72 o                         
  -4   2   8       3389.61       3242.92       249.42 o                         
  -3   2   8        148.91        168.23        19.69 o                         
  -2   2   8       2073.68       2020.28       159.00 o                         
  -1   2   8       2637.65       2493.39       134.23 o                         
   0   2   8        195.70        218.15        24.96 o                         
   1   2   8       1292.51       1239.20        69.49 o                         
   3   2   8        471.58        467.54        81.19 o                         
   4   2   8         26.87         44.34        77.82 o                         
   5   2   8       3197.57       2891.35       128.31 o                         
   6   2   8          2.16         16.96        61.86 o                         
   7   2   8       1283.59       1087.54       101.88 o                         
   8   2   8        478.46        373.18        89.15 o                         
   9   2   8         17.88         21.67        80.97 o                         
 -10   3   8        555.67        523.56        73.91 o                         
  -9   3   8        528.62        525.88        63.60 o                         
  -8   3   8        846.57        859.50       105.30 o                         
  -7   3   8        219.76        217.44        24.06 o                         
  -6   3   8       3623.40       3790.30       366.60 o                         
  -5   3   8       3298.65       3353.32       267.38 o                         
  -4   3   8       3688.28       3621.17       313.00 o                         
  -3   3   8       2389.86       2461.85       193.69 o                         
  -2   3   8       1148.06       1246.51        84.81 o                         
  -1   3   8       3657.42       3485.86       166.72 o                         
   0   3   8       6167.77       5838.94       321.71 o                         
   1   3   8       5648.85       5373.45       367.82 o                         
   2   3   8        810.93        664.95        82.50 o                         
   3   3   8         15.53         15.75        75.84 o                         
   4   3   8          5.63         22.37        76.89 o                         
   5   3   8       3589.34       3373.94        96.72 o                         
   6   3   8       1523.44       1609.80       114.85 o                         
   7   3   8         16.56          8.91        81.60 o                         
   8   3   8         35.00         32.47        84.43 o                         
   9   3   8        738.26        490.78        89.29 o                         
 -10   4   8         14.23        -26.15        40.90 o                         
  -9   4   8         43.15         59.77        30.85 o                         
  -8   4   8        101.40        144.32        26.12 o                         
  -7   4   8       1028.95       1103.50       109.60 o                         
  -6   4   8        877.97        960.29       103.00 o                         
  -5   4   8        309.17        299.21        19.53 o                         
  -4   4   8          3.31         57.46        19.45 o                         
  -3   4   8      20144.04      21364.29      1629.52 o                         
  -2   4   8       1102.39       1091.36        79.05 o                         
  -1   4   8      20313.65      20533.35      1067.40 o                         
   0   4   8        145.03        142.12        23.37 o                         
   1   4   8        185.14        183.38        24.37 o                         
   2   4   8        970.98       1016.84       101.81 o                         
   3   4   8       2906.18       3184.65       388.72 o                         
   4   4   8        656.12        629.01        83.46 o                         
   5   4   8        417.77        348.55        82.24 o                         
   6   4   8         65.36         34.28       101.39 o                         
   7   4   8       5148.45       5630.09       146.95 o                         
   8   4   8         51.99         46.21        90.66 o                         
 -10   5   8         97.12        144.17        30.86 o                         
  -9   5   8        268.96        271.19        47.37 o                         
  -8   5   8       1458.97       1405.44       125.64 o                         
  -7   5   8          0.16        -25.10        25.10 o                         
  -6   5   8       2787.04       2892.77       211.58 o                         
  -5   5   8       4079.44       4092.63       305.65 o                         
  -4   5   8         69.59         93.88        18.93 o                         
  -3   5   8       1886.90       1974.95       132.04 o                         
  -2   5   8        810.59        804.93        59.68 o                         
  -1   5   8       1896.91       1735.47       104.49 o                         
   0   5   8        130.95        144.17        32.62 o                         
   1   5   8       3608.02       3932.29       204.44 o                         
   2   5   8        613.61        671.11        34.86 o                         
   3   5   8         74.22         81.28        33.18 o                         
   4   5   8        114.75        124.21        41.72 o                         
   5   5   8       1003.30        924.83        88.80 o                         
   6   5   8          7.56        -12.44        72.66 o                         
   7   5   8          2.06        -21.84       106.94 o                         
   8   5   8        612.73        329.26       115.10 o                         
 -10   6   8        430.14        349.05        53.60 o                         
  -9   6   8       1481.02       1452.73       132.41 o                         
  -8   6   8         56.98         73.08        29.85 o                         
  -7   6   8       1098.28       1120.51        95.10 o                         
  -6   6   8       3903.26       4301.65       279.29 o                         
  -5   6   8          1.76         20.77        22.75 o                         
  -4   6   8       4263.66       4069.77       242.33 o                         
  -3   6   8        272.36        235.69        19.98 o                         
  -2   6   8        654.02        734.57        25.28 o                         
  -1   6   8        335.44        355.77        26.14 o                         
   0   6   8        546.27        598.44        36.04 o                         
   1   6   8       1400.04       1419.04       130.02 o                         
   2   6   8       1501.74       1684.07        71.29 o                         
   3   6   8       3084.45       3304.54       130.35 o                         
   4   6   8        671.97        826.88        59.41 o                         
   5   6   8        557.65        546.98        64.39 o                         
   6   6   8         34.13         26.76        45.30 o                         
   7   6   8          0.71         11.42        59.51 o                         
   8   6   8        355.97        231.97       113.21 o                         
  -9   7   8        476.60        438.06        39.48 o                         
  -8   7   8        859.77        866.27        53.30 o                         
  -7   7   8        831.19        879.99        84.08 o                         
  -6   7   8         66.22         75.10        22.78 o                         
  -5   7   8       3290.22       3429.48       205.59 o                         
  -4   7   8       1676.96       1717.48       130.31 o                         
  -3   7   8       1101.23       1153.61        60.21 o                         
  -2   7   8         31.09         37.80        23.18 o                         
  -1   7   8       5841.39       6132.02       203.12 o                         
   0   7   8       6093.86       6147.54       263.47 o                         
   1   7   8       4031.22       3906.22       360.38 o                         
   2   7   8        522.35        545.51        31.28 o                         
   3   7   8         54.93         59.42        30.90 o                         
   4   7   8       1754.82       1851.28       101.08 o                         
   5   7   8       2454.29       2403.40       162.68 o                         
   6   7   8       1349.42       1423.32       138.95 o                         
   7   7   8        641.15        741.28        93.87 o                         
   8   7   8         23.03         22.81        72.43 o                         
  -9   8   8        507.85        421.70        48.21 o                         
  -8   8   8       3471.02       3847.70       346.89 o                         
  -7   8   8        276.14        251.25        23.03 o                         
  -6   8   8       3638.57       3344.25       234.46 o                         
  -5   8   8        126.00         93.81        24.90 o                         
  -4   8   8         15.34         49.76        34.65 o                         
  -3   8   8       2249.87       2527.48       133.39 o                         
  -2   8   8       3866.89       4201.31       146.57 o                         
  -1   8   8       1867.69       1913.47       102.97 o                         
   0   8   8        334.04        325.41        26.47 o                         
   1   8   8         45.62         42.54        28.16 o                         
   2   8   8       9863.00      11337.22       314.30 o                         
   3   8   8        984.36       1005.69        42.77 o                         
   4   8   8       6348.33       6945.00       207.35 o                         
   5   8   8        264.78        241.90        36.51 o                         
   6   8   8          4.19          5.06        46.51 o                         
   7   8   8       1023.79        928.53       110.73 o                         
  -9   9   8        149.61        132.68        46.42 o                         
  -8   9   8        105.55         53.40        27.88 o                         
  -7   9   8       2165.62       2084.11       183.77 o                         
  -6   9   8        420.10        395.55        27.51 o                         
  -5   9   8        173.92        155.42        29.61 o                         
  -4   9   8        365.26        365.52        28.23 o                         
  -3   9   8       1519.77       1582.53        66.70 o                         
  -2   9   8         19.60         31.45        26.42 o                         
  -1   9   8        192.78        192.51        27.27 o                         
   0   9   8       2103.56       2193.61        37.35 o                         
   1   9   8         49.03         34.57        28.26 o                         
   2   9   8        266.85        291.95        32.49 o                         
   3   9   8         52.31         48.98        26.01 o                         
   4   9   8        328.21        330.66        37.82 o                         
   5   9   8          3.70         14.78        36.70 o                         
   6   9   8        486.34        552.62        45.36 o                         
   7   9   8        432.91        376.09        46.80 o                         
  -8  10   8        512.10        427.80        37.79 o                         
  -7  10   8        289.37        213.28        36.19 o                         
  -6  10   8        246.68        209.06        34.39 o                         
  -5  10   8        126.73         81.71        32.46 o                         
  -4  10   8       1265.50       1232.40        87.41 o                         
  -3  10   8        130.31        100.06        32.50 o                         
  -2  10   8       1890.41       1962.90        57.38 o                         
  -1  10   8       2036.11       2105.40        36.18 o                         
   0  10   8        217.08        231.12        30.15 o                         
   1  10   8       1502.17       1634.23        38.53 o                         
   2  10   8       1164.94       1255.48        37.43 o                         
   3  10   8        860.33        892.23        36.76 o                         
   4  10   8        270.29        318.43        33.09 o                         
   5  10   8       1541.75       1564.13        56.10 o                         
   6  10   8        153.47        116.37        38.10 o                         
   7  10   8        465.36        374.11        51.05 o                         
  -8  11   8        106.81         77.46        39.48 o                         
  -7  11   8          1.33         36.45        32.64 o                         
  -6  11   8       1452.41       1425.63        85.51 o                         
  -5  11   8        956.99        995.08        83.01 o                         
  -4  11   8       3955.47       4120.90        69.36 o                         
  -3  11   8        818.65        811.93        63.66 o                         
  -2  11   8        155.10        153.52        31.09 o                         
  -1  11   8        582.34        690.13        42.27 o                         
   0  11   8       5706.47       6130.37       210.85 o                         
   1  11   8       1464.64       1597.86        40.18 o                         
   2  11   8        771.61        756.87        45.51 o                         
   3  11   8          8.10         -4.37        29.72 o                         
   4  11   8       1465.79       1547.80        46.79 o                         
   5  11   8        245.71        225.59        41.10 o                         
   6  11   8       1454.07       1179.89       143.96 o                         
  -7  12   8        169.68         95.33        35.27 o                         
  -6  12   8       2459.19       2238.76       148.53 o                         
  -5  12   8        543.30        517.52        40.35 o                         
  -4  12   8        179.63        245.81        33.82 o                         
  -3  12   8       4837.67       5029.38       199.30 o                         
  -2  12   8        251.74        228.59        37.48 o                         
  -1  12   8       4795.96       5274.92       261.34 o                         
   0  12   8          9.67         31.55        30.86 o                         
   1  12   8          1.17         -5.46        30.19 o                         
   2  12   8       3014.93       2947.63        72.03 o                         
   3  12   8        417.78        466.15        39.36 o                         
   4  12   8        884.46        825.67        42.74 o                         
   5  12   8          0.54         -3.60        41.10 o                         
   6  12   8         94.54         66.93        71.39 o                         
  -6  13   8       1183.11       1099.31       104.16 o                         
  -5  13   8        226.01        126.87        54.06 o                         
  -4  13   8          6.90        -18.18        41.57 o                         
  -3  13   8          7.34        -12.10        34.92 o                         
  -2  13   8        983.27       1025.09       150.11 o                         
  -1  13   8         45.15         38.93        36.96 o                         
   0  13   8         47.48         51.32        28.72 o                         
   1  13   8        206.84        170.51        38.40 o                         
   2  13   8         31.78         15.89        35.52 o                         
   3  13   8         44.85          4.17        41.26 o                         
   4  13   8        113.71        105.27        39.65 o                         
   5  13   8         57.89         50.82        49.55 o                         
  -5  14   8         21.29         16.81        40.75 o                         
  -4  14   8       1843.30       1893.01       139.69 o                         
  -3  14   8       1668.45       1804.78       225.61 o                         
  -2  14   8       1514.73       1776.99       178.61 o                         
  -1  14   8        719.28        707.78        50.53 o                         
   0  14   8        111.19        123.37        32.47 o                         
   1  14   8        323.28        342.87        34.40 o                         
   2  14   8        187.31        207.16        40.43 o                         
   3  14   8       1448.84       1350.08        37.50 o                         
   4  14   8         51.96         27.00        50.38 o                         
  -4  15   8         53.36         58.19        47.46 o                         
  -3  15   8       1171.46       1196.15       159.14 o                         
  -2  15   8          1.24          8.67        49.17 o                         
  -1  15   8       1934.71       1940.29       132.75 o                         
   0  15   8        249.09        273.85        38.44 o                         
   1  15   8       2497.50       2197.46        81.39 o                         
   2  15   8         34.72         64.65        44.21 o                         
   3  15   8         50.99         50.29        43.76 o                         
  -2  16   8        342.69        326.86        52.82 o                         
  -1  16   8       1638.34       1718.58        73.57 o                         
   0  16   8         63.36         58.01        45.44 o                         
  -9   0   9         83.01         82.25        51.52 o                         
  -7   0   9      10393.72      11453.49      2457.75 o                         
  -5   0   9      11220.22      11395.67      2310.50 o                         
  -3   0   9        218.46        226.96        36.72 o                         
  -1   0   9       5680.71       5553.95       551.38 o                         
   1   0   9        447.53        524.57       117.84 o                         
   5   0   9       6574.27       7209.92       176.01 o                         
   7   0   9         97.17         33.36       109.99 o                         
 -10   1   9       1162.67       1226.49       212.20 o                         
  -9   1   9       1515.19       1337.34       138.28 o                         
  -8   1   9        190.53        200.66        32.23 o                         
  -7   1   9       1395.19       1358.24       142.80 o                         
  -6   1   9        749.83        744.49        77.39 o                         
  -5   1   9       1462.28       1674.34       172.24 o                         
  -4   1   9       1584.04       1494.65       191.01 o                         
  -3   1   9       3866.59       3575.97       280.48 o                         
  -2   1   9        678.83        669.02        34.70 o                         
  -1   1   9        132.42        115.24        23.22 o                         
   0   1   9         64.70         73.05        23.80 o                         
   1   1   9       3785.25       3747.58       275.04 o                         
   5   1   9       1512.25       1622.37       119.36 o                         
   6   1   9        151.43        130.99        81.77 o                         
   7   1   9        225.50        215.26        79.32 o                         
   8   1   9        626.68        267.80        92.54 o                         
 -10   2   9       1039.21        938.17        96.57 o                         
  -9   2   9          0.86          8.40        35.60 o                         
  -8   2   9       1305.72       1363.25       165.65 o                         
  -7   2   9         45.61         45.84        30.59 o                         
  -6   2   9        673.22        764.61        82.49 o                         
  -5   2   9        507.49        499.32        52.21 o                         
  -4   2   9          8.47         26.67        20.57 o                         
  -3   2   9       1570.92       1438.41       125.93 o                         
  -2   2   9        669.46        704.95        38.02 o                         
  -1   2   9       2034.96       1854.53        92.76 o                         
   0   2   9        244.14        245.31        27.11 o                         
   1   2   9       3136.54       3124.89       268.94 o                         
   4   2   9       2655.16       2821.06       108.41 o                         
   5   2   9         12.73        -24.22       100.85 o                         
   6   2   9       2117.31       1889.98       124.49 o                         
   7   2   9         38.62         23.21        62.93 o                         
   8   2   9        828.42        748.80        96.44 o                         
  -9   3   9       1323.39       1238.61       127.62 o                         
  -8   3   9       1913.43       2054.81       249.83 o                         
  -7   3   9        127.45        146.48        32.86 o                         
  -6   3   9          1.76         20.32        28.43 o                         
  -5   3   9       2934.03       2924.26       273.72 o                         
  -4   3   9       6915.87       6714.08       579.50 o                         
  -3   3   9       2550.36       2321.38       187.08 o                         
  -2   3   9       1189.80       1090.86        61.20 o                         
  -1   3   9        394.37        403.71        25.29 o                         
   0   3   9       1684.20       1611.28        86.66 o                         
   1   3   9       2153.98       2060.53       138.29 o                         
   4   3   9        475.51        535.84        84.10 o                         
   5   3   9         11.55          1.32       101.38 o                         
   6   3   9        401.48        338.72        80.64 o                         
   7   3   9        177.54        125.10       109.21 o                         
   8   3   9        184.29         92.80        99.28 o                         
  -9   4   9        190.92        131.20        36.24 o                         
  -8   4   9         88.76         85.51        38.01 o                         
  -7   4   9        496.72        598.79        79.70 o                         
  -6   4   9       2755.33       2817.52       177.69 o                         
  -5   4   9        305.76        389.79        69.25 o                         
  -4   4   9         46.50         71.59        26.74 o                         
  -3   4   9          4.01          5.63        18.84 o                         
  -2   4   9      16377.28      16997.22      1091.46 o                         
  -1   4   9        171.34        161.59        22.62 o                         
   0   4   9      13039.86      12756.29       766.13 o                         
   1   4   9          9.37          7.90        23.49 o                         
   2   4   9        131.85        115.36        51.11 o                         
   3   4   9        535.91        666.49        84.90 o                         
   4   4   9        934.64        921.29        69.18 o                         
   5   4   9         19.58        155.38       101.65 o                         
   6   4   9         27.92         25.28       105.48 o                         
   7   4   9          0.68        -19.72       109.98 o                         
   8   4   9       1405.68       1355.90       151.66 o                         
  -9   5   9        144.39        128.22        29.61 o                         
  -8   5   9        938.71        907.78        76.84 o                         
  -7   5   9        502.05        461.41        58.22 o                         
  -6   5   9          0.46         15.04        23.63 o                         
  -5   5   9        640.59        682.67        47.19 o                         
  -4   5   9       3398.04       3594.01       237.42 o                         
  -3   5   9        725.91        793.11        59.27 o                         
  -2   5   9        416.56        449.69        38.97 o                         
  -1   5   9         33.14         36.93        22.84 o                         
   0   5   9        358.85        352.84        24.02 o                         
   1   5   9         12.63         24.19        21.95 o                         
   2   5   9       2611.13       2937.13       441.93 o                         
   3   5   9       1448.21       1504.42       197.44 o                         
   4   5   9          2.23         73.85        69.75 o                         
   5   5   9        347.57        250.52       104.60 o                         
   6   5   9        326.70        239.52       110.82 o                         
   7   5   9        282.37        257.24       113.59 o                         
  -9   6   9         94.50         46.00        28.95 o                         
  -8   6   9        736.44        701.37        54.61 o                         
  -7   6   9        274.92        263.15        52.45 o                         
  -6   6   9       2094.24       2309.40       166.92 o                         
  -5   6   9       1570.54       1630.25       129.85 o                         
  -4   6   9        108.17        140.39        23.37 o                         
  -3   6   9       1323.73       1386.66       103.24 o                         
  -2   6   9        143.96        196.93        25.49 o                         
  -1   6   9        780.42        786.84        52.40 o                         
   0   6   9        265.89        325.94        26.67 o                         
   1   6   9       3336.00       3789.93       230.85 o                         
   2   6   9        118.34        122.44        33.38 o                         
   3   6   9       1845.06       2026.44       213.76 o                         
   4   6   9        812.04        879.41       110.21 o                         
   5   6   9         17.90         44.07       105.88 o                         
   6   6   9        326.44        408.46       111.22 o                         
   7   6   9         51.06         59.16       111.84 o                         
  -9   7   9        998.65        855.24       108.90 o                         
  -8   7   9       1876.20       1870.89       217.67 o                         
  -7   7   9       1084.94       1219.00        90.65 o                         
  -6   7   9         98.23         95.18        21.16 o                         
  -5   7   9       1028.38       1156.50        79.57 o                         
  -4   7   9       4105.11       4581.00       365.80 o                         
  -3   7   9       2804.35       2820.42       187.79 o                         
  -2   7   9       2173.38       2212.68       126.81 o                         
  -1   7   9         48.41         79.93        33.49 o                         
   0   7   9        935.81        994.62        63.39 o                         
   1   7   9       2856.59       3111.68       203.10 o                         
   2   7   9       2186.27       2480.72       173.80 o                         
   3   7   9          0.24          8.27        42.94 o                         
   4   7   9          9.64         25.61        43.77 o                         
   5   7   9       1061.21       1133.11       127.26 o                         
   6   7   9        153.03        225.96       111.85 o                         
   7   7   9        204.98        180.43       125.23 o                         
  -8   8   9        136.84         81.95        32.80 o                         
  -7   8   9       4978.05       5217.93       432.60 o                         
  -6   8   9        465.62        475.07        32.03 o                         
  -5   8   9       7073.52       7654.85       551.42 o                         
  -4   8   9          0.97         12.70        23.69 o                         
  -3   8   9          2.80         40.63        26.45 o                         
  -2   8   9       1333.12       1514.82        38.38 o                         
  -1   8   9       1920.97       2031.80       121.00 o                         
   0   8   9       1363.65       1529.84        81.57 o                         
   1   8   9         60.37         61.60        30.72 o                         
   2   8   9         31.47         46.96        36.71 o                         
   3   8   9       4681.16       5343.10       220.13 o                         
   4   8   9          5.50         13.43        36.86 o                         
   5   8   9       2412.57       2406.31       286.72 o                         
   6   8   9        391.41        347.36        88.62 o                         
  -8   9   9         16.95         44.34        36.54 o                         
  -7   9   9        496.53        524.80        72.84 o                         
  -6   9   9        339.92        331.57        56.77 o                         
  -5   9   9         68.66         78.30        26.62 o                         
  -4   9   9         64.34         33.84        24.06 o                         
  -3   9   9        805.99        888.86        36.52 o                         
  -2   9   9        140.05        119.14        26.40 o                         
  -1   9   9        129.96        139.04        29.56 o                         
   0   9   9         96.21        109.78        32.81 o                         
   1   9   9        399.58        409.21        39.01 o                         
   2   9   9        100.45        130.59        32.89 o                         
   3   9   9        123.59        137.05        33.81 o                         
   4   9   9        850.59        832.93        87.20 o                         
   5   9   9         34.13         42.34        50.60 o                         
   6   9   9          1.20         -9.30        51.44 o                         
  -7  10   9        560.28        427.43        64.84 o                         
  -6  10   9        667.19        671.32        61.26 o                         
  -5  10   9        145.13        117.80        33.81 o                         
  -4  10   9        503.44        475.02        31.21 o                         
  -3  10   9        913.85        987.75        45.03 o                         
  -2  10   9       1030.42       1165.45        45.30 o                         
  -1  10   9       2607.70       2709.12       286.04 o                         
   0  10   9        146.33        129.98        33.75 o                         
   1  10   9        199.87        242.05        28.16 o                         
   2  10   9         29.19         27.74        31.57 o                         
   3  10   9        162.81        204.56        39.58 o                         
   4  10   9        362.84        376.13        41.88 o                         
   5  10   9         97.21        144.21        45.05 o                         
   6  10   9       1406.48        980.86       109.77 o                         
  -7  11   9        569.50        504.41        60.84 o                         
  -6  11   9         52.68         40.75        32.14 o                         
  -5  11   9       1484.67       1391.02       118.09 o                         
  -4  11   9       1389.32       1548.75       136.82 o                         
  -3  11   9       3716.69       3787.25       173.74 o                         
  -2  11   9         67.44         66.42        28.40 o                         
  -1  11   9         45.05         72.30        40.04 o                         
   0  11   9        736.38        731.00        34.11 o                         
   1  11   9       2355.60       2300.27       151.13 o                         
   2  11   9       1018.57       1236.34        42.70 o                         
   3  11   9        563.73        602.47        42.66 o                         
   4  11   9         37.30         21.58        40.96 o                         
   5  11   9        393.40        432.30        77.77 o                         
  -6  12   9        454.26        438.75        57.84 o                         
  -5  12   9       1858.38       1712.95       150.55 o                         
  -4  12   9         15.08        -18.60        37.11 o                         
  -3  12   9          5.67        -37.21        37.21 o                         
  -2  12   9       3090.75       3577.62       350.61 o                         
  -1  12   9        390.77        400.95        52.16 o                         
   0  12   9       3036.02       3180.57       239.42 o                         
   1  12   9        277.20        300.82        36.22 o                         
   2  12   9        109.12        100.29        39.03 o                         
   3  12   9        993.26       1069.59        63.41 o                         
   4  12   9        212.64        200.94        46.17 o                         
  -5  13   9        339.80        235.38        48.41 o                         
  -4  13   9        123.61        100.80        41.19 o                         
  -3  13   9          4.52         -4.72        34.85 o                         
  -2  13   9        142.65        115.80        40.14 o                         
  -1  13   9        162.57        113.29        42.62 o                         
   0  13   9         16.13         33.05        39.99 o                         
   1  13   9         10.83          1.54        40.15 o                         
   2  13   9        264.06        267.10        38.96 o                         
   3  13   9        606.06        530.80        65.64 o                         
  -4  14   9          5.77         -9.11        45.00 o                         
  -3  14   9        238.76        142.16        45.93 o                         
  -2  14   9       1186.71        952.47       131.40 o                         
  -1  14   9        656.50        595.61        49.97 o                         
   0  14   9        545.63        591.49        50.06 o                         
   1  14   9       1337.83       1258.75        97.66 o                         
   2  14   9         90.90         73.91        48.33 o                         
  -1  15   9         26.34         46.47        60.84 o                         
  -8   0  10         28.20         34.08        48.67 o                         
  -6   0  10       7632.99       7588.34      1412.68 o                         
  -4   0  10       9744.97      10199.21      1675.47 o                         
  -2   0  10          2.80         16.04        37.89 o                         
   0   0  10       2771.30       2776.44       203.78 o                         
  -9   1  10        488.97        498.38        63.50 o                         
  -8   1  10       2115.02       2085.55       248.14 o                         
  -7   1  10        693.11        700.48        97.84 o                         
  -6   1  10        841.63        841.50        91.66 o                         
  -5   1  10        701.69        751.81        80.69 o                         
  -4   1  10        637.67        608.86        50.14 o                         
  -3   1  10        204.14        254.45        23.69 o                         
  -2   1  10       2536.66       2601.97       119.83 o                         
  -1   1  10       2298.17       2322.38       113.34 o                         
   0   1  10        291.76        266.67        29.50 o                         
   1   1  10        312.80        351.71        48.63 o                         
   6   1  10        362.52        362.13       113.74 o                         
   7   1  10          1.03         75.57       111.44 o                         
  -9   2  10        217.00        157.08        47.19 o                         
  -8   2  10         84.36         88.81        31.68 o                         
  -7   2  10        420.76        397.94        40.52 o                         
  -6   2  10        110.96         96.91        24.81 o                         
  -5   2  10        594.76        594.97        48.42 o                         
  -4   2  10         23.28         23.08        24.03 o                         
  -3   2  10       3411.34       3535.79       215.14 o                         
  -2   2  10         23.11         44.11        26.93 o                         
  -1   2  10       2144.08       2111.64        85.11 o                         
   0   2  10       1004.45       1005.28        42.18 o                         
   1   2  10        162.36        145.24        48.45 o                         
   6   2  10        113.15         51.23       110.26 o                         
   7   2  10       2343.32       2035.08       154.08 o                         
  -9   3  10        155.24        181.23        42.49 o                         
  -8   3  10        796.09        669.87        96.30 o                         
  -7   3  10       1670.68       1674.22       247.95 o                         
  -6   3  10        842.31        733.53        47.79 o                         
  -5   3  10        351.40        308.91        37.25 o                         
  -4   3  10         77.14         76.79        26.68 o                         
  -3   3  10       3309.85       3253.40       224.89 o                         
  -2   3  10       2046.13       2123.63        89.38 o                         
  -1   3  10        238.00        206.68        27.77 o                         
   0   3  10        356.79        345.94        29.46 o                         
   1   3  10       1180.78       1166.88        88.74 o                         
   5   3  10        143.49         88.95       105.90 o                         
   6   3  10         52.07         92.91       108.40 o                         
   7   3  10         17.49        -38.51       136.72 o                         
  -8   4  10          1.78         16.61        31.70 o                         
  -7   4  10          1.05         47.00        36.19 o                         
  -6   4  10        129.14         91.66        28.17 o                         
  -5   4  10       2104.36       2135.18       180.12 o                         
  -4   4  10        365.28        362.74        36.43 o                         
  -3   4  10          5.07         61.97        24.28 o                         
  -2   4  10        236.82        245.25        25.38 o                         
  -1   4  10      11316.12      11453.77       596.95 o                         
   0   4  10          5.45         12.39        27.52 o                         
   1   4  10       6059.88       5824.05       344.88 o                         
   2   4  10        359.91        331.03       130.43 o                         
   5   4  10          1.28         32.95        76.23 o                         
   6   4  10          6.32        -30.44        77.03 o                         
   7   4  10        109.55         25.68       138.06 o                         
  -8   5  10        222.84        182.36        35.28 o                         
  -7   5  10       1138.70       1016.11       113.31 o                         
  -6   5  10        221.95        292.67        34.75 o                         
  -5   5  10         12.16         28.95        24.11 o                         
  -4   5  10         25.61         20.19        27.55 o                         
  -3   5  10       1259.91       1427.08       115.49 o                         
  -2   5  10        958.39       1000.58        50.54 o                         
  -1   5  10        599.41        579.90        42.91 o                         
   0   5  10       2605.71       2556.62       162.41 o                         
   1   5  10        478.86        442.43        31.99 o                         
   2   5  10          5.38         25.94        53.67 o                         
   4   5  10       1967.11       2141.54        94.07 o                         
   5   5  10         48.14         33.09        76.24 o                         
   6   5  10        965.62        861.00       122.03 o                         
  -8   6  10         99.09        134.21        51.17 o                         
  -7   6  10        475.75        447.52        33.33 o                         
  -6   6  10        379.37        378.77        33.79 o                         
  -5   6  10       2018.77       2165.67       169.03 o                         
  -4   6  10         85.84         78.34        21.99 o                         
  -3   6  10        457.22        541.40        41.06 o                         
  -2   6  10        143.15        145.65        22.47 o                         
  -1   6  10         32.31         28.17        22.39 o                         
   0   6  10       1810.12       1826.20       117.10 o                         
   1   6  10        281.46        316.45        30.37 o                         
   2   6  10       3775.69       4078.66      1028.22 o                         
   3   6  10         65.61         64.12        62.98 o                         
   4   6  10       2137.88       2287.65       100.06 o                         
   5   6  10        529.22        498.22       114.95 o                         
   6   6  10        159.31        130.78       111.33 o                         
  -8   7  10       1149.15       1000.10       112.00 o                         
  -7   7  10       1483.16       1351.29       113.62 o                         
  -6   7  10        499.83        508.60        66.70 o                         
  -5   7  10         11.51         30.78        22.30 o                         
  -4   7  10        975.78       1048.41        75.12 o                         
  -3   7  10       2829.16       3038.77       223.57 o                         
  -2   7  10       1163.10       1184.67        90.79 o                         
  -1   7  10       1253.68       1275.36        97.60 o                         
   0   7  10        187.24        234.85        24.37 o                         
   1   7  10        268.94        305.08        28.33 o                         
   2   7  10        503.74        580.63        49.30 o                         
   3   7  10        678.64        725.43       132.30 o                         
   4   7  10         14.07         19.63        91.38 o                         
   5   7  10        303.76        212.76       114.13 o                         
   6   7  10        321.84        420.36       137.69 o                         
  -7   8  10          1.53         11.67        27.55 o                         
  -6   8  10       4251.85       4329.20       375.11 o                         
  -5   8  10        427.18        456.03        46.50 o                         
  -4   8  10       5234.41       5683.39       394.36 o                         
  -3   8  10        247.61        259.99        25.99 o                         
  -2   8  10         25.95         40.69        24.91 o                         
  -1   8  10       1417.35       1344.20       119.12 o                         
   0   8  10        870.07        938.99        95.93 o                         
   1   8  10        123.19        132.51        29.14 o                         
   2   8  10         55.27         49.78        34.06 o                         
   3   8  10         94.55         99.47        49.38 o                         
   4   8  10        966.28       1139.28       150.38 o                         
   5   8  10         25.15         58.76       111.84 o                         
  -7   9  10         72.81         82.91        34.82 o                         
  -6   9  10        421.55        380.16        61.82 o                         
  -5   9  10        147.88        127.88        32.06 o                         
  -4   9  10        142.59        139.17        29.49 o                         
  -3   9  10         28.32         30.33        29.71 o                         
  -2   9  10        708.33        670.60        42.13 o                         
  -1   9  10        921.66        882.36        56.29 o                         
   0   9  10        118.45        105.92        29.74 o                         
   1   9  10        943.45        957.53        68.28 o                         
   2   9  10         50.29         77.35        41.44 o                         
   3   9  10        397.63        419.26        52.00 o                         
   4   9  10        107.55        125.88        47.90 o                         
   5   9  10       1148.72       1336.50       164.69 o                         
  -6  10  10        530.67        465.88        51.21 o                         
  -5  10  10        565.91        510.79        58.39 o                         
  -4  10  10        456.58        484.51        55.99 o                         
  -3  10  10       1577.33       1748.01       105.44 o                         
  -2  10  10        201.90        134.38        39.68 o                         
  -1  10  10       1011.85       1082.92        73.73 o                         
   0  10  10        839.03        933.85        69.51 o                         
   1  10  10         26.23         29.96        38.68 o                         
   2  10  10        207.62        256.48        43.37 o                         
   3  10  10        150.77        156.02        44.15 o                         
   4  10  10          6.37         44.00        48.58 o                         
  -5  11  10         58.78         44.11        31.02 o                         
  -4  11  10        873.69        759.60        71.49 o                         
  -3  11  10        495.32        553.98        46.55 o                         
  -2  11  10       2656.33       2902.70       231.51 o                         
  -1  11  10        143.95        162.66        41.48 o                         
   0  11  10          3.01         41.80        43.02 o                         
   1  11  10        411.48        458.30        46.18 o                         
   2  11  10        860.86        913.98        70.16 o                         
   3  11  10        210.60        246.36        43.16 o                         
  -4  12  10        797.08        740.11        98.22 o                         
  -3  12  10         85.98         62.14        34.32 o                         
  -2  12  10         28.04        -24.45        47.36 o                         
  -1  12  10       1620.15       1552.80       134.88 o                         
   0  12  10         34.80         40.30        39.81 o                         
   1  12  10       1889.92       1821.73       172.89 o                         
   2  12  10        282.76        297.95        52.57 o                         
  -3  13  10         87.55         58.21        41.98 o                         
  -2  13  10         83.99         74.06        43.32 o                         
  -1  13  10        313.87        328.12        46.77 o                         
   0  13  10        354.87        349.52        45.36 o                         
   1  13  10        114.34        124.09        56.62 o                         
  -7   0  11          3.42         28.68        45.95 o                         
  -5   0  11       7394.44       6726.61      1535.17 o                         
  -3   0  11       5844.43       5748.40       466.68 o                         
  -1   0  11       1080.17       1056.77       119.37 o                         
  -8   1  11          8.02         -8.51        37.57 o                         
  -7   1  11       1393.30       1140.79        91.72 o                         
  -6   1  11       1022.27       1083.34       128.48 o                         
  -5   1  11        817.12        745.26        68.17 o                         
  -4   1  11        948.89        977.75        71.89 o                         
  -3   1  11        763.83        797.61        86.25 o                         
  -2   1  11        137.66        147.90        26.59 o                         
  -1   1  11         71.85         76.25        29.19 o                         
   0   1  11       1713.87       1829.89       162.30 o                         
  -8   2  11          5.06        -10.79        48.58 o                         
  -7   2  11        656.44        652.03        64.93 o                         
  -6   2  11          2.31        -30.57        33.63 o                         
  -5   2  11        175.05        163.88        29.97 o                         
  -4   2  11       1426.56       1452.73        82.00 o                         
  -3   2  11        288.01        267.10        24.98 o                         
  -2   2  11       3606.00       3541.09       251.87 o                         
  -1   2  11         14.36         34.69        29.24 o                         
   0   2  11       1932.18       2009.09       145.51 o                         
  -8   3  11        384.87        421.45        77.59 o                         
  -7   3  11        736.66        574.61        42.99 o                         
  -6   3  11        804.20        746.94        68.35 o                         
  -5   3  11       1004.78        994.13        66.01 o                         
  -4   3  11        369.62        385.39        42.18 o                         
  -3   3  11         13.82         -3.85        23.86 o                         
  -2   3  11        820.74        778.88        48.01 o                         
  -1   3  11       1381.03       1365.13        82.10 o                         
   0   3  11          0.01          8.39        32.12 o                         
   1   3  11        860.13        782.12        71.46 o                         
  -7   4  11          9.33        -20.96        33.12 o                         
  -6   4  11          5.32         34.66        31.21 o                         
  -5   4  11        302.74        345.76        30.33 o                         
  -4   4  11       1374.65       1225.94        87.25 o                         
  -3   4  11        135.44        136.10        26.73 o                         
  -2   4  11          1.75         25.52        28.43 o                         
  -1   4  11          1.53          4.20        27.53 o                         
   0   4  11       2382.81       2325.15       154.92 o                         
   1   4  11         22.99         24.05        54.53 o                         
  -7   5  11          3.13         19.04        32.20 o                         
  -6   5  11        907.29        873.31        59.86 o                         
  -5   5  11        680.29        760.10        90.49 o                         
  -4   5  11          2.93         25.77        30.96 o                         
  -3   5  11        346.05        360.61        34.71 o                         
  -2   5  11        274.31        234.86        25.07 o                         
  -1   5  11        553.58        513.49        37.79 o                         
   0   5  11         38.22         49.13        28.96 o                         
   1   5  11       1957.28       1701.34        57.66 o                         
  -7   6  11       1527.97       1606.35       163.62 o                         
  -6   6  11        116.47         99.79        33.32 o                         
  -5   6  11        981.72        970.75        98.33 o                         
  -4   6  11        551.49        563.29        46.41 o                         
  -3   6  11         26.34         30.87        28.71 o                         
  -2   6  11       1055.34        988.20        67.03 o                         
  -1   6  11        296.86        296.54        31.80 o                         
   0   6  11         96.84         81.17        31.52 o                         
   1   6  11        518.85        460.87        46.50 o                         
   2   6  11        259.63        229.78        76.61 o                         
  -6   7  11       1094.29        918.17        95.26 o                         
  -5   7  11        130.35        119.43        35.05 o                         
  -4   7  11        175.49        177.87        28.72 o                         
  -3   7  11        857.22       1022.03        98.90 o                         
  -2   7  11        464.40        437.19        34.29 o                         
  -1   7  11        366.19        360.86        33.02 o                         
   0   7  11        846.67        995.34        78.73 o                         
   1   7  11        302.96        318.33        39.53 o                         
   2   7  11         26.84         13.55        53.29 o                         
   3   7  11        128.67        132.37       151.96 o                         
  -6   8  11          6.81          6.81        33.26 o                         
  -5   8  11       2141.92       2143.12       171.38 o                         
  -4   8  11          4.10        -11.73        32.08 o                         
  -3   8  11       3303.78       3314.27       249.66 o                         
  -2   8  11        304.37        345.81        38.77 o                         
  -1   8  11        429.69        398.71        48.13 o                         
   0   8  11        437.18        467.66        37.60 o                         
   1   8  11        138.23        167.53        34.68 o                         
   2   8  11         23.07         27.52        35.21 o                         
   3   8  11         18.98         22.03        58.51 o                         
  -5   9  11        415.87        431.45        34.50 o                         
  -4   9  11        816.89        796.53       115.98 o                         
  -3   9  11          0.36          5.83        32.59 o                         
  -2   9  11          6.94        -12.98        30.38 o                         
  -1   9  11        174.80        145.30        28.64 o                         
   0   9  11       1802.00       1966.86       186.42 o                         
   1   9  11         60.16         69.04        33.73 o                         
   2   9  11        674.29        721.01        59.86 o                         
   3   9  11         11.67          9.07        59.68 o                         
  -4  10  11        231.74        231.65        40.68 o                         
  -3  10  11        124.28         99.80        34.96 o                         
  -2  10  11       2702.03       2719.51       208.35 o                         
  -1  10  11          0.41         22.23        30.00 o                         
   0  10  11       1308.82       1345.55       116.58 o                         
   1  10  11        167.09        150.45        36.19 o                         
   2  10  11        217.25        207.85        50.50 o                         
  -3  11  11        141.37        104.70        37.25 o                         
  -2  11  11        493.04        432.80        64.27 o                         
  -1  11  11        630.87        602.60        87.02 o                         
   0  11  11          0.06         11.62        47.88 o                         
   1  11  11        171.97        136.85        56.52 o                         
  -6   0  12         45.35         49.85        50.50 o                         
  -4   0  12       1338.69       1204.07       102.28 o                         
  -2   0  12       2859.90       2943.13       266.84 o                         
   0   0  12        496.44        510.40        65.66 o                         
  -6   1  12        429.71        346.07        52.11 o                         
  -5   1  12        550.45        516.08        40.80 o                         
  -4   1  12          9.83          1.26        29.54 o                         
  -3   1  12       1778.67       1841.71       114.04 o                         
  -2   1  12        494.89        505.46        34.60 o                         
  -1   1  12          1.06          2.26        35.17 o                         
   0   1  12          7.51         21.74        44.15 o                         
  -6   2  12       1807.96       1620.66        79.67 o                         
  -5   2  12        114.06        100.33        33.09 o                         
  -4   2  12        506.48        523.71        32.67 o                         
  -3   2  12        418.54        424.81        43.03 o                         
  -2   2  12        143.68        145.92        30.91 o                         
  -1   2  12       5002.00       4818.91       209.50 o                         
   0   2  12        629.72        613.14        45.42 o                         
  -6   3  12        120.34        126.37        41.32 o                         
  -5   3  12        142.69        105.70        32.04 o                         
  -4   3  12        818.24        868.11        45.57 o                         
  -3   3  12        159.01        145.03        33.52 o                         
  -2   3  12        469.20        446.03        32.36 o                         
  -1   3  12        149.26        144.70        35.28 o                         
   0   3  12        521.05        575.03        52.50 o                         
  -6   4  12        138.43         80.24        37.39 o                         
  -5   4  12        551.12        455.10        33.05 o                         
  -4   4  12        259.96        203.65        35.90 o                         
  -3   4  12         72.82         48.30        29.62 o                         
  -2   4  12          0.11          1.44        32.04 o                         
  -1   4  12         35.05         28.47        34.41 o                         
   0   4  12          1.21          2.55        45.36 o                         
   1   4  12        266.83        264.47        97.20 o                         
  -5   5  12         60.31         30.52        31.12 o                         
  -4   5  12       1975.88       1810.71       117.23 o                         
  -3   5  12          5.60         13.86        33.47 o                         
  -2   5  12        842.56        786.79        61.14 o                         
  -1   5  12         60.48         56.60        35.49 o                         
   0   5  12        415.99        438.72        38.75 o                         
   1   5  12         24.12         19.15        73.72 o                         
  -5   6  12         72.79         80.75        46.06 o                         
  -4   6  12       1097.55        990.17       103.71 o                         
  -3   6  12        375.85        355.91        35.47 o                         
  -2   6  12        195.46        167.20        36.38 o                         
  -1   6  12        881.40        776.82        56.89 o                         
   0   6  12        430.66        336.29        43.80 o                         
   1   6  12        318.19        265.07        69.42 o                         
  -4   7  12          8.96         -3.70        43.71 o                         
  -3   7  12        454.55        434.28        31.34 o                         
  -2   7  12        133.97        112.36        34.68 o                         
  -1   7  12         16.73         21.81        36.07 o                         
   0   7  12         11.01         29.71        39.85 o                         
   1   7  12        132.53         94.02        61.33 o                         
   2   7  12          2.54          0.50        94.78 o                         
  -3   8  12          1.02         11.95        42.95 o                         
  -2   8  12       1726.71       1463.43       107.84 o                         
  -1   8  12        407.79        422.84        47.19 o                         
   0   8  12        611.18        617.75        73.83 o                         
   1   8  12        108.96         77.37        56.10 o                         
  -2   9  12         45.33         40.69        53.08 o                         
  -1   9  12          1.08         19.56        47.22 o                         
  -3   0  13         58.09         65.27        52.23 o                         
  -1   0  13        654.86        657.58       106.54 o                         
  -4   1  13        324.30        262.59        45.92 o                         
  -3   1  13          1.59        -33.09        38.84 o                         
  -2   1  13        852.71        741.84        40.71 o                         
  -1   1  13          4.16          6.02        37.53 o                         
   0   1  13         27.90          4.63       115.94 o                         
  -4   2  13        448.16        360.30        40.38 o                         
  -3   2  13        337.98        269.53        41.55 o                         
  -2   2  13        447.27        321.37        37.41 o                         
  -1   2  13          1.77         14.69        37.29 o                         
   0   2  13       1449.68       1546.65       167.59 o                         
  -3   3  13        484.18        414.42        43.25 o                         
  -2   3  13          7.99         14.89        38.73 o                         
  -1   3  13        299.73        242.79        40.66 o                         
   0   3  13         40.28         52.24        69.06 o                         
  -3   4  13         10.33          0.79        73.32 o                         
  -2   4  13        328.41        297.17        41.83 o                         
  -1   4  13         27.76         12.18        45.45 o                         
   0   4  13         19.60          3.45        64.16 o                         
  -1   5  13        704.83        690.32        87.55 o                         
                                                                                
